# Supplementary material for: Gene response in rice plants treated with continuous fog influenced by pH, was similar to that treated with biotic stress
Source: Rice (N Y). 2014 Jun 11;7(1):10. doi: 10.1186/s12284-014-0010-9 (PMC4077630; doi:10.1186/s12284-014-0010-9)
Supplement: Additional file 1: Table S1. — A list of genes expressed in fog-treated plants. Bold numbers indicate differentially expressed genes in plants subjected to each treatment. 1based on MSU OSA1 version 5 (Ouyang et al. [2007]). [file s12284-014-0010-9-S1.xls]

## Sheet: Supplementary Table S1
	Supplementary Table S1 The list of expressed genes in plants with fog treatment.
	Locus ID 1	Annotation 1	Chromosome 1	Posiiton 1	SiAF 1 day	Control 1 day	Log2 ratio	SiAF 7 days	Control 7 days	Log2 ratio	SiNF 1 day	Control 1 day	Log2 ratio	SiNF 7 days	Control 7 days	Log2 ratio
	LOC_Os01g01010	TBC domain containing protein, expressed	1	1-7364	12.0897	12.3753	-0.285667	11.7457	12.0647	-0.319	11.9637	12.3457	-0.382	11.86	12.1163	-0.256333
	LOC_Os01g01030	monocopper oxidase precursor, putative, expressed	1	9450-12717	9.13633	9.24367	-0.107333	8.313	8.375	-0.062	9.42167	9.21133	0.210333	8.21	8.35467	-0.144667
	LOC_Os01g01040	expressed protein	1	13094-17124	12.2953	12.5703	-0.275	12.4097	12.494	-0.0843333	12.248	12.6277	-0.379667	12.3757	12.4607	-0.085
	LOC_Os01g01050	R3H domain containing protein, expressed	1	19643-23759	13.182	13.3357	-0.153667	12.8643	13.2483	-0.384	13.1527	13.2407	-0.088	12.992	13.234	-0.242
	LOC_Os01g01060	40S ribosomal protein S5, putative, expressed	1	23940-25453	13.0547	12.572	0.482667	12.4377	12.3463	0.0913333	13.2323	12.594	0.638333	12.5733	12.362	0.211333
	LOC_Os01g01070	expressed protein	1	26620-31295	10.908	11.1297	-0.221667	10.8947	11.1167	-0.222	10.84	11.1623	-0.322333	10.8863	11.1787	-0.292333
	LOC_Os01g01080	sphingosine-1-phosphate lyase, putative, expressed	1	32403-37982	12.6577	12.707	-0.0493333	12.9827	12.784	0.198667	12.5643	12.6887	-0.124333	12.8007	12.7743	0.0263333
	LOC_Os01g01120	E-1 enzyme, putative, expressed	1	58861-60378	11.02	11.4627	-0.442667	12.1037	12.5983	-0.494667	11.2707	11.5157	-0.245	12.427	12.5987	-0.171667
	LOC_Os01g01130	snurportin-1, putative, expressed	1	60046-62466	6.60033	7.52833	-0.928	6.745	7.369	-0.624	6.88867	7.43133	-0.542667	6.81967	7.404	-0.584333
	LOC_Os01g01150	nucleic acid binding protein, putative, expressed	1	69577-76740	7.44533	7.72067	-0.275333	7.69667	8.17033	-0.473667	7.40733	7.79	-0.382667	7.83033	8.14867	-0.318333
	LOC_Os01g01160	chaperone protein dnaJ 20, chloroplast precursor, putative, expressed	1	79230-81104	9.806	10.0087	-0.202667	10.735	10.951	-0.216	10.1603	10.0213	0.139	10.7267	10.9587	-0.232
	LOC_Os01g01180	expressed protein	1	85788-86006	5.51933	6.36333	-0.844	5.586	5.981	-0.395	6.04467	6.43233	-0.387667	5.617	6.107	-0.49
	LOC_Os01g01280	expressed protein	1	131093-132487	13.1383	13.318	-0.179667	12.9803	13.353	-0.372667	13.2417	13.2957	-0.054	13.2433	13.3917	-0.148333
	LOC_Os01g01290	histone-like transcription factor and archaeal histone family protein, expressed	1	136622-138357	6.91467	6.93467	-0.02	5.92533	6.48133	-0.556	6.94	6.995	-0.055	6.31267	6.41233	-0.0996667
	LOC_Os01g01295	expressed protein	1	138738-141356	6.358	6.21333	0.144667	6.52633	6.80167	-0.275333	5.88967	6.19833	-0.308667	6.092	6.759	-0.667
	LOC_Os01g01302	shikimate kinase family protein, expressed	1	142379-144654	15.4843	15.5367	-0.0523333	14.7597	15.048	-0.288333	15.4437	15.5463	-0.102667	14.9147	15.023	-0.108333
	LOC_Os01g01307	translocon-associated protein beta containing protein, expressed	1	144847-147375	11.8473	11.459	0.388333	11.976	11.3853	0.590667	11.582	11.445	0.137	11.732	11.338	0.394
	LOC_Os01g01312	retrotransposon protein, putative, Ty1-copia subclass, expressed	1	148211-153278	10.7203	10.9483	-0.228	10.5087	10.7817	-0.273	10.7537	11.0293	-0.275667	10.5773	10.7783	-0.201
	LOC_Os01g01340	light-induced protein 1-like, putative, expressed	1	165272-167183	14.4073	14.7273	-0.32	14.95	15.114	-0.164	14.346	14.731	-0.385	15.1947	15.107	0.0876667
	LOC_Os01g01350	charged multivesicular body protein 5, putative, expressed	1	167514-169993	10.1257	10.2443	-0.118667	9.72733	9.93367	-0.206333	10.1643	10.2347	-0.0703333	9.965	9.93867	0.0263333
	LOC_Os01g01360	peptide transporter PTR2, putative, expressed	1	175112-177614	5.659	5.954	-0.295	5.66333	6.49667	-0.833333	5.929	6.03433	-0.105333	6.58533	6.65267	-0.0673333
	AK109199		1	181990-182630	9.99433	10.0093	-0.015	10.135	10.3643	-0.229333	10.394	9.99167	0.402333	10.5037	10.3167	0.187
	LOC_Os01g01369	3-beta-hydroxysteroid-delta-isomerase, putative, expressed	1	183048-187648	11.632	11.2873	0.344667	11.6407	11.0017	0.639	11.568	11.3497	0.218333	11.422	10.9623	0.459667
	LOC_Os01g01380	expressed protein	1	187838-193089	9.688	9.92733	-0.239333	9.26767	9.46233	-0.194667	9.72733	9.973	-0.245667	9.27433	9.48333	-0.209
	LOC_Os01g01390	expressed protein	1	194449-197605	11.7473	11.8033	-0.056	11.734	11.7007	0.0333333	11.7017	11.7663	-0.0646667	11.7853	11.7057	0.0796667
	LOC_Os01g01410	leucine-rich repeat receptor protein kinase EXS precursor, putative, expressed	1	202512-206408	11.1997	11.2137	-0.014	11.1227	11.2023	-0.0796667	11.1903	11.1933	-0.003	11.179	11.2397	-0.0606667
	LOC_Os01g01420	expressed protein	1	206573-210988	14.4973	14.4993	-0.002	14.6387	14.6047	0.034	14.4027	14.5053	-0.102667	14.71	14.598	0.112
	LOC_Os01g01450	stress responsive protein, putative, expressed	1	223699-226131	13.3443	13.736	-0.391667	13.2113	13.6887	-0.477333	13.4553	13.7033	-0.248	13.336	13.654	-0.318
	LOC_Os01g01484	light-mediated development protein DET1, putative, expressed	1	245509-253680	11.914	11.9487	-0.0346667	11.589	11.728	-0.139	11.8593	11.9487	-0.0893333	11.758	11.7483	0.00966667
	LOC_Os01g01510	expressed protein	1	258306-265273	12.3843	12.2867	0.0976667	11.9867	11.9747	0.012	12.268	12.2207	0.0473333	12.0223	12.01	0.0123333
	LOC_Os01g01570	kinesin heavy chain, putative, expressed	1	285174-289098	11.836	11.8493	-0.0133333	11.6127	11.778	-0.165333	11.8377	11.788	0.0496667	11.7723	11.7797	-0.00733334
	LOC_Os01g01580	expressed protein	1	289646-290337	6.836	6.832	0.004	6.45433	6.95567	-0.501333	6.58	6.84733	-0.267333	6.63233	6.823	-0.190667
	LOC_Os01g01610	HESB-like domain-containing protein 2, mitochondrial precursor, putative, expressed	1	303671-305644	10.0603	9.703	0.357333	9.98	9.74633	0.233667	10.132	9.60033	0.531667	9.986	9.75667	0.229333
	LOC_Os01g01620	ribokinase, putative, expressed	1	306261-309972	13.363	13.2457	0.117333	13.1677	13.2833	-0.115667	13.3103	13.157	0.153333	13.18	13.286	-0.106
	LOC_Os01g01640	RER1A protein, putative, expressed	1	316538-319050	11.0953	11.165	-0.0696667	11.2063	11.0973	0.109	11.171	11.1173	0.0536667	11.2947	11.1057	0.189
	LOC_Os01g01660	isoflavone reductase homolog IRL, putative, expressed	1	323930-325253	11.1037	10.892	0.211667	7.54133	7.433	0.108333	11.417	10.887	0.53	6.94567	7.399	-0.453333
	LOC_Os01g01670	expressed protein	1	327040-329141	10.936	10.959	-0.023	10.99	11.3937	-0.403667	11.1323	10.9893	0.143	11.2117	11.366	-0.154333
	LOC_Os01g01680	expressed protein	1	329469-330491	8.36567	8.67767	-0.312	8.57867	8.56167	0.017	8.43533	8.719	-0.283667	8.35667	8.498	-0.141333
	LOC_Os01g01689	phosphatidylinositol 3- and 4-kinase family protein, expressed	1	332611-367993	10.448	10.551	-0.103	10.627	10.833	-0.206	10.3973	10.569	-0.171667	10.7667	10.8293	-0.0626667
	LOC_Os01g01700	RING-box protein 1a, putative, expressed	1	368633-371260	13.9873	13.934	0.0533333	13.79	13.788	0.002	14.135	13.942	0.193	14.0547	13.767	0.287667
	LOC_Os01g01710	1-deoxy-D-xylulose 5-phosphate reductoisomerase, chloroplast precursor, putative, expressed	1	371530-377518	14.346	14.5663	-0.220333	14.617	14.9167	-0.299667	14.1207	14.5277	-0.407	14.529	14.9567	-0.427667
	LOC_Os01g01720	peroxin Pex14, putative, expressed	1	379849-383503	12.905	12.8513	0.0536667	12.818	12.7323	0.0856667	12.9093	12.7857	0.123667	12.773	12.689	0.084
	LOC_Os01g01740	HT1 protein kinase, putative, expressed	1	388883-393453	8.35467	8.24367	0.111	7.33167	7.36267	-0.031	8.72867	8.22433	0.504333	7.875	7.454	0.421
	LOC_Os01g01780	limonene cyclase like protein, putative, expressed	1	409394-412632	8.00067	8.05867	-0.058	7.23233	7.52433	-0.292	8.01967	7.99833	0.0213333	7.557	7.58333	-0.0263333
	LOC_Os01g01790	expressed protein	1	413043-417299	15.331	15.3067	0.0243333	14.4213	14.664	-0.242667	15.116	15.3153	-0.199333	14.542	14.645	-0.103
	LOC_Os01g01800	expressed protein	1	419264-428490	11.2387	11.3157	-0.077	11.326	11.3643	-0.0383333	11.0967	11.2843	-0.187667	11.1133	11.311	-0.197667
	LOC_Os01g01830	prolyl endopeptidase, putative, expressed	1	434415-445939	11.3937	11.4413	-0.0476667	11.164	11.172	-0.008	11.3277	11.4577	-0.13	11.0537	11.1827	-0.129
	LOC_Os01g01870	helix-loop-helix DNA-binding domain containing protein, expressed	1	475142-477967	8.773	8.44567	0.327333	8.958	8.50633	0.451667	8.61567	8.435	0.180667	8.58767	8.53433	0.0533333
	LOC_Os01g01890	expressed protein	1	480687-483294	4.24	4.70433	-0.464333	5.40933	5.879	-0.469667	2.553	4.6	-2.047	5.535	5.908	-0.373
	AK120074		1	492512-494055	11.9197	12.0283	-0.108667	11.7267	11.8333	-0.106667	12.2943	12.0577	0.236667	11.7297	11.8583	-0.128667
	LOC_Os01g01920	HD domain containing protein, expressed	1	495256-503066	11.968	12.2453	-0.277333	11.488	11.9483	-0.460333	11.9133	12.267	-0.353667	11.6227	11.9607	-0.338
	LOC_Os01g01930	hypothetical protein	1	506189-506914	6.52167	6.64067	-0.119	6.393	6.648	-0.255	6.74267	6.77533	-0.0326667	6.553	6.58267	-0.0296667
	LOC_Os01g01940	expressed protein	1	507554-508961	7.62533	7.29767	0.327667	6.312	5.98833	0.323667	7.60267	7.40767	0.195	6.13533	6.00867	0.126667
	LOC_Os01g01950	hypothetical protein	1	509642-510304	10.55	10.7453	-0.195333	11.0157	11.0833	-0.0676667	11.1557	10.8653	0.290333	10.7473	10.887	-0.139667
	LOC_Os01g01960	paired amphipathic helix repeat family protein, expressed	1	510696-519250	12.5117	12.67	-0.158333	12.9263	12.928	-0.00166667	12.361	12.6097	-0.248667	12.7517	12.9093	-0.157667
	LOC_Os01g01970	expressed protein	1	521381-524804	10.907	10.898	0.009	11.1647	11.183	-0.0183333	10.8217	10.9173	-0.0956667	11.2747	11.2513	0.0233333
	AK241522		1	533774-535446	6.058	5.866	0.192	5.961	5.97867	-0.0176667	5.94533	5.66767	0.277667	6.24233	6.03033	0.212
	LOC_Os01g02000	phosphate transporter 1, putative, expressed	1	534514-540157	8.81733	8.836	-0.0186667	9.83967	10.117	-0.277333	8.53533	8.80667	-0.271333	9.944	10.1093	-0.165333
	LOC_Os01g02010	expressed protein	1	539789-541297	10.417	10.766	-0.349	7.11733	6.84567	0.271667	11.136	10.7617	0.374333	6.30233	6.86867	-0.566333
	LOC_Os01g02020	acetyl-CoA acetyltransferase, cytosolic 2, putative, expressed	1	545913-550089	10.242	10.068	0.174	9.918	9.59	0.328	10.233	10.1357	0.0973333	9.76567	9.58133	0.184333
	LOC_Os01g02040	ATP binding protein, putative, expressed	1	550824-554817	7.863	7.78467	0.0783333	7.64567	7.22967	0.416	7.70067	7.78567	-0.085	7.697	7.307	0.39
	LOC_Os01g02060	too many mouths protein precursor, putative, expressed	1	573245-576371	7.397	7.166	0.231	5.31433	5.715	-0.400667	7.67733	7.12733	0.55	5.996	5.67933	0.316667
	LOC_Os01g02080	peptidyl-prolyl cis-trans isomerase, putative, expressed	1	583216-584582	15.0613	15.3347	-0.273333	14.601	15.328	-0.727	15.0277	15.3393	-0.311667	14.7183	15.3103	-0.592
	LOC_Os01g02090	expressed protein	1	585665-590561	13.713	13.8783	-0.165333	13.938	13.992	-0.054	13.858	13.903	-0.045	13.8927	13.9967	-0.104
	AK105004		1	593810-594606	6.352	6.44567	-0.0936667	5.705	6.39	-0.685	6.138	6.69533	-0.557333	6.05767	6.35033	-0.292667
	LOC_Os01g02100	transposon protein, putative, unclassified, expressed	1	595092-598274	9.126	9.58267	-0.456667	9.278	9.61967	-0.341667	8.97	9.49133	-0.521333	9.28433	9.59033	-0.306
	LOC_Os01g02130	expressed protein	1	617374-618318	10.4043	10.1123	0.292	11.465	10.3553	1.10967	9.651	10.105	-0.454	10.1117	10.263	-0.151333
	LOC_Os01g02139	expressed protein	1	620889-621415	10.537	10.5793	-0.0423333	10.4707	10.238	0.232667	10.529	10.5893	-0.0603333	10.0323	10.2353	-0.203
	LOC_Os01g02150	sulfated surface glycoprotein 185 precursor, putative, expressed	1	622778-623826	11.5577	11.7697	-0.212	11.0133	11.1303	-0.117	11.994	11.784	0.21	10.9517	11.0803	-0.128667
	LOC_Os01g02160	extensin-like protein, putative, expressed	1	628895-629715	11.7487	11.8623	-0.113667	10.792	11.109	-0.317	12.0273	11.89	0.137333	10.957	11.0887	-0.131667
	LOC_Os01g02180	expressed protein	1	637390-641071	10.289	10.4267	-0.137667	10.1357	10.2137	-0.078	10.3273	10.4633	-0.136	10.085	10.203	-0.118
	LOC_Os01g02200	ubiquitin-protein ligase, putative, expressed	1	644930-648683	12.1843	12.3497	-0.165333	12.496	12.2627	0.233333	12.2623	12.413	-0.150667	12.406	12.2443	0.161667
	LOC_Os01g02270	conserved hypothetical protein	1	697335-702472	9.38367	9.64233	-0.258667	8.99767	9.52167	-0.524	9.56433	9.664	-0.0996667	9.26167	9.46167	-0.2
	LOC_Os01g02290	Ser/Thr receptor-like kinase, putative, expressed	1	717432-720119	6.49633	5.87733	0.619	6.68267	6.15467	0.528	4.91867	5.771	-0.852333	5.86633	6.169	-0.302667
	LOC_Os01g02300	receptor kinase ORK10, putative, expressed	1	720509-723123	7.57067	7.32367	0.247	7.13567	6.62567	0.51	6.27733	7.23167	-0.954333	6.38767	6.55867	-0.171
	LOC_Os01g02310	protein kinase/ transmembrane receptor protein serine/threonine kinase, putative, expressed	1	725779-727732	6.702	6.80733	-0.105333	7.06967	7.02067	0.049	6.46933	6.70167	-0.232333	7.266	6.99	0.276
	LOC_Os01g02334	expressed protein	1	735083-738596	7.48967	7.21433	0.275333	6.992	7.26467	-0.272667	7.304	7.13267	0.171333	7.49	7.17067	0.319333
	LOC_Os01g02350	receptor-like kinase ARK1AS, putative, expressed	1	739074-741958	5.723	5.55667	0.166333	6.724	6.59867	0.125333	5.98333	5.276	0.707333	6.317	6.58733	-0.270333
	LOC_Os01g02360	LRK33, putative, expressed	1	742254-745747	3.90233	3.18767	0.714667	6.33	4.411	1.919	3.159	3.51767	-0.358667	4.75333	4.49533	0.258
	LOC_Os01g02370	receptor-like kinase ARK1AS, putative, expressed	1	748882-751794	9.28633	9.82433	-0.538	9.182	9.49633	-0.314333	9.23967	9.79533	-0.555667	9.018	9.46733	-0.449333
	LOC_Os01g02390	TAK14, putative, expressed	1	763971-766483	9.80967	9.576	0.233667	10.288	9.56433	0.723667	9.444	9.64933	-0.205333	9.71033	9.56767	0.142667
	LOC_Os01g02400	Ser/Thr receptor-like kinase, putative, expressed	1	767134-770651	9.99567	9.91967	0.076	10.6917	10.0383	0.653333	9.431	9.91367	-0.482667	10.077	10.045	0.032
	LOC_Os01g02420	LRK14, putative	1	778244-781226	6.8	6.376	0.424	8.099	7.09567	1.00333	5.78167	6.33867	-0.557	7.574	7.10133	0.472667
	LOC_Os01g02430	TAK14, putative, expressed	1	782975-785421	7.723	8.31867	-0.595667	8.63567	8.87767	-0.242	7.20567	8.3	-1.09433	8.493	8.88367	-0.390667
	LOC_Os01g02450	retrotransposon protein, putative, unclassified	1	789890-790892	6.158	6.42367	-0.265667	6.698	6.82533	-0.127333	6.86467	6.59	0.274667	6.529	6.85067	-0.321667
	LOC_Os01g02460	receptor kinase LRK14, putative	1	791301-792215	6.44	5.91567	0.524333	6.925	5.93133	0.993667	4.86033	5.955	-1.09467	6.41067	5.87933	0.531333
	LOC_Os01g02490	expressed protein	1	800886-803734	8.30033	8.17933	0.121	8.552	7.93667	0.615333	7.79533	8.104	-0.308667	8.20533	7.948	0.257333
	AK107581		1	804818-806941	8.87167	9.09767	-0.226	9.17667	9.39233	-0.215667	9.119	9.12033	-0.00133333	9.28267	9.42933	-0.146667
	AK243424		1	814568-815875	7.28533	7.28833	-0.003	6.67933	6.79667	-0.117333	7.96367	7.42967	0.534	6.835	6.881	-0.046
	AK062314		1	820858-823083	10.8813	11.0497	-0.168333	11.4093	11.3753	0.034	11.617	11.146	0.471	11.3837	11.3843	-0.00066666
	LOC_Os01g02560	Ser/Thr receptor-like kinase, putative, expressed	1	840332-844255	7.52233	6.912	0.610333	8.207	6.80567	1.40133	5.149	6.71533	-1.56633	7.27267	6.54667	0.726
	LOC_Os01g02570	receptor-like kinase, putative, expressed	1	849051-851370	6.47933	6.68767	-0.208333	9.46567	8.057	1.40867	4.60367	6.597	-1.99333	7.97767	7.97833	-0.000666666
	LOC_Os01g02580	receptor kinase ORK10, putative	1	854759-857385	6.566	6.96567	-0.399667	7.583	7.65733	-0.0743333	5.99933	6.942	-0.942667	7.506	7.70533	-0.199333
	LOC_Os01g02590	receptor-like kinase, putative, expressed	1	859381-862055	8.22267	7.91933	0.303333	8.76	8.102	0.658	7.63867	7.92967	-0.291	8.26367	8.154	0.109667
	LOC_Os01g02600	Ser/Thr receptor-like kinase, putative, expressed	1	862768-865865	11.2397	10.9913	0.248333	12.1953	11.1777	1.01767	10.696	11.063	-0.367	11.4113	11.1497	0.261667
	LOC_Os01g02610	protein kinase domain containing protein	1	867120-871619	6.23033	6.67733	-0.447	5.16833	5.29333	-0.125	6.67433	6.521	0.153333	4.29467	5.296	-1.00133
	LOC_Os01g02700	TAK14, putative, expressed	1	917794-920432	10.3027	10.6173	-0.314667	11.233	11.2833	-0.0503333	9.42267	10.6103	-1.18767	11.0577	11.365	-0.307333
	LOC_Os01g02710	LRk-type protein, putative	1	921253-921977	12.4127	12.991	-0.578333	13.0113	13.321	-0.309667	11.8513	13.048	-1.19667	12.9587	13.283	-0.324333
	LOC_Os01g02720	HBS1-like protein, putative, expressed	1	926685-931260	10.7377	10.5677	0.17	10.486	10.336	0.15	10.7173	10.6507	0.0666667	10.3927	10.3347	0.058
	LOC_Os01g02730	TAK14, putative, expressed	1	932376-935169	10.3877	10.0647	0.323	9.866	9.67533	0.190667	10.344	10.0143	0.329667	9.88833	9.72867	0.159667
	LOC_Os01g02750	receptor kinase LRK14, putative, expressed	1	950877-953619	10.864	10.229	0.635	9.49067	9.46533	0.0253333	10.604	10.2207	0.383333	9.48433	9.47033	0.014
	LOC_Os01g02760	receptor-like kinase, putative, expressed	1	954709-957428	9.04233	9.15633	-0.114	8.93733	9.066	-0.128667	9.35267	9.23233	0.120333	9.307	9.13267	0.174333
	AK242962		1	958136-958775	9.491	9.23667	0.254333	8.96167	9.06133	-0.0996667	9.631	9.31267	0.318333	9.191	9.04467	0.146333
	LOC_Os01g02770	YRK1, putative, expressed	1	958137-961953	12.931	12.5677	0.363333	12.3277	12.0747	0.253	12.594	12.5673	0.0266667	12.1363	12.066	0.0703333
	LOC_Os01g02780	TAK33, putative, expressed	1	966110-970129	6.99467	6.897	0.0976667	7.355	5.24633	2.10867	4.878	6.87967	-2.00167	5.85633	5.20233	0.654
	LOC_Os01g02790	receptor kinase LRK14, putative, expressed	1	973568-977233	6.216	5.73267	0.483333	6.66933	5.416	1.25333	5.044	5.712	-0.668	5.87733	5.24833	0.629
	LOC_Os01g02810	receptor kinase LRK14, putative	1	984393-987449	7.93867	7.604	0.334667	8.78767	7.53267	1.255	7.02033	7.761	-0.740667	6.38133	6.29633	0.085
	LOC_Os01g02830	receptor-like kinase ARK1AS, putative, expressed	1	991512-994064	10.0413	10.132	-0.0906667	9.92033	9.518	0.402333	9.71	10.1043	-0.394333	9.35	9.40033	-0.0503333
	LOC_Os01g02840	LRK14, putative, expressed	1	994765-997799	9.72333	9.40233	0.321	8.17067	8.14567	0.025	9.42	9.34967	0.0703333	8.101	8.20467	-0.103667
	LOC_Os01g02850	hypothetical protein	1	998094-998572	7.993	8.121	-0.128	6.58	7.243	-0.663	8.20233	8.118	0.0843333	7.41233	7.30267	0.109667
	LOC_Os01g02860	expressed protein	1	999261-1003870	6.21067	6.21233	-0.00166667	5.72633	5.93567	-0.209333	6.07467	6.09567	-0.021	6.34533	5.969	0.376333
	LOC_Os01g02870	nodulin-like protein, putative, expressed	1	1007061-1009212	11.92	12.1837	-0.263667	10.067	11.1113	-1.04433	12.6927	12.2667	0.426	11.068	11.0987	-0.0306667
	LOC_Os01g02880	fructose-bisphosphate aldolase, chloroplast precursor, putative, expressed	1	1012867-1016347	11.9997	11.9413	0.0583333	11.9543	11.466	0.488333	11.912	11.832	0.08	11.6787	11.4673	0.211333
	LOC_Os01g02884	ATP binding protein, putative, expressed	1	1020986-1026914	12.809	12.6963	0.112667	12.1713	12.1433	0.028	12.7387	12.742	-0.00333333	12.146	12.117	0.029
	LOC_Os01g02890	phosphatidylserine synthase 1, putative	1	1043406-1049968	6.58	4.94233	1.63767	5.61767	3.70833	1.90933	5.144	5.2	-0.056	4.81933	3.92567	0.893667
	LOC_Os01g02900	HGA6, putative, expressed	1	1053939-1056658	8.04833	7.134	0.914333	8.967	7.12067	1.84633	7.92467	7.23967	0.685	7.57033	7.05933	0.511
	LOC_Os01g02940	glycosyltransferase, putative, expressed	1	1086547-1090330	7.20833	7.03033	0.178	5.80033	5.65167	0.148667	7.67167	7.05033	0.621333	6.084	5.69133	0.392667
	LOC_Os01g02960	expressed protein	1	1100584-1103692	11.233	11.124	0.109	11.4507	11.245	0.205667	11.2223	11.1297	0.0926667	11.378	11.2433	0.134667
	LOC_Os01g02970	spidroin 1, putative	1	1109235-1110135	15.236	15.2633	-0.0273333	14.506	14.346	0.16	14.896	15.101	-0.205	14.142	14.112	0.03
	LOC_Os01g03020	leucyl-tRNA synthetase, putative, expressed	1	1142631-1151896	14.044	14.3667	-0.322667	13.258	13.73	-0.472	13.947	14.3753	-0.428333	13.572	13.7423	-0.170333
	LOC_Os01g03030	alanyl-tRNA synthetase, putative, expressed	1	1152015-1155249	9.93533	9.56133	0.374	10.2747	9.88033	0.394333	9.60933	9.54267	0.0666667	9.90133	9.876	0.0253333
	LOC_Os01g03040	expressed protein	1	1156955-1161421	14.9033	15.0903	-0.187	15.344	15.6697	-0.325667	14.983	15.057	-0.074	15.4387	15.6703	-0.231667
	LOC_Os01g03050	fruit protein PKIWI502, putative, expressed	1	1162539-1165217	10.498	10.279	0.219	10.7303	10.3547	0.375667	10.3997	10.3437	0.056	10.245	10.366	-0.121
	LOC_Os01g03060	sarcoplasmic reticulum histidine-rich calcium-binding protein precursor, putative, expressed	1	1165449-1167932	12.57	12.6077	-0.0376667	13.1997	13.239	-0.0393333	12.6523	12.5787	0.0736667	13.2997	13.3193	-0.0196667
	LOC_Os01g03070	eukaryotic translation initiation factor 3 subunit 10, putative, expressed	1	1168611-1176174	13.525	13.2347	0.290333	13.588	13.386	0.202	13.5747	13.1287	0.446	13.6717	13.403	0.268667
	LOC_Os01g03090	SLL2, putative, expressed	1	1180196-1183509	9.89467	9.82867	0.066	10.462	10.2783	0.183667	9.709	9.85333	-0.144333	10.241	10.2653	-0.0243333
	LOC_Os01g03110	expressed protein	1	1195489-1200308	9.21733	9.12833	0.089	9.19967	8.904	0.295667	9.39733	9.10033	0.297	9.375	8.91767	0.457333
	LOC_Os01g03130	expressed protein	1	1213817-1214896	9.17067	7.86233	1.30833	9.83933	9.19633	0.643	6.898	7.06633	-0.168333	9.09033	9	0.0903333
	LOC_Os01g03144	ABC-2 type transporter family protein, expressed	1	1219707-1227309	10.7263	10.3237	0.402667	10.806	10.5507	0.255333	10.193	10.336	-0.143	10.4003	10.5573	-0.157
	LOC_Os01g03160	xylosyltransferase 1, putative, expressed	1	1229275-1233744	10.544	10.5007	0.0433333	10.441	10.3537	0.0873333	10.5337	10.5393	-0.00566666	10.5483	10.3643	0.184
	LOC_Os01g03170	seven in absentia protein family protein, expressed	1	1235425-1239153	8.66233	8.835	-0.172667	7.78133	8.23933	-0.458	9.01767	8.87167	0.146	8.084	8.21567	-0.131667
	LOC_Os01g03180	pr5, putative, expressed	1	1246683-1248250	9.04133	9.47433	-0.433	9.006	9.692	-0.686	9.418	9.437	-0.019	9.632	9.68967	-0.0576667
	LOC_Os01g03240	hypothetical protein	1	1310038-1311076	5.693	5.813	-0.12	6.13267	6.136	-0.00333333	6.71333	5.92767	0.785667	5.91467	6.11667	-0.202
	LOC_Os01g03250	hypothetical protein	1	1312070-1312279	7.78033	8.199	-0.418667	7.36233	7.449	-0.0866667	8.81467	8.32733	0.487333	7.13	7.50633	-0.376333
	LOC_Os01g03310	Bowman-Birk type bran trypsin inhibitor precursor, putative, expressed	1	1335036-1335941	15.424	14.977	0.447	17.6227	15.909	1.71367	14.912	15.073	-0.161	17.0033	16.0617	0.941667
	LOC_Os01g03320	Bowman-Birk type bran trypsin inhibitor precursor, putative, expressed	1	1338128-1339079	9.192	8.63233	0.559667	14.537	12.2423	2.29467	8.66967	8.598	0.0716667	13.9757	12.301	1.67467
	LOC_Os01g03340	Bowman-Birk type bran trypsin inhibitor precursor, putative, expressed	1	1344369-1345588	13.206	13.1513	0.0546667	16.278	14.9403	1.33767	12.66	13.2267	-0.566667	15.5977	14.9987	0.599
	LOC_Os01g03350	conserved hypothetical protein	1	1347622-1347909	10.2787	10.5633	-0.284667	10.329	10.5457	-0.216667	10.2993	10.5623	-0.263	10.4147	10.5653	-0.150667
	LOC_Os01g03390	Bowman-Birk type bran trypsin inhibitor precursor, putative, expressed	1	1362310-1363305	9.26467	9.424	-0.159333	10.7343	9.637	1.09733	9.303	9.34	-0.037	10.1923	9.67267	0.519667
	LOC_Os01g03410	conserved hypothetical protein	1	1369765-1370940	6.18933	6.611	-0.421667	6.15633	6.26533	-0.109	6.50567	6.696	-0.190333	6.12933	6.351	-0.221667
	LOC_Os01g03429	conserved hypothetical protein	1	1376493-1378945	6.31567	6.56833	-0.252667	6.261	6.66867	-0.407667	6.5	6.70133	-0.201333	6.365	6.69167	-0.326667
	LOC_Os01g03500	expressed protein	1	1407789-1409895	8.054	8.122	-0.068	7.284	7.575	-0.291	8.107	8.129	-0.022	7.633	7.69733	-0.0643333
	LOC_Os01g03510	stress protein, putative, expressed	1	1410641-1415845	10.74	10.643	0.097	10.6747	10.447	0.227667	10.737	10.6663	0.0706667	10.5917	10.419	0.172667
	LOC_Os01g03520	ubiquitin conjugating enzyme/ ubiquitin-like activating enzyme, putative, expressed	1	1418495-1424851	12.1823	12.0593	0.123	12.38	12.2673	0.112667	11.9583	12.033	-0.0746667	12.3383	12.274	0.0643333
	LOC_Os01g03549	copper ion binding protein, putative, expressed	1	1433965-1442486	12.269	12.384	-0.115	12.7523	12.8737	-0.121333	12.5803	12.4793	0.101	12.8287	12.894	-0.0653333
	LOC_Os01g03620	copper ion binding protein, putative, expressed	1	1483202-1485699	10.7927	11.099	-0.306333	10.6037	10.9667	-0.363	11.1957	11.1457	0.05	10.821	11.109	-0.288
	LOC_Os01g03630	spore coat protein, putative, expressed	1	1487275-1489404	8.757	8.933	-0.176	8.982	9.90933	-0.927333	8.84367	9.10567	-0.262	9.27733	9.80733	-0.53
	LOC_Os01g03650	expressed protein	1	1500795-1504859	13.7123	13.7927	-0.0803333	12.989	13.1227	-0.133667	13.7743	13.78	-0.00566667	13.324	13.1057	0.218333
	LOC_Os01g03660	expressed protein	1	1505037-1509554	10.1	10.325	-0.225	7.74267	8.668	-0.925333	10.045	10.321	-0.276	8.317	8.65133	-0.334333
	LOC_Os01g03680	Bowman-Birk type bran trypsin inhibitor precursor, putative, expressed	1	1512639-1513634	4.668	4.37167	0.296333	9.227	4.71333	4.51367	5.653	4.92967	0.723333	6.481	4.76233	1.71867
	LOC_Os01g03690	serine/threonine-protein kinase receptor precursor, putative, expressed	1	1515047-1518438	9.01967	8.22467	0.795	9.53633	8.26567	1.27067	8.458	8.24567	0.212333	9.016	8.33967	0.676333
	LOC_Os01g03710	mannose-6-phosphate isomerase, putative, expressed	1	1530937-1536429	8.25933	7.75467	0.504667	8.34533	7.50633	0.839	7.84133	7.79967	0.0416667	8.05633	7.571	0.485333
	LOC_Os01g03730	nuclease PA3, putative, expressed	1	1562940-1566272	10.1363	10.2677	-0.131333	10.1567	10.474	-0.317333	10.3837	10.207	0.176667	10.5187	10.4853	0.0333333
	LOC_Os01g03740	nuclease PA3, putative, expressed	1	1559414-1563356	7.36767	6.99033	0.377333	7.90733	7.55433	0.353	7.19033	6.61667	0.573667	8.49367	7.57167	0.922
	LOC_Os01g03760	expressed protein	1	1568226-1573555	12.823	12.7057	0.117333	13.214	12.8017	0.412333	12.6267	12.7797	-0.153	12.931	12.8203	0.110667
	LOC_Os01g03820	C2 domain containing protein, expressed	1	1594288-1601412	12.9073	13.274	-0.366667	13.0987	13.443	-0.344333	12.582	13.3003	-0.718333	12.9677	13.483	-0.515333
	LOC_Os01g03870	expressed protein	1	1638036-1641039	7.44133	8.151	-0.709667	6.42767	6.80433	-0.376667	7.56633	8.21633	-0.65	6.47933	6.833	-0.353667
	LOC_Os01g03914	metal tolerance protein C3, putative, expressed	1	1669825-1677434	9.10367	9.30733	-0.203667	10.0797	9.95767	0.122	9.084	9.27967	-0.195667	10.0993	9.96133	0.138
	LOC_Os01g03930	hypothetical protein	1	1678212-1678615	6.09133	6.02067	0.0706667	5.318	5.39467	-0.0766667	6.56333	6.06333	0.5	5.59833	5.62333	-0.025
	LOC_Os01g03980	expressed protein	1	1708732-1709749	11.6197	11.4703	0.149333	11.4667	11.288	0.178667	11.496	11.4667	0.0293333	11.0493	11.3273	-0.278
	LOC_Os01g03989	hypothetical protein	1	1715767-1716172	6.05967	6.364	-0.304333	6.454	6.50867	-0.0546667	6.23	6.365	-0.135	6.176	6.41533	-0.239333
	LOC_Os01g04010	expressed protein	1	1735670-1736622	13.9127	13.417	0.495667	14.3463	13.8037	0.542667	13.9357	13.4313	0.504333	14.289	13.8097	0.479333
	LOC_Os01g04020	pathogenesis-related genes transcriptional activator PTI6, putative, expressed	1	1743218-1745348	9.62067	9.78033	-0.159667	10.0043	10.3143	-0.31	9.758	9.68833	0.0696667	9.929	10.2803	-0.351333
	LOC_Os01g04030	signal peptidase complex subunit 3, putative, expressed	1	1751134-1754530	9.49533	9.47467	0.0206667	9.331	9.28633	0.0446667	9.511	9.49067	0.0203333	9.43433	9.35767	0.0766667
	LOC_Os01g04040	Bowman-Birk type wound-induced proteinase inhibitor WIP1 precursor, putative	1	1754614-1755532	12.2343	11.933	0.301333	12.078	10.404	1.674	11.8233	11.944	-0.120667	10.857	10.1413	0.715667
	LOC_Os01g04050	Bowman-Birk type wound-induced proteinase inhibitor WIP1 precursor, putative, expressed	1	1756942-1757937	13.824	13.4817	0.342333	13.479	11.414	2.065	13.3173	13.4183	-0.101	12.3667	11.43	0.936667
	LOC_Os01g04070	verticillium wilt disease resistance protein, putative, expressed	1	1761586-1765746	6.408	6.11533	0.292667	7.457	5.59067	1.86633	3.68967	6.275	-2.58533	5.39933	5.51967	-0.120333
	LOC_Os01g04100	expressed protein	1	1777892-1779188	8.47533	8.485	-0.00966667	9.24033	8.946	0.294333	8.53667	8.48	0.0566667	9.27633	9.02367	0.252667
	LOC_Os01g04110	surfeit locus protein 5, putative, expressed	1	1784672-1788300	10.5537	10.4163	0.137333	10.8937	11.1093	-0.215667	10.561	10.4697	0.0913333	11.0093	11.141	-0.131667
	LOC_Os01g04120	expressed protein	1	1798726-1803069	8.862	9.05067	-0.188667	8.63467	9.293	-0.658333	9.44333	8.99933	0.444	8.87267	9.28833	-0.415667
	LOC_Os01g04130	peptidyl-tRNA hydrolase, putative, expressed	1	1809784-1814425	11.3717	11.7893	-0.417667	11.0223	11.5933	-0.571	11.4997	11.816	-0.316333	11.3733	11.544	-0.170667
	LOC_Os01g04190	arabinose-proton symporter, putative, expressed	1	1840616-1845988	12.9863	12.96	0.0263333	13.104	12.766	0.338	12.7907	12.9257	-0.135	12.858	12.781	0.077
	LOC_Os01g04200	metallo-beta-lactamase superfamily protein, expressed	1	1846636-1853105	9.44533	9.575	-0.129667	9.17	9.196	-0.026	9.41933	9.59767	-0.178333	9.31567	9.18133	0.134333
	LOC_Os01g04220	conserved hypothetical protein	1	1861280-1862911	5.17433	5.89667	-0.722333	5.91833	6.15467	-0.236333	5.53033	5.94267	-0.412333	5.972	6.30067	-0.328667
	LOC_Os01g04250	expressed protein	1	1873715-1876705	6.87233	7.03433	-0.162	6.19167	6.47967	-0.288	6.724	7.10833	-0.384333	6.70433	6.501	0.203333
	LOC_Os01g04260	delta-7-sterol-C5, putative, expressed	1	1885326-1889100	12.4957	12.6957	-0.2	12.134	12.5547	-0.420667	12.5597	12.7387	-0.179	12.5013	12.539	-0.0376667
	LOC_Os01g04280	calmodulin binding protein, putative, expressed	1	1899538-1902042	8.83567	6.81033	2.02533	10.007	8.06767	1.93933	5.55133	6.74767	-1.19633	8.90967	8.10433	0.805333
	LOC_Os01g04300	endo-1,4-beta-xylanase, putative, expressed	1	1909363-1911881	5.82133	5.85367	-0.0323333	5.33933	4.925	0.414333	6.76933	5.811	0.958333	5.09433	5.17267	-0.0783333
	LOC_Os01g04324	expressed protein	1	1924968-1927092	9.80033	9.979	-0.178667	9.00133	9.71567	-0.714333	9.90433	9.96067	-0.0563333	9.40233	9.69367	-0.291333
	LOC_Os01g04330	calmodulin-related protein 2, touch-induced, putative, expressed	1	1927796-1928706	10.3773	9.34767	1.02967	11.5567	10.2717	1.285	9.23233	9.32433	-0.092	10.7173	10.2697	0.447667
	LOC_Os01g04350	16.9 kDa class I heat shock protein 2, putative, expressed	1	1937814-1938755	13.9177	13.3073	0.610333	14.615	13.7963	0.818667	13.905	13.391	0.514	14.285	13.748	0.537
	LOC_Os01g04360	16.9 kDa class I heat shock protein 3, putative, expressed	1	1941049-1941837	5.47433	5.08533	0.389	5.505	5.78033	-0.275333	5.82967	5.119	0.710667	6.26967	5.81433	0.455333
	LOC_Os01g04370	16.9 kDa class I heat shock protein 1, putative, expressed	1	1945553-1946389	7.316	7.56333	-0.247333	7.32867	7.48933	-0.160667	7.79867	7.47767	0.321	7.86967	7.53133	0.338333
	LOC_Os01g04380	16.9 kDa class I heat shock protein 2, putative, expressed	1	1948730-1949573	7.24	7.45367	-0.213667	8.71067	8.512	0.198667	7.70567	7.539	0.166667	8.58467	8.45367	0.131
	LOC_Os01g04390	expressed protein	1	1951950-1952727	11.276	11.742	-0.466	10.78	11.3773	-0.597333	11.1943	11.7077	-0.513333	10.5953	11.381	-0.785667
	LOC_Os01g04409	OsWAK1 - OsWAK receptor-like cytoplasmic kinase (OsWAK-RLCK), expressed	1	1954579-1964253	7.83933	7.52667	0.312667	8.48467	7.672	0.812667	7.27033	7.39933	-0.129	7.98267	7.791	0.191667
	AK107801		1	1966872-1967626	9.128	9.257	-0.129	9.882	9.94133	-0.0593333	9.497	9.24933	0.247667	9.837	9.94067	-0.103667
	LOC_Os01g04450	OsWAK2 - OsWAK receptor-like cytoplasmic kinase (OsWAK-RLCK), expressed	1	1974225-1979286	10.576	10.2587	0.317333	10.8603	10.258	0.602333	10.2687	10.203	0.0656667	10.4933	10.3357	0.157667
	LOC_Os01g04460	Ser/Thr protein kinase, putative	1	1981069-1983196	7.03933	7.211	-0.171667	8.569	8.52067	0.0483333	6.435	7.05833	-0.623333	8.517	8.508	0.009
	AK240799		1	1989045-1994669	5.944	5.73967	0.204333	4.87067	4.68	0.190667	5.884	5.617	0.267	5.01	4.96233	0.0476667
	LOC_Os01g04500	hypothetical protein	1	2000185-2000686	7.181	6.76733	0.413667	6.88367	6.92567	-0.042	7.04	6.805	0.235	7.09967	6.85533	0.244333
	LOC_Os01g04540	ATP binding protein, putative, expressed	1	2020681-2022979	7.329	7.30633	0.0226667	8.13867	7.54633	0.592333	7.82	7.178	0.642	7.584	7.515	0.069
	AK067239		1	2026472-2031429	9.00333	9.065	-0.0616667	9.471	8.81467	0.656333	8.888	9.09367	-0.205667	8.979	8.88533	0.0936667
	LOC_Os01g04570	Ser/Thr protein kinase, putative, expressed	1	2045519-2049323	7.31233	6.668	0.644333	7.75	7.02	0.73	6.61767	6.93733	-0.319667	7.081	7.00967	0.0713333
	LOC_Os01g04580	Ser/Thr protein kinase, putative, expressed	1	2050385-2054440	6.08633	4.39933	1.687	8.511	5.68567	2.82533	2.91433	4.40367	-1.48933	6.248	5.47767	0.770333
	LOC_Os01g04590	expressed protein	1	2056111-2059077	10.1823	9.821	0.361333	10.6033	10.354	0.249333	9.849	9.84767	0.00133333	10.0667	10.3687	-0.302
	LOC_Os01g04600	expressed protein	1	2060414-2062797	9.607	9.38	0.227	9.92733	9.785	0.142333	9.903	9.59633	0.306667	9.956	9.77467	0.181333
	LOC_Os01g04620	expressed protein	1	2068645-2070422	8.093	8.283	-0.19	8.05367	8.32067	-0.267	8.33533	8.25867	0.0766667	7.99567	8.22867	-0.233
	LOC_Os01g04630	muconate cycloisomerase-like protein, putative, expressed	1	2071555-2074705	15.175	15.0167	0.158333	15.6993	15.5297	0.169667	15.1283	15.098	0.0303333	15.7663	15.5463	0.22
	LOC_Os01g04640	seed maturation protein, putative, expressed	1	2076907-2078342	8.13433	8.66567	-0.531333	8.768	9.082	-0.314	8.34067	8.67067	-0.33	8.465	9.08667	-0.621667
	LOC_Os01g04650	PB1 domain containing protein, expressed	1	2080483-2084028	14.2757	14.316	-0.0403333	14.751	14.2893	0.461667	14.113	14.252	-0.139	14.5293	14.336	0.193333
	LOC_Os01g04670	expressed protein	1	2098676-2099474	8.932	8.974	-0.042	9.17233	9.42167	-0.249333	9.25633	8.95433	0.302	9.32567	9.38967	-0.064
	LOC_Os01g04690	hypothetical protein	1	2105749-2106437	5.944	5.73867	0.205333	6.912	6.10067	0.811333	4.23467	5.42367	-1.189	6.738	6.192	0.546
	LOC_Os01g04720	protein binding protein, putative, expressed	1	2127600-2134112	8.237	8.321	-0.084	7.333	7.183	0.15	8.542	8.325	0.217	7.406	7.20767	0.198333
	LOC_Os01g04730	60S ribosomal protein L26-1, putative, expressed	1	2134579-2135798	15.8033	15.254	0.549333	15.8417	15.3407	0.501	16.065	15.1813	0.883667	15.7843	15.3193	0.465
	LOC_Os01g04780	retrotransposon protein, putative, unclassified	1	2179567-2188744	8.35767	8.45233	-0.0946667	9.059	8.70233	0.356667	9.26667	8.49	0.776667	8.78367	8.745	0.0386667
	LOC_Os01g04800	DNA-binding protein RAV1, putative, expressed	1	2199066-2200662	9.82267	9.23533	0.587333	10.6553	9.26833	1.387	9.184	9.19733	-0.0133333	10.153	9.30367	0.849333
	LOC_Os01g04814	vacuolar sorting protein 4b, putative, expressed	1	2212388-2219639	11.8097	11.6813	0.128333	12.051	11.9223	0.128667	11.6587	11.7797	-0.121	11.9137	11.9223	-0.00866666
	LOC_Os01g04860	expressed protein	1	2242534-2247378	13.3993	13.6243	-0.225	13.209	13.5923	-0.383333	13.3307	13.5683	-0.237667	13.4413	13.5643	-0.123
	LOC_Os01g04870	nucleic acid binding protein, putative, expressed	1	2247622-2251875	11.242	11.3087	-0.0666667	11.2157	11.6607	-0.445	11.125	11.2407	-0.115667	11.397	11.6613	-0.264333
	LOC_Os01g04880	transposon protein, putative, CACTA, En/Spm sub-class, expressed	1	2258257-2263694	7.487	7.86167	-0.374667	7.30367	7.806	-0.502333	7.30833	7.83933	-0.531	7.664	7.90367	-0.239667
	LOC_Os01g04900	metalloendopeptidase, putative, expressed	1	2263083-2267853	15.01	15.1587	-0.148667	14.35	14.6887	-0.338667	14.925	15.1863	-0.261333	14.6823	14.6643	0.018
	LOC_Os01g04910	PRPK, putative, expressed	1	2267965-2270558	12.564	12.3373	0.226667	12.2243	12.4193	-0.195	12.4473	12.3277	0.119667	12.272	12.4353	-0.163333
	LOC_Os01g04920	glycosyl transferase, group 1 family protein, putative, expressed	1	2271869-2275674	9.096	8.97833	0.117667	9.05133	9.22933	-0.178	8.99733	9.03833	-0.041	9.19367	9.24633	-0.0526667
	LOC_Os01g04930	MYB-like transcription factor DIVARICATA, putative, expressed	1	2278336-2281584	8.35633	8.68067	-0.324333	9.536	9.35467	0.181333	8.45233	8.711	-0.258667	9.44767	9.34	0.107667
	LOC_Os01g04950	peptide transporter PTR2, putative, expressed	1	2288913-2295209	9.562	9.333	0.229	10.535	9.75133	0.783667	9.23233	9.24667	-0.0143333	10.265	9.70467	0.560333
	LOC_Os01g04990	protein brittle-1, chloroplast precursor, putative, expressed	1	2346721-2350304	12.3097	12.3737	-0.064	11.3147	11.6973	-0.382667	12.5187	12.3897	0.129	11.3987	11.7027	-0.304
	LOC_Os01g05010	mitochondrial glycoprotein, expressed	1	2354653-2357246	13.4887	13.135	0.353667	13.0947	12.8543	0.240333	13.6	13.242	0.358	13.2	12.876	0.324
	LOC_Os01g05060	mitochondrial glycoprotein, expressed	1	2371285-2373570	14.9767	14.8307	0.146	14.339	14.496	-0.157	14.9663	14.8503	0.116	14.8157	14.4453	0.370333
	LOC_Os01g05064	expressed protein	1	2374124-2374782	9.1	9.302	-0.202	9.76067	9.229	0.531667	9.05167	9.15733	-0.105667	9.13467	9.28567	-0.151
	LOC_Os01g05070	expressed protein	1	2375612-2379492	11.0853	11.215	-0.129667	11.1383	11.2083	-0.07	11.0933	11.2087	-0.115333	11.1693	11.2057	-0.0363333
	LOC_Os01g05080	uncharacterized low-complexity proteins, putative, expressed	1	2380332-2382440	14.5187	14.6383	-0.119667	13.513	14.2033	-0.690333	14.64	14.6513	-0.0113333	13.882	14.2163	-0.334333
	LOC_Os01g05090	expressed protein	1	2383175-2385413	11.2067	11.365	-0.158333	11.518	11.74	-0.222	11.111	11.3807	-0.269667	11.4273	11.7503	-0.323
	LOC_Os01g05130	expressed protein	1	2400072-2402784	10.945	10.9127	0.0323333	10.782	10.927	-0.145	10.8503	10.8767	-0.0263333	10.8823	10.9103	-0.028
	LOC_Os01g05140	expressed protein	1	2403257-2404869	11.8413	11.6877	0.153667	11.8987	12.0243	-0.125667	11.8457	11.669	0.176667	12.0323	11.986	0.0463333
	LOC_Os01g05150	expressed protein	1	2411073-2411874	4.14733	4.85033	-0.703	5.946	5.64133	0.304667	3.611	5.01933	-1.40833	5.594	5.754	-0.16
	AK101726		1	2413444-2415627	8.10233	7.943	0.159333	8.11933	8.15067	-0.0313333	8.116	8.01033	0.105667	8.13033	8.156	-0.0256667
	LOC_Os01g05160	hypothetical protein	1	2416461-2416964	6.087	7.01033	-0.923333	5.47033	6.154	-0.683667	5.211	6.36367	-1.15267	5.533	6.14067	-0.607667
	LOC_Os01g05170	expressed protein	1	2419044-2419704	8.284	7.85933	0.424667	8.84733	7.83067	1.01667	7.90233	7.821	0.0813333	8.314	7.83067	0.483333
	LOC_Os01g05180	expressed protein	1	2431596-2435576	5.40067	6.182	-0.781333	6.12067	6.353	-0.232333	5.54367	6.21933	-0.675667	6.32467	6.57633	-0.251667
	AK072818		1	2450543-2453297	10.7507	10.9783	-0.227667	10.73	10.789	-0.059	10.49	10.994	-0.504	10.6837	10.7823	-0.0986667
	LOC_Os01g05250	expressed protein	1	2471358-2471958	6.01967	6.14533	-0.125667	6.15133	5.99233	0.159	5.482	6.04733	-0.565333	5.73967	5.80167	-0.062
	LOC_Os01g05260	hypothetical protein	1	2474878-2476803	7.32033	7.10133	0.219	6.772	7.424	-0.652	6.602	6.99667	-0.394667	7.29467	7.48	-0.185333
	LOC_Os01g05289	expressed protein	1	2485189-2488235	10.9773	11.2293	-0.252	10.987	11.028	-0.041	10.6353	11.1593	-0.524	10.8683	11.0173	-0.149
	LOC_Os01g05310	expressed protein	1	2497085-2497939	6.987	6.11867	0.868333	8.13633	7.57467	0.561667	6.728	6.43833	0.289667	8.26	7.60233	0.657667
	LOC_Os01g05420	IWS1 C-terminus family protein, expressed	1	2557688-2562175	12.822	12.674	0.148	12.745	12.6	0.145	12.653	12.6287	0.0243333	12.9253	12.7207	0.204667
	LOC_Os01g05440	transcription factor X1, putative, expressed	1	2566874-2568799	5.338	5.074	0.264	5.64267	6.03333	-0.390667	5.20667	5.287	-0.0803333	6.46033	6.05933	0.401
	LOC_Os01g05450	conserved hypothetical protein	1	2569851-2571003	6.38367	5.87833	0.505333	6.94233	7.085	-0.142667	6.03767	5.84833	0.189333	7.839	6.98367	0.855333
	LOC_Os01g05460	hypothetical protein	1	2572385-2575012	7.11967	7.081	0.0386667	7.37333	7.90533	-0.532	6.764	7.054	-0.29	7.58467	8.00367	-0.419
	LOC_Os01g05470	transcription factor X1, putative, expressed	1	2576354-2580377	11.2717	11.3633	-0.0916667	10.749	10.8743	-0.125333	11.3043	11.3487	-0.0443333	11.0447	11.0057	0.039
	LOC_Os01g05490	triosephosphate isomerase, cytosolic, putative, expressed	1	2586339-2590443	16.0197	16.2427	-0.223	16.2377	16.3927	-0.155	16.1053	16.3297	-0.224333	16.2937	16.4033	-0.109667
	LOC_Os01g05500	zinc finger in N-recognin family protein, putative, expressed	1	2596652-2609664	13.6673	13.8197	-0.152333	13.5653	13.6313	-0.066	13.552	13.8417	-0.289667	13.695	13.696	-0.001
	LOC_Os01g05510	expressed protein	1	2610458-2619994	10.889	10.954	-0.065	10.9823	11.1183	-0.136	10.8667	10.99	-0.123333	11.0597	11.1257	-0.066
	LOC_Os01g05530	expressed protein	1	2629356-2634883	13.536	13.4877	0.0483333	13.368	13.517	-0.149	13.407	13.4903	-0.0833333	13.3437	13.4367	-0.093
	LOC_Os01g05540	expressed protein	1	2637739-2641467	12.3953	12.1967	0.198667	12.1613	12.001	0.160333	12.406	12.2357	0.170333	12.3343	12.086	0.248333
	LOC_Os01g05560	expressed protein	1	2649456-2652437	13.0247	12.871	0.153667	12.7317	12.639	0.0926667	13.26	12.8733	0.386667	12.9087	12.6093	0.299333
	LOC_Os01g05570	hypothetical protein	1	2657624-2658103	8.14233	8.432	-0.289667	8.05467	8.26067	-0.206	8.64867	8.541	0.107667	8.017	8.18167	-0.164667
	LOC_Os01g05580	expressed protein	1	2660341-2660874	5.24367	4.803	0.440667	4.251	4.51033	-0.259333	5.974	4.98167	0.992333	5.01567	4.44033	0.575333
	AK069318		1	2661886-2665769	16.604	17.2223	-0.618333	16.8997	17.0453	-0.145667	16.4947	17.209	-0.714333	16.9617	17.0953	-0.133667
	LOC_Os01g05600	NBS-LRR disease resistance protein, putative	1	2666754-2669726	7.63933	7.634	0.00533333	7.091	7.058	0.033	7.49933	7.47533	0.024	7.46567	7.119	0.346667
	LOC_Os01g05610	histone H2B.1, putative, expressed	1	2671202-2672174	10.0913	9.89133	0.2	10.1987	10.413	-0.214333	10.379	9.912	0.467	10.3873	10.4163	-0.029
	LOC_Os01g05630	histone H2B.1, putative, expressed	1	2683531-2684499	11.2307	11.049	0.181667	11.4117	11.5097	-0.098	11.548	11.1167	0.431333	11.648	11.557	0.091
	LOC_Os01g05650	metallothionein-like protein type 2, putative, expressed	1	2689936-2691887	17.9397	18.2983	-0.358667	17.8883	18.146	-0.257667	17.8157	18.312	-0.496333	17.9853	18.1017	-0.116333
	LOC_Os01g05660	expressed protein	1	2695736-2701355	10.2783	10.057	0.221333	10.301	10.0533	0.247667	9.89467	9.91233	-0.0176667	10.2483	10.0507	0.197667
	LOC_Os01g05670	synaptic glycoprotein SC2, putative, expressed	1	2704300-2708230	11.358	11.266	0.092	11.2203	11.301	-0.0806667	11.368	11.2783	0.0896667	11.456	11.2933	0.162667
	LOC_Os01g05680	geranylgeranyl transferase type-1 beta subunit, putative, expressed	1	2710058-2714324	9.72767	9.83933	-0.111667	9.89667	10.0543	-0.157667	9.65833	9.79667	-0.138333	9.91667	10.0577	-0.141
	LOC_Os01g05694	PAS2, putative, expressed	1	2714638-2718006	6.71767	6.65333	0.0643333	7.39833	7.313	0.0853333	6.32067	6.59967	-0.279	7.323	7.308	0.015
	LOC_Os01g05744	PAS2, putative, expressed	1	2739309-2744241	6.53433	6.60933	-0.075	6.94367	7.35667	-0.413	6.45233	6.62833	-0.176	7.296	7.399	-0.103
	LOC_Os01g05780	expressed protein	1	2756171-2758195	5.184	5.957	-0.773	6.44467	7.10667	-0.662	5.301	6.04267	-0.741667	7.01167	7.15867	-0.147
	LOC_Os01g05790	SLT1 protein, putative, expressed	1	2762575-2765446	7.34833	7.00667	0.341667	7.19767	7.284	-0.0863333	7.21267	7.072	0.140667	7.87133	7.75567	0.115667
	LOC_Os01g05800	inner membrane protein ALBINO3, chloroplast precursor, putative, expressed	1	2766942-2771411	5.52667	5.968	-0.441333	5.41033	6.53833	-1.128	5.415	6.095	-0.68	6.05433	6.6	-0.545667
	LOC_Os01g05810	gamma-glutamyltranspeptidase 1 precursor, putative, expressed	1	2773775-2778577	11.0957	10.971	0.124667	11.731	11.808	-0.077	11.4967	10.9977	0.499	12.0333	11.8277	0.205667
	LOC_Os01g05820	gamma-glutamyltranspeptidase 1 precursor, putative, expressed	1	2779991-2787256	3.609	4.57	-0.961	6.412	6.66533	-0.253333	4.704	4.62533	0.0786667	7.19333	6.669	0.524333
	LOC_Os01g05830	expressed protein	1	2788043-2792667	9.84367	10.1367	-0.293	9.73533	9.83167	-0.0963333	9.65133	10.0283	-0.377	9.59833	9.85967	-0.261333
	LOC_Os01g05840	retinol dehydrogenase 11, putative, expressed	1	2797238-2800544	8.84933	8.74333	0.106	9.264	10.1067	-0.842667	8.67833	8.63067	0.0476667	9.427	10.0963	-0.669333
	LOC_Os01g05860	GTP binding protein, putative, expressed	1	2802386-2804253	10.124	10.155	-0.031	9.01933	9.062	-0.0426667	10.2213	10.102	0.119333	9.34	9.09133	0.248667
	LOC_Os01g05870	receptor-like protein kinase precursor, putative, expressed	1	2807115-2811819	5.981	5.00267	0.978333	6.41	4.996	1.414	5.41067	5.29533	0.115333	5.76633	5.16033	0.606
	LOC_Os01g05880	F-box domain containing protein, expressed	1	2811977-2813203	7.617	7.80467	-0.187667	7.43267	7.58	-0.147333	7.961	7.79333	0.167667	7.675	7.62733	0.0476667
	LOC_Os01g05900	histone H2B.1, putative, expressed	1	2816839-2817576	8.92533	8.986	-0.0606667	9.61333	9.709	-0.0956667	9.22	8.886	0.334	9.70933	9.72833	-0.019
	LOC_Os01g05930	SWIM zinc finger family protein, expressed	1	2822918-2825732	4.10133	4.47267	-0.371333	5.22567	6.03467	-0.809	4.173	4.33233	-0.159333	5.58467	6.07067	-0.486
	LOC_Os01g05950	histone H2B.1, putative, expressed	1	2834606-2835382	13.8023	13.6403	0.162	14.181	14.186	-0.005	14.2167	13.696	0.520667	14.4353	14.1883	0.247
	LOC_Os01g05970	core histone H2A/H2B/H3/H4 family protein, expressed	1	2841231-2845932	11.0723	10.843	0.229333	11.0323	11.1423	-0.11	11.321	10.813	0.508	11.2277	11.153	0.0746667
	LOC_Os01g05990	histone H2B.1, putative, expressed	1	2854123-2854936	12.616	12.6547	-0.0386667	13.1167	13.0867	0.03	12.893	12.6217	0.271333	13.2397	13.0327	0.207
	LOC_Os01g06000	expressed protein	1	2859362-2864074	10.182	10.1853	-0.00333333	9.798	9.839	-0.041	10.0407	10.1707	-0.13	9.94233	9.86333	0.079
	LOC_Os01g06010	histone H2B.1, putative, expressed	1	2868912-2869790	8.71833	8.86967	-0.151333	8.782	9.09667	-0.314667	9.07433	8.77167	0.302667	9.13133	9.13967	-0.00833333
	LOC_Os01g06020	aspartyl-tRNA synthetase, putative, expressed	1	2874449-2879488	14.4353	14.5033	-0.068	13.2313	13.475	-0.243667	14.37	14.4683	-0.0983333	13.4747	13.4593	0.0153333
	LOC_Os01g06050	expressed protein	1	2889721-2891509	7.36167	7.235	0.126667	7.376	7.23933	0.136667	7.462	7.28067	0.181333	7.47367	7.35667	0.117
	LOC_Os01g06150	expressed protein	1	2927610-2929688	6.96	7.20333	-0.243333	6.80667	6.39567	0.411	6.50067	7.19333	-0.692667	6.07567	6.42767	-0.352
	LOC_Os01g06270	expressed protein	1	2967929-2976115	11.5807	11.6363	-0.0556667	11.6073	11.6653	-0.058	11.4357	11.6847	-0.249	11.7183	11.668	0.0503333
	LOC_Os01g06280	protein kinase domain containing protein, expressed	1	2979285-2983770	11.3447	10.961	0.383667	11.835	11.382	0.453	11.35	11.0497	0.300333	11.7627	11.4357	0.327
	LOC_Os01g06290	splicing factor, arginine/serine-rich 4, putative, expressed	1	2983131-2986048	13.075	12.9707	0.104333	13.0083	12.9483	0.06	13.3433	12.9413	0.402	12.9417	12.9463	-0.00466666
	LOC_Os01g06310	glycine-rich cell wall structural protein precursor, putative, expressed	1	2996378-2997995	11.867	12.9763	-1.10933	8.436	9.08133	-0.645333	11.5337	12.9243	-1.39067	7.38033	9.09133	-1.711
	LOC_Os01g06340	expressed protein	1	3010694-3011553	6.57333	6.81867	-0.245333	6.93767	7.06233	-0.124667	6.41067	6.95167	-0.541	7.01433	7.005	0.00933333
	LOC_Os01g06454	mitochondrial import inner membrane translocase subunit TIM14, putative, expressed	1	3038214-3041150	9.034	8.55067	0.483333	8.898	8.938	-0.04	8.896	8.575	0.321	8.82267	8.988	-0.165333
	LOC_Os01g06460	SAT5, putative, expressed	1	3041285-3044021	12.3897	12.077	0.312667	12.4137	11.7937	0.62	12.3043	12.1337	0.170667	12.4133	11.8197	0.593667
	LOC_Os01g06470	importin alpha-2 subunit, putative, expressed	1	3044234-3049569	10.9873	10.7977	0.189667	10.8607	10.583	0.277667	10.9093	10.7743	0.135	10.7563	10.6217	0.134667
	AK109233		1	3049042-3049953	13.0447	13.0277	0.017	12.584	12.9663	-0.382333	13.2943	13.0563	0.238	12.9263	12.988	-0.0616667
	LOC_Os01g06490	serine carboxypeptidase K10B2.2 precursor, putative, expressed	1	3051267-3054000	10.8983	10.7147	0.183667	10.903	10.6553	0.247667	10.9837	10.7337	0.25	10.9097	10.6303	0.279333
	LOC_Os01g06500	lectin-like protein, putative, expressed	1	3055345-3056519	10.1147	10.2337	-0.119	9.605	10.1787	-0.573667	9.98767	10.3233	-0.335667	9.58633	10.1947	-0.608333
	LOC_Os01g06510	arginyl-tRNA synthetase, putative, expressed	1	3057796-3062991	8.17133	7.76733	0.404	8.51933	7.93633	0.583	7.582	7.88733	-0.305333	7.94067	7.91433	0.0263333
	LOC_Os01g06520	verticillium wilt disease resistance protein, putative, expressed	1	3064125-3068045	9.21433	9.18533	0.029	8.58633	8.541	0.0453333	8.823	9.214	-0.391	8.647	8.552	0.095
	LOC_Os01g06550	protein shuttle craft, putative, expressed	1	3082208-3087689	12.557	12.8053	-0.248333	12.7123	13.0633	-0.351	12.4243	12.8303	-0.406	12.7357	13.051	-0.315333
	LOC_Os01g06580	fasciclin-like arabinogalactan protein 7 precursor, putative, expressed	1	3094160-3095324	12.036	12.2597	-0.223667	8.37633	8.275	0.101333	12.4973	12.199	0.298333	7.70267	8.01967	-0.317
	LOC_Os01g06590	protein containing C-terminal RING-finger, putative, expressed	1	3096274-3102037	12.419	12.619	-0.2	12.5687	12.785	-0.216333	12.3053	12.5773	-0.272	12.6857	12.793	-0.107333
	LOC_Os01g06600	glutaryl-CoA dehydrogenase, mitochondrial precursor, putative, expressed	1	3104919-3110765	6.28767	6.58967	-0.302	6.314	6.32833	-0.0143333	6.281	6.59633	-0.315333	6.39467	6.42933	-0.0346667
	LOC_Os01g06610	glycine Rich Secreted Protein family member, putative	1	3112964-3113704	5.63933	4.97367	0.665667	6.16767	5.53433	0.633333	6.45	5.04767	1.40233	5.65433	5.44433	0.21
	LOC_Os01g06640	DNA binding protein, putative, expressed	1	3125794-3127524	8.139	7.19067	0.948333	9.51633	8.33333	1.183	7.57033	7.224	0.346333	9.55767	8.32	1.23767
	LOC_Os01g06660	pyruvate decarboxylase isozyme 1, putative, expressed	1	3132906-3137019	9.09433	8.73433	0.36	9.695	8.931	0.764	8.61767	8.63767	-0.02	9.206	8.90933	0.296667
	LOC_Os01g06680	retrotransposon protein, putative, unclassified, expressed	1	3144181-3149303	11.7	12.0727	-0.372667	11.4903	12.2173	-0.727	11.649	11.9597	-0.310667	11.609	12.2007	-0.591667
	LOC_Os01g06740	protein synthesis inhibitor I, putative, expressed	1	3185559-3187132	9.743	8.84333	0.899667	11.578	9.107	2.471	9.00633	8.86267	0.143667	9.75667	9.07	0.686667
	LOC_Os01g06790	disease resistance protein, putative, expressed	1	3219105-3223059	8.413	8.78933	-0.376333	7.77567	7.744	0.0316667	8.716	8.848	-0.132	7.76967	7.76167	0.008
	LOC_Os01g06876	Cf-2, putative, expressed	1	3253624-3254703	7.93267	7.55633	0.376333	9.38767	7.39367	1.994	5.41033	7.56533	-2.155	6.95667	7.295	-0.338333
	AK241400		1	3269584-3275088	11.1977	11.268	-0.0703333	10.9863	11.2947	-0.308333	11.122	11.223	-0.101	11.2057	11.2877	-0.082
	LOC_Os01g06900	verticillium wilt disease resistance protein Ve2, putative, expressed	1	3269585-3273218	7.42233	5.80433	1.618	8.58533	7.00567	1.57967	5.834	6.22867	-0.394667	8.569	6.84833	1.72067
	AK064678		1	3279368-3281799	5.87333	5.997	-0.123667	4.84867	5.72067	-0.872	5.96767	6.254	-0.286333	5.657	5.70633	-0.0493333
	LOC_Os01g06920	resistance protein SlVe1 precursor, putative, expressed	1	3279778-3283159	6.73733	6.46033	0.277	6.325	5.52667	0.798333	5.926	6.49467	-0.568667	5.99767	5.30033	0.697333
	LOC_Os01g06940	expressed protein	1	3285125-3285692	5.72633	5.897	-0.170667	5.628	5.79433	-0.166333	5.733	5.714	0.019	5.85933	5.695	0.164333
	LOC_Os01g06990	pollen proteins Ole e I family protein	1	3294652-3295212	5.24133	5.76333	-0.522	5.64567	5.888	-0.242333	5.91733	5.76467	0.152667	6.48067	5.818	0.662667
	LOC_Os01g07010	proline-rich protein 1, putative	1	3300325-3300894	5.104	5.619	-0.515	5.705	5.895	-0.19	5.96133	5.48367	0.477667	6.61567	5.84967	0.766
	LOC_Os01g07020	arabinogalactan protein, putative	1	3303121-3303696	5.075	5.83967	-0.764667	6.251	6.39633	-0.145333	6.11467	5.49767	0.617	6.44967	5.74733	0.702333
	LOC_Os01g07070	loricrin, putative, expressed	1	3319576-3325058	12.7557	12.7737	-0.018	12.3063	12.3037	0.00266666	12.8943	12.769	0.125333	12.2863	12.2873	-0.001
	LOC_Os01g07080	ATP-dependent rRNA helicase spb4, putative, expressed	1	3325340-3328765	11.9437	11.926	0.0176667	11.7277	11.9417	-0.214	11.9933	11.9477	0.0456667	11.6913	11.9287	-0.237333
	LOC_Os01g07090	protein phosphatase 2C homolog 7, putative, expressed	1	3329754-3332877	14.5117	14.5687	-0.057	14.006	14.5513	-0.545333	14.384	14.4807	-0.0966667	14.2313	14.5563	-0.325
	LOC_Os01g07100	expressed protein	1	3333052-3340023	11.2353	11.052	0.183333	11.3837	11.393	-0.00933333	11.2267	11.0213	0.205333	11.4557	11.388	0.0676667
	LOC_Os01g07110	BRCA2 repeat family protein, expressed	1	3342005-3351851	7.991	8.14267	-0.151667	7.36133	7.828	-0.466667	8.218	8.111	0.107	7.63567	7.82233	-0.186667
	LOC_Os01g07120	dehydration-responsive element-binding protein 2A, putative, expressed	1	3353185-3358006	7.97633	7.61567	0.360667	8.19567	7.33633	0.859333	7.867	7.75267	0.114333	7.903	7.27833	0.624667
	LOC_Os01g07140	kelch motif family protein, expressed	1	3358767-3364463	6.347	6.775	-0.428	5.83133	6.35233	-0.521	6.67867	6.796	-0.117333	6.22967	6.49867	-0.269
	LOC_Os01g07170	HORMA domain containing protein, expressed	1	3383709-3387558	8.87567	9.1	-0.224333	9.04933	9.22833	-0.179	8.87967	9.15733	-0.277667	9.14167	9.23467	-0.093
	LOC_Os01g07200	nuclease, putative, expressed	1	3394139-3397320	11.3117	11.5417	-0.23	11.0057	11.306	-0.300333	11.4477	11.5223	-0.0746667	11.1127	11.327	-0.214333
	LOC_Os01g07212	staphylococcal nuclease homologue family protein, expressed	1	3398090-3404495	10.1407	9.89967	0.241	8.46367	9.03533	-0.571667	9.96367	9.971	-0.00733333	8.84433	9.06433	-0.22
	LOC_Os01g07240	expressed protein	1	3411550-3412767	6.567	6.479	0.088	5.46533	4.47367	0.991667	6.303	6.567	-0.264	4.59833	4.59	0.00833333
	LOC_Os01g07250	saposin-like type B, region 1 family protein, expressed	1	3418826-3422361	13.497	13.576	-0.079	13.452	13.6667	-0.214667	13.2557	13.5443	-0.288667	13.5783	13.6943	-0.116
	LOC_Os01g07260	expressed protein	1	3422543-3426456	10.2603	10.3197	-0.0593333	9.722	10.1847	-0.462667	10.4773	10.382	0.0953333	9.98767	10.1853	-0.197667
	LOC_Os01g07300	expressed protein	1	3441961-3443395	9.50533	9.51467	-0.00933333	10.464	10.1613	0.302667	9.131	9.48933	-0.358333	9.923	10.166	-0.243
	LOC_Os01g07310	integral membrane protein like, putative, expressed	1	3443738-3447024	11.4487	11.4703	-0.0216667	12.098	11.8297	0.268333	11.329	11.5037	-0.174667	11.7293	11.818	-0.0886667
	LOC_Os01g07320	hypothetical protein	1	3452056-3452861	5.75	5.87867	-0.128667	5.45433	5.66767	-0.213333	5.93733	5.92967	0.00766667	5.85867	5.69967	0.159
	LOC_Os01g07330	expressed protein	1	3453021-3461756	6.731	6.73567	-0.00466667	7.22167	6.958	0.263667	6.725	6.814	-0.089	7.20933	7.015	0.194333
	LOC_Os01g07340	expressed protein	1	3462436-3464322	8.71133	8.41467	0.296667	9.18333	8.861	0.322333	8.94933	8.55633	0.393	9.33833	8.84633	0.492
	LOC_Os01g07350	hydrolase/ protein serine/threonine phosphatase, putative, expressed	1	3464660-3468907	6.07833	5.739	0.339333	6.35167	5.97	0.381667	5.547	5.778	-0.231	6.242	6.02367	0.218333
	LOC_Os01g07360	CENP-E like kinetochore protein, putative, expressed	1	3470562-3474726	7.081	6.02767	1.05333	6.69	4.99433	1.69567	5.839	5.99467	-0.155667	5.744	4.994	0.75
	LOC_Os01g07370	CENP-E like kinetochore protein, putative, expressed	1	3476140-3481381	11.529	11.08	0.449	12.0997	11.3983	0.701333	11.015	10.8157	0.199333	11.8483	11.39	0.458333
	LOC_Os01g07376	thioredoxin H-type, putative, expressed	1	3486112-3488793	9.763	9.654	0.109	9.76767	9.49667	0.271	9.59133	9.667	-0.0756667	9.70167	9.506	0.195667
	LOC_Os01g07382	expressed protein	1	3490021-3493361	11.631	11.619	0.012	11.452	11.549	-0.097	11.5933	11.639	-0.0456667	11.3993	11.5057	-0.106333
	LOC_Os01g07390	zinc finger, C3HC4 type family protein, expressed	1	3497896-3501635	12.3777	12.6463	-0.268667	12.3597	12.8133	-0.453667	12.3553	12.6557	-0.300333	12.663	12.8687	-0.205667
	LOC_Os01g07400	WD-repeat domain phosphoinositide-interacting protein 3, putative, expressed	1	3502467-3507333	7.395	7.319	0.076	7.62133	7.669	-0.0476667	7.497	7.38567	0.111333	7.921	7.73933	0.181667
	LOC_Os01g07410	axi 1 protein, putative, expressed	1	3508637-3512704	9.829	9.81733	0.0116667	9.81067	9.83133	-0.0206667	9.78033	9.77367	0.00666667	9.957	9.89733	0.0596667
	LOC_Os01g07420	hydrolase, putative, expressed	1	3513465-3515962	6.37133	6.46633	-0.095	5.44467	5.54867	-0.104	6.835	6.46667	0.368333	5.49133	5.73367	-0.242333
	LOC_Os01g07490	RST1, putative, expressed	1	3556534-3571082	10.6673	10.5657	0.101667	10.4937	10.374	0.119667	10.3513	10.4563	-0.105	10.623	10.401	0.222
	LOC_Os01g07500	alliin lyase precursor, putative, expressed	1	3574268-3578661	12.3823	12.2603	0.122	12.8273	12.5347	0.292667	12.642	12.235	0.407	12.865	12.593	0.272
	LOC_Os01g07520	proline-rich protein, putative, expressed	1	3588613-3592956	11.326	11.3527	-0.0266667	11.5057	11.3113	0.194333	11.3717	11.3113	0.0603333	11.3463	11.328	0.0183333
	LOC_Os01g07530	stachyose synthase precursor, putative, expressed	1	3595220-3599013	12.9467	12.3147	0.632	13.1757	12.1013	1.07433	12.9467	12.2953	0.651333	13.1087	12.1417	0.967
	LOC_Os01g07540	nucleic acid binding protein, putative, expressed	1	3606522-3612562	9.91367	10.074	-0.160333	9.85433	10.1947	-0.340333	9.98133	10.0767	-0.0953333	9.972	10.213	-0.241
	LOC_Os01g07590	universal stress protein family protein, expressed	1	3642389-3647164	11.2753	11.409	-0.133667	12.0937	11.713	0.380667	11.0537	11.3857	-0.332	11.581	11.7157	-0.134667
	LOC_Os01g07610	expressed protein	1	3658490-3661121	7.53867	7.65133	-0.112667	7.067	7.29667	-0.229667	7.51433	7.61333	-0.099	7.343	7.31133	0.0316667
	LOC_Os01g07620	expressed protein	1	3661844-3662848	5.80233	6.423	-0.620667	4.451	5.41133	-0.960333	6.06633	6.45433	-0.388	4.77533	5.33633	-0.561
	LOC_Os01g07630	BRASSINOSTEROID INSENSITIVE 1-associated receptor kinase 1 precursor, putative, expressed	1	3664241-3669867	11.498	11.9897	-0.491667	9.48733	10.5447	-1.05733	11.77	12.0567	-0.286667	10.1473	10.6043	-0.457
	LOC_Os01g07650	hypothetical protein	1	3678945-3679166	16.45	16.2323	0.217667	16.6553	16.083	0.572333	15.9647	16.0283	-0.0636667	16.5763	16.017	0.559333
	LOC_Os01g07700	expressed protein	1	3692957-3696607	8.75867	8.305	0.453667	9.849	9.295	0.554	8.471	8.25	0.221	9.40233	9.27133	0.131
	LOC_Os01g07720	dolichyl-P-Man Man-PP-dolichyl mannosyltransferase, putative, expressed	1	3702116-3705818	8.34767	8.01967	0.328	8.55533	8.28267	0.272667	8.095	7.954	0.141	8.31067	8.23133	0.0793333
	LOC_Os01g07730	triose phosphate/phosphate translocator, non-green plastid,chloroplast precursor, putative, expressed	1	3708014-3710455	11.902	12.0827	-0.180667	11.455	11.489	-0.034	11.925	12.0547	-0.129667	11.4667	11.4857	-0.019
	LOC_Os01g07740	ATP-dependent RNA helicase-like protein DB10, putative, expressed	1	3710489-3715439	8.59533	8.63267	-0.0373333	8.43033	8.473	-0.0426667	8.36467	8.53	-0.165333	8.44867	8.52967	-0.081
	LOC_Os01g07750	expressed protein	1	3716917-3719968	11.5063	11.8047	-0.298333	11.7153	12.064	-0.348667	11.4543	11.8703	-0.416	11.7643	12.0767	-0.312333
	LOC_Os01g07760	phospholipase D alpha 1 precursor, putative, expressed	1	3721117-3726086	14.746	14.7403	0.00566667	15.1803	14.879	0.301333	14.657	14.7043	-0.0473333	15.166	14.9167	0.249333
	LOC_Os01g07770	peroxidase 25 precursor, putative	1	3728952-3730732	9.16633	9.6	-0.433667	9.24633	9.552	-0.305667	9.38433	9.70833	-0.324	9.15967	9.53833	-0.378667
	LOC_Os01g07780	lipase/lipooxygenase, PLAT/LH2, putative, expressed	1	3732652-3733630	11.274	11.5933	-0.319333	11.0137	11.4917	-0.478	11.6677	11.47	0.197667	11.238	11.537	-0.299
	LOC_Os01g07800	thiol-disulphide oxidoreductase DCC, putative, expressed	1	3737463-3738814	13.9663	13.6093	0.357	13.711	13.8267	-0.115667	13.8477	13.6047	0.243	13.9457	13.8957	0.05
	LOC_Os01g07810	expressed protein	1	3739548-3741341	13.2683	13.3053	-0.037	13.1583	13.396	-0.237667	13.2273	13.222	0.00533333	13.2277	13.399	-0.171333
	LOC_Os01g07870	multidrug resistance-associated protein 3, putative, expressed	1	3801330-3807871	12.6343	12.5317	0.102667	12.833	12.1153	0.717667	12.3897	12.5163	-0.126667	12.3347	12.119	0.215667
	LOC_Os01g07880	transcription factor HY5, putative, expressed	1	3807951-3808871	10.8427	10.6987	0.144	10.9067	10.878	0.0286667	11.3197	10.6973	0.622333	11.0573	10.86	0.197333
	LOC_Os01g07890	expressed protein	1	3814848-3815576	8.64333	9.568	-0.924667	8.806	9.71633	-0.910333	8.58567	9.548	-0.962333	9.06233	9.74733	-0.685
	LOC_Os01g07900	expressed protein	1	3815869-3816584	6.58933	6.70567	-0.116333	6.86333	7.90533	-1.042	6.60633	6.75667	-0.150333	7.06467	7.846	-0.781333
	LOC_Os01g07910	NADH-cytochrome b5 reductase-like protein, putative, expressed	1	3816970-3821325	11.1057	10.749	0.356667	10.275	9.76233	0.512667	11.0623	10.7433	0.319	10.249	9.90333	0.345667
	LOC_Os01g07920	prolyl 4-hydroxylase, putative, expressed	1	3823844-3827149	9.51833	9.303	0.215333	9.53867	9.22733	0.311333	9.21733	9.15067	0.0666667	9.432	9.207	0.225
	LOC_Os01g07940	protein kinase PVPK-1, putative, expressed	1	3831931-3835013	6.17733	6.597	-0.419667	5.68033	5.99933	-0.319	6.22033	6.648	-0.427667	5.987	6.18667	-0.199667
	LOC_Os01g07950	OsGrx_S15.2 - glutaredoxin subgroup II, expressed	1	3839555-3842343	13.046	12.8827	0.163333	12.738	12.6863	0.0516667	12.975	12.854	0.121	12.8563	12.6897	0.166667
	LOC_Os01g07960	acyl-protein thioesterase 2, putative, expressed	1	3842983-3847047	15.116	15.1027	0.0133333	14.69	14.8043	-0.114333	15.142	15.0977	0.0443333	14.7017	14.802	-0.100333
	LOC_Os01g07970	expressed protein	1	3851848-3852862	12.2147	11.8127	0.402	11.077	10.6107	0.466333	12.0827	11.8577	0.225	10.9967	10.5927	0.404
	LOC_Os01g07980	ankyrin-like protein, putative, expressed	1	3855404-3858641	12.1077	12.3917	-0.284	10.975	11.4363	-0.461333	12.189	12.259	-0.07	11.3493	11.417	-0.0676667
	LOC_Os01g08000	palmitoyltransferase akr1, putative, expressed	1	3867536-3871123	6.61067	6.49333	0.117333	4.24333	4.494	-0.250667	6.544	6.58467	-0.0406667	5.08233	4.67567	0.406667
	LOC_Os01g08010	expressed protein	1	3872563-3875261	6.99033	6.38633	0.604	6.112	5.877	0.235	6.81033	6.31067	0.499667	6.61267	5.95733	0.655333
	LOC_Os01g08020	boron transporter-like protein 2, putative, expressed	1	3874871-3880853	8.332	8.422	-0.09	9.088	8.616	0.472	7.95133	8.36533	-0.414	8.46033	8.61033	-0.15
	LOC_Os01g08080	cytokinin-O-glucosyltransferase 1, putative, expressed	1	3910503-3913076	9.54367	9.129	0.414667	9.22867	9.10267	0.126	9.18733	9.13367	0.0536667	9.76933	9.14467	0.624667
	LOC_Os01g08090	flavonol-3-O-glycoside-7-O-glucosyltransferase 1, putative, expressed	1	3914720-3917260	7.378	6.17733	1.20067	10.126	8.397	1.729	4.791	6.26567	-1.47467	8.834	8.345	0.489
	LOC_Os01g08110	flavonol-3-O-glycoside-7-O-glucosyltransferase 1, putative, expressed	1	3921165-3923358	5.609	5.42133	0.187667	7.81467	6.642	1.17267	4.627	5.54533	-0.918333	7.34067	6.73567	0.605
	LOC_Os01g08120	pentatricopeptide repeat protein PPR868-14, putative, expressed	1	3924252-3926249	7.73967	7.37567	0.364	6.83033	6.69233	0.138	7.51067	7.29433	0.216333	7.50833	6.70633	0.802
	LOC_Os01g08160	myb-like DNA-binding domain, SHAQKYF class family protein, expressed	1	3949841-3952289	7.644	8.09433	-0.450333	8.35367	8.65633	-0.302667	7.66133	8.05767	-0.396333	8.09733	8.69567	-0.598333
	LOC_Os01g08200	ubiquitin carboxyl-terminal hydrolase 14, putative, expressed	1	3983449-3992200	7.66733	7.92367	-0.256333	7.876	7.79867	0.0773333	7.621	7.88933	-0.268333	7.87833	7.74867	0.129667
	LOC_Os01g08270	transaminase/ transferase, transferring nitrogenous groups, putative, expressed	1	4048659-4054510	13.04	13.3853	-0.345333	13.3377	13.7263	-0.388667	13.0973	13.4813	-0.384	13.331	13.697	-0.366
	LOC_Os01g08280	expressed protein	1	4056312-4059992	5.90667	6.198	-0.291333	6.85867	7.20467	-0.346	6.00233	6.049	-0.0466667	6.79233	7.26967	-0.477333
	LOC_Os01g08290	transmembrane protein 19, putative, expressed	1	4060870-4063176	6.71533	6.35933	0.356	7.606	7.17233	0.433667	6.09267	6.39067	-0.298	7.46067	7.247	0.213667
	LOC_Os01g08300	expressed protein	1	4063149-4064121	8.33667	8.766	-0.429333	8.029	8.585	-0.556	8.46033	8.88333	-0.423	8.18467	8.57267	-0.388
	LOC_Os01g08310	serine/threonine protein phosphatase 2A 59 kDa regulatory subunit Bgamma isoform, putative, expressed	1	4065420-4067133	6.64	6.53833	0.101667	8.06533	8.509	-0.443667	6.29633	6.47333	-0.177	8.248	8.52233	-0.274333
	LOC_Os01g08320	OsIAA1 - Auxin-responsive Aux/IAA gene family member, expressed	1	4070478-4073240	9.25667	9.06267	0.194	10.3087	9.77833	0.530333	9.29633	8.98667	0.309667	10.2417	9.83333	0.408333
	LOC_Os01g08330	aspartic proteinase nepenthesin-1 precursor, putative	1	4078118-4079482	7.417	7.83133	-0.414333	7.96333	8.56667	-0.603333	7.65067	7.71767	-0.067	8.20633	8.56933	-0.363
	LOC_Os01g08340	protein binding protein, putative, expressed	1	4087870-4091661	7.16367	6.89967	0.264	7.436	7.388	0.048	6.515	6.867	-0.352	7.12067	7.34367	-0.223
	LOC_Os01g08350	ATP synthase alpha chain, mitochondrial, putative	1	4092658-4093051	12.3613	12.307	0.0543333	12.5897	12.2007	0.389	12.4473	12.3127	0.134667	12.6537	12.2067	0.447
	LOC_Os01g08370	symbiosis-related disease resistance protein, putative, expressed	1	4103630-4105343	8.16967	8.03933	0.130333	8.91833	8.09167	0.826667	7.31633	7.998	-0.681667	8.367	8.07833	0.288667
	LOC_Os01g08400	syntaxin 32, putative, expressed	1	4114843-4119381	11.3903	11.2327	0.157667	11.5143	11.1393	0.375	11.2587	11.189	0.0696667	11.3897	11.1667	0.223
	LOC_Os01g08410	early fruit mRNA, putative, expressed	1	4120222-4123181	13.628	13.441	0.187	13.4173	13.1457	0.271667	13.7263	13.423	0.303333	13.4197	13.1553	0.264333
	LOC_Os01g08420	EMB2410, putative, expressed	1	4130505-4137434	10.6503	10.751	-0.100667	10.2717	10.5407	-0.269	10.549	10.8217	-0.272667	10.387	10.4903	-0.103333
	LOC_Os01g08430	expressed protein	1	4140153-4147215	11.5827	11.7263	-0.143667	12.0267	12.033	-0.00633333	11.829	11.808	0.021	12.1377	12.0463	0.0913333
	LOC_Os01g08440	indole-3-acetate beta-glucosyltransferase, putative, expressed	1	4149668-4151482	13.2657	13.2333	0.0323333	14.5313	14.967	-0.435667	13.7697	13.14	0.629667	14.6373	15.0087	-0.371333
	LOC_Os01g08450	GTP-binding protein YPTM2, putative, expressed	1	4157347-4161174	10.3413	9.99533	0.346	9.91667	9.564	0.352667	10.1127	9.98567	0.127	9.746	9.566	0.18
	LOC_Os01g08460	TMS membrane protein/tumour differentially expressed protein containing protein, expressed	1	4163989-4170191	11.0813	11.0857	-0.00433334	12.24	12.5823	-0.342333	11.676	11.169	0.507	12.1287	12.5943	-0.465667
	LOC_Os01g08510	MAR binding filament-like protein 1, putative, expressed	1	4205355-4210104	14.1517	14.3163	-0.164667	12.3597	13.0477	-0.688	14.0403	14.214	-0.173667	12.8607	12.9957	-0.135
	LOC_Os01g08520	expressed protein	1	4211835-4214349	7.17833	7.164	0.0143333	6.031	6.585	-0.554	7.59333	7.04867	0.544667	6.80733	6.65267	0.154667
	LOC_Os01g08530	fibroin heavy chain precursor, putative, expressed	1	4228902-4230362	5.116	5.61633	-0.500333	4.97233	5.20233	-0.23	5.687	5.87333	-0.186333	5.08	5.16267	-0.0826667
	LOC_Os01g08540	DNA mismatch repair protein MSH6-2, putative, expressed	1	4231324-4241333	9.605	9.89633	-0.291333	9.651	9.87567	-0.224667	9.91467	9.997	-0.0823333	9.93533	9.87167	0.0636667
	LOC_Os01g08550	aminoacyl-tRNA synthetase, putative, expressed	1	4242237-4246653	10.484	10.5227	-0.0386667	10.0073	10.3353	-0.328	10.6893	10.4793	0.21	10.288	10.3357	-0.0476667
	LOC_Os01g08560	heat shock 70 kDa protein 4, putative, expressed	1	4250640-4256428	13.2423	12.7743	0.468	13.407	12.856	0.551	13.1983	12.8157	0.382667	13.284	12.901	0.383
	LOC_Os01g08580	expressed protein	1	4269599-4273135	12.37	12.2783	0.0916667	12.0343	12.1237	-0.0893333	12.684	12.2737	0.410333	12.3163	12.1497	0.166667
	LOC_Os01g08590	hypothetical protein	1	4275673-4275915	6.245	6.79067	-0.545667	5.84933	6.175	-0.325667	6.72033	6.72633	-0.006	5.92733	6.18833	-0.261
	LOC_Os01g08600	expressed protein	1	4278532-4280424	10.6293	10.6987	-0.0693333	10.064	10.4477	-0.383667	10.7437	10.6893	0.0543333	10.3557	10.5253	-0.169667
	LOC_Os01g08630	hypothetical protein	1	4294733-4299183	9.85333	9.44367	0.409667	9.01867	8.93533	0.0833333	8.98167	9.51333	-0.531667	10.1067	8.98167	1.125
	LOC_Os01g08640	hypothetical protein	1	4301587-4301969	5.92567	6.21333	-0.287667	4.96533	5.43133	-0.466	5.348	6.02833	-0.680333	5.33167	5.70033	-0.368667
	LOC_Os01g08650	expressed protein	1	4303684-4306765	9.963	9.91133	0.0516667	10.0953	9.952	0.143333	9.79467	9.89733	-0.102667	10.2357	9.97233	0.263333
	LOC_Os01g08660	aquaporin SIP1.1, putative, expressed	1	4310447-4312636	14.161	14.0467	0.114333	14.14	14.0827	0.0573333	14.2513	14.0113	0.24	14.421	14.0983	0.322667
	LOC_Os01g08670	expressed protein	1	4314803-4315582	16.8337	16.6577	0.176	16.9477	16.4043	0.543333	16.7477	16.583	0.164667	16.9603	16.4287	0.531667
	LOC_Os01g08680	expressed protein	1	4319529-4323144	10.2457	10.312	-0.0663333	10.2807	10.3027	-0.022	10.1473	10.2857	-0.138333	10.385	10.3633	0.0216667
	LOC_Os01g08690	holocarboxylase synthetase, putative, expressed	1	4323380-4325665	6.697	6.65933	0.0376667	6.922	7.05633	-0.134333	6.681	6.68333	-0.00233333	7.015	7.11433	-0.0993333
	LOC_Os01g08700	GIGANTEA protein, putative, expressed	1	4326087-4335288	14.1947	14.3373	-0.142667	14.3847	14.58	-0.195333	14.3537	14.4057	-0.052	14.4593	14.5717	-0.112333
	LOC_Os01g08710	OsWRKY79 - Superfamily of rice TFs having WRKY and zinc finger domains, expressed	1	4337651-4353270	6.36433	6.83133	-0.467	5.21433	5.81867	-0.604333	6.325	6.74467	-0.419667	5.328	5.961	-0.633
	LOC_Os01g08740	hypothetical protein	1	4365540-4366067	10.1483	10.3803	-0.232	9.37433	10.0087	-0.634333	10.7503	10.5497	0.200667	9.31233	9.88167	-0.569333
	LOC_Os01g08750	expressed protein	1	4370952-4390885	10.9147	11.056	-0.141333	10.866	11.1653	-0.299333	10.914	10.8663	0.0476667	11.129	11.1667	-0.0376667
	LOC_Os01g08770	WD-repeat protein 46, putative, expressed	1	4394454-4398883	11.436	11.4213	0.0146667	11.0373	11.3063	-0.269	11.5053	11.401	0.104333	11.0623	11.283	-0.220667
	LOC_Os01g08780	type I inositol-1,4,5-trisphosphate 5-phosphatase CVP2, putative, expressed	1	4399422-4404094	5.7	5.13567	0.564333	6.58433	5.52733	1.057	5.54633	5.36	0.186333	6.059	5.69233	0.366667
	LOC_Os01g08810	cytochrome P450 86A1, putative, expressed	1	4418120-4419909	7.67467	8.22367	-0.549	6.13233	6.36267	-0.230333	7.746	8.25	-0.504	5.96	6.47167	-0.511667
	LOC_Os01g08814	expressed protein	1	4420694-4423686	8.033	7.996	0.037	7.99067	8.15	-0.159333	8.218	8.09033	0.127667	8.074	8.18467	-0.110667
	LOC_Os01g08830	F-box domain containing protein, expressed	1	4430891-4434773	11.2573	11.5537	-0.296333	11.518	11.6747	-0.156667	11.273	11.554	-0.281	11.6393	11.647	-0.00766667
	LOC_Os01g08840	hypothetical protein	1	4437703-4438170	8.13467	7.609	0.525667	8.25633	7.42467	0.831667	7.47133	7.67867	-0.207333	7.385	7.38633	-0.00133333
	LOC_Os01g08860	17.5 kDa class II heat shock protein, putative, expressed	1	4445834-4446678	13.9763	14.0787	-0.102333	13.5873	13.6163	-0.029	13.9353	14.0723	-0.137	13.892	13.6	0.292
	LOC_Os01g08880	conserved hypothetical protein	1	4451557-4453886	9.87367	10.1707	-0.297	9.67333	10.103	-0.429667	9.96567	10.2137	-0.248	9.791	10.0693	-0.278333
	LOC_Os01g08930	ATP-dependent RNA helicase rhlE, putative, expressed	1	4482549-4486960	13.8767	14.0723	-0.195667	12.9837	13.556	-0.572333	13.879	14.057	-0.178	13.316	13.5437	-0.227667
	LOC_Os01g08960	phosducin-like protein 3, putative, expressed	1	4491400-4494429	11.915	11.7993	0.115667	12.5013	12.3817	0.119667	11.5173	11.779	-0.261667	12.2877	12.4	-0.112333
	LOC_Os01g08970	structure-specific recognition protein 1, putative, expressed	1	4494521-4501209	13.862	13.9143	-0.0523333	13.7573	13.806	-0.0486667	13.6693	13.936	-0.266667	13.7263	13.82	-0.0936667
	LOC_Os01g09000	glutaminyl-tRNA synthetase, putative, expressed	1	4511102-4517415	11.727	11.6983	0.0286667	11.4417	11.4463	-0.00466666	11.6037	11.748	-0.144333	11.4173	11.428	-0.0106667
	AK107836		1	4524787-4525773	5.78033	4.93733	0.843	7.241	6.36533	0.875667	5.63233	4.59733	1.035	6.47833	6.354	0.124333
	LOC_Os01g09010	3-N-debenzoyl-2-deoxytaxol N-benzoyltransferase, putative, expressed	1	4524788-4529695	12.0257	11.6347	0.391	12.7843	11.849	0.935333	11.8017	11.6883	0.113333	12.0053	11.8643	0.141
	LOC_Os01g09020	expressed protein	1	4530843-4537018	10.842	11.1623	-0.320333	11.1313	11.308	-0.176667	10.919	11.19	-0.271	11.1083	11.309	-0.200667
	LOC_Os01g09030	cupin, RmlC-type, putative, expressed	1	4539098-4543354	10.393	10.5293	-0.136333	10.306	10.69	-0.384	10.3117	10.4557	-0.144	10.38	10.689	-0.309
	LOC_Os01g09090	hypothetical protein	1	4568493-4569020	6.16333	6.47767	-0.314333	6.268	6.34633	-0.0783333	6.40067	6.627	-0.226333	6.435	6.45667	-0.0216667
	LOC_Os01g09100	OsWRKY10 - Superfamily of rice TFs having WRKY and zinc finger domains, expressed	1	4569250-4570211	9.94567	10.1953	-0.249667	10.8847	10.8047	0.08	9.96367	10.2243	-0.260667	10.7653	10.8127	-0.0473333
	LOC_Os01g09120	signal transducer/ two-component sensor molecule, putative, expressed	1	4578009-4581492	13.6563	13.5733	0.083	14.145	14.2057	-0.0606667	13.5303	13.6047	-0.0743333	14.088	14.2157	-0.127667
	LOC_Os01g09180	transposon protein, putative, unclassified	1	4607869-4608850	6.14733	6.01533	0.132	6.06233	5.869	0.193333	7.10567	6.21967	0.886	5.88	5.786	0.094
	LOC_Os01g09190	expressed protein	1	4611684-4612627	6.44833	4.02233	2.426	7.52467	5.166	2.35867	5.43267	4.024	1.40867	6.08133	5.03267	1.04867
	LOC_Os01g09200	serine/threonine-protein kinase 38, putative, expressed	1	4618480-4628167	10.9623	10.972	-0.00966667	11.5287	11.1047	0.424	10.915	10.9703	-0.0553333	11.3117	11.1187	0.193
	LOC_Os01g09220	transposon protein, putative, CACTA, En/Spm sub-class, expressed	1	4643229-4645057	7.69367	5.151	2.54267	8.992	8.34733	0.644667	4.32567	5.09067	-0.765	8.302	8.33567	-0.0336667
	LOC_Os01g09230	expressed protein	1	4646897-4648763	7.63133	7.709	-0.0776667	7.39267	7.876	-0.483333	7.6	7.62333	-0.0233333	7.682	7.897	-0.215
	LOC_Os01g09246	expressed protein	1	4670202-4681654	12.231	12.324	-0.093	12.197	12.1343	0.0626667	12.047	12.3007	-0.253667	12.2097	12.1397	0.07
	LOC_Os01g09252	myosin heavy chain kinase B, putative, expressed	1	4684910-4689916	11.099	11.2317	-0.132667	11.1033	11.3223	-0.219	11.1397	11.2443	-0.104667	11.2183	11.3397	-0.121333
	AK101445		1	4710066-4710597	9.86033	9.39267	0.467667	9.02167	8.885	0.136667	9.749	9.372	0.377	9.18433	8.88533	0.299
	LOC_Os01g09280	myb-related transcription activator, putative, expressed	1	4711270-4715548	12.6887	12.7773	-0.0886667	12.5327	12.7203	-0.187667	12.6767	12.7903	-0.113667	12.8177	12.727	0.0906667
	LOC_Os01g09300	iron ion binding protein, putative, expressed	1	4723461-4728045	11.9233	12.0663	-0.143	10.7723	11.2257	-0.453333	11.7357	12.057	-0.321333	10.7127	11.1787	-0.466
	LOC_Os01g09310	EMB1895, putative, expressed	1	4730814-4734408	5.36767	5.61367	-0.246	5.171	5.99667	-0.825667	5.24633	5.544	-0.297667	5.84267	5.98967	-0.147
	LOC_Os01g09320	NADP-dependent malic enzyme, chloroplast precursor, putative, expressed	1	4735707-4741378	11.677	11.8207	-0.143667	11.9573	12.0943	-0.137	11.6977	11.9053	-0.207667	11.8933	12.225	-0.331667
	LOC_Os01g09360	hypothetical protein	1	4756748-4757514	8.41	9.18967	-0.779667	5.699	5.69933	-0.000333333	8.03733	8.49733	-0.46	5.26933	5.77333	-0.504
	LOC_Os01g09370	ankyrin repeat domain-containing protein 28, putative, expressed	1	4758106-4764141	12.7913	13.0403	-0.249	11.7497	12.1513	-0.401667	12.9857	13.0267	-0.041	12.0963	12.15	-0.0536667
	LOC_Os01g09384	ankyrin-like protein, putative, expressed	1	4765537-4779508	9.67733	9.43133	0.246	7.385	8.02133	-0.636333	9.57333	9.49267	0.0806667	8.29433	8.02933	0.265
	LOC_Os01g09410	expressed protein	1	4788639-4792150	9.71767	9.94833	-0.230667	8.74767	9.361	-0.613333	9.70233	9.944	-0.241667	9.00267	9.405	-0.402333
	LOC_Os01g09420	expressed protein	1	4792957-4795281	13.4003	13.559	-0.158667	13.5013	13.452	0.0493333	13.4903	13.556	-0.0656667	13.5297	13.4157	0.114
	LOC_Os01g09430	syringomycin biosynthesis enzyme, putative, expressed	1	4797049-4798979	15.033	15.2687	-0.235667	15.1287	15.7537	-0.625	14.824	15.2523	-0.428333	15.2643	15.7547	-0.490333
	LOC_Os01g09450	OsIAA2 - Auxin-responsive Aux/IAA gene family member, expressed	1	4813647-4815764	9.584	10.0793	-0.495333	9.29	9.62633	-0.336333	9.82233	10.042	-0.219667	9.50233	9.644	-0.141667
	LOC_Os01g09460	hexokinase-1, putative, expressed	1	4816906-4819931	6.097	6.08	0.017	4.75733	5.20033	-0.443	5.54667	5.92633	-0.379667	5.598	5.25933	0.338667
	LOC_Os01g09500	expressed protein	1	4846703-4848995	7.077	6.544	0.533	6.37667	6.61733	-0.240667	6.83167	6.443	0.388667	6.70033	6.695	0.00533333
	LOC_Os01g09510	60S acidic ribosomal protein P2A, putative, expressed	1	4849232-4851368	14.7967	14.3497	0.447	14.2487	14.048	0.200667	14.7693	14.3117	0.457667	14.1857	14.111	0.0746667
	LOC_Os01g09540	stem 28 kDa glycoprotein precursor, putative, expressed	1	4868921-4870608	15.954	16.5177	-0.563667	15.8327	16.674	-0.841333	15.9487	16.5187	-0.57	15.9543	16.6563	-0.702
	LOC_Os01g09550	ANAC075, putative, expressed	1	4876009-4882751	5.82733	5.943	-0.115667	6.31233	6.813	-0.500667	5.84533	5.889	-0.0436667	6.77067	6.78667	-0.016
	LOC_Os01g09560	mitochondrial-processing peptidase alpha subunit, mitochondrial precursor, putative, expressed	1	4888318-4893678	13.3107	13.1287	0.182	12.8503	12.5803	0.27	13.1517	13.0873	0.0643333	12.737	12.6813	0.0556667
	LOC_Os01g09570	6-phosphofructokinase 2, putative, expressed	1	4902322-4906316	12.3753	12.0707	0.304667	13.2087	12.4293	0.779333	11.9877	11.9507	0.037	12.7087	12.4187	0.29
	LOC_Os01g09590	typical P-type R2R3 Myb protein, putative, expressed	1	4914686-4916026	8.988	9.14967	-0.161667	9.539	8.90633	0.632667	9.068	9.20033	-0.132333	9.18367	8.897	0.286667
	LOC_Os01g09620	nucleic acid binding protein, putative, expressed	1	4945849-4947928	10.6527	11.1933	-0.540667	9.87333	10.2657	-0.392333	10.705	11.224	-0.519	10.2767	10.2447	0.032
	LOC_Os01g09640	MCB2 protein, putative, expressed	1	4967986-4970357	9.85333	10.5303	-0.677	10.5913	10.9787	-0.387333	10.1183	10.529	-0.410667	10.5707	11.0037	-0.433
	AK241461		1	4977471-4978746	6.10933	5.25567	0.853667	6.56233	6.58267	-0.0203333	6.02733	5.65967	0.367667	6.52233	6.595	-0.0726667
	LOC_Os01g09670	pollen-specific protein SF21, putative, expressed	1	4978944-4981945	8.84933	8.613	0.236333	8.37333	8.136	0.237333	9.15967	8.68367	0.476	8.201	8.14267	0.0583333
	LOC_Os01g09700	1-aminocyclopropane-1-carboxylate synthase 7, putative, expressed	1	4998920-5002529	5.53133	5.25667	0.274667	6.392	5.49167	0.900333	5.329	5.48733	-0.158333	6.265	5.62733	0.637667
	LOC_Os01g09720	dof zinc finger protein PBF, putative	1	5011411-5012058	9.38433	9.41167	-0.0273333	10.6647	10.8577	-0.193	9.498	9.32833	0.169667	10.962	10.8523	0.109667
	LOC_Os01g09740	expressed protein	1	5014695-5016887	10.3637	10.3027	0.061	10.601	10.7413	-0.140333	10.3523	10.267	0.0853333	10.9163	10.7623	0.154
	LOC_Os01g09750	expressed protein	1	5017890-5022522	11.7983	11.69	0.108333	10.4693	10.7417	-0.272333	11.8563	11.801	0.0553333	10.8703	10.81	0.0603333
	LOC_Os01g09760	DIRP family protein, expressed	1	5025091-5033985	10.123	10.0657	0.0573333	10.2477	10.0153	0.232333	9.88567	9.99533	-0.109667	10.2887	10.0163	0.272333
	LOC_Os01g09770	expressed protein	1	5034040-5037500	8.40967	8.17733	0.232333	8.89767	8.68133	0.216333	8.40267	8.20167	0.201	8.66433	8.76033	-0.096
	LOC_Os01g09790	calmodulin binding protein, putative, expressed	1	5049795-5052555	9.37667	8.885	0.491667	10.0733	9.172	0.901333	8.94833	8.91433	0.034	9.36633	9.183	0.183333
	LOC_Os01g09800	regulatory protein NPR1, putative, expressed	1	5057218-5062038	11.8053	10.581	1.22433	12.901	11.2127	1.68833	10.8437	10.652	0.191667	12.1343	11.2107	0.923667
	LOC_Os01g09830	OsGrx_A2 - glutaredoxin subgroup III, expressed	1	5082635-5083361	13.372	13.0793	0.292667	13.4377	12.932	0.505667	13.5523	12.9883	0.564	13.269	12.8893	0.379667
	LOC_Os01g09850	zinc finger, C2H2-type, putative, expressed	1	5096335-5102725	8.162	8.09533	0.0666667	8.54033	8.61833	-0.078	8.308	8.17067	0.137333	8.68	8.58733	0.0926667
	LOC_Os01g09870	expressed protein	1	5124951-5125469	7.42133	7.33233	0.089	7.712	7.292	0.42	7.37367	7.18	0.193667	7.483	7.23833	0.244667
	LOC_Os01g09890	density-regulated protein, putative, expressed	1	5135265-5137727	13.6853	13.6187	0.0666667	13.4767	13.743	-0.266333	13.8263	13.5773	0.249	13.7397	13.6957	0.044
	LOC_Os01g09960	SWIM zinc finger family protein	1	5173048-5180416	4.90633	5.29767	-0.391333	6.09967	5.94633	0.153333	5.8	5.29567	0.504333	5.851	5.97333	-0.122333
	LOC_Os01g10010	prenylated rab acceptor family protein, putative, expressed	1	5210734-5213489	10.289	10.2367	0.0523333	10.0113	9.94033	0.071	10.641	10.2463	0.394667	10.0907	9.88333	0.207333
	LOC_Os01g10020	ectonucleotide pyrophosphatase/phosphodiesterase 1, putative, expressed	1	5215344-5217200	9.61667	9.304	0.312667	9.473	8.95767	0.515333	9.686	9.291	0.395	9.394	8.976	0.418
	LOC_Os01g10030	expressed protein	1	5223846-5226768	7.48033	7.466	0.0143333	7.837	7.908	-0.071	7.934	7.50867	0.425333	7.74433	7.863	-0.118667
	LOC_Os01g10040	cytochrome P450 90D2, putative, expressed	1	5233425-5241321	5.253	5.361	-0.108	5.73333	5.76967	-0.0363333	5.83933	5.07333	0.766	6.26433	5.72033	0.544
	LOC_Os01g10050	ATP-dependent RNA helicase dbp2, putative, expressed	1	5243305-5247994	11.544	11.6087	-0.0646667	11.3407	11.388	-0.0473333	11.5093	11.5907	-0.0813333	11.3383	11.325	0.0133333
	LOC_Os01g10080	expressed protein	1	5255058-5257819	12.987	13.1423	-0.155333	12.9513	13.243	-0.291667	12.9893	13.136	-0.146667	12.9943	13.1993	-0.205
	LOC_Os01g10100	membrane protein, putative, expressed	1	5260224-5262904	9.331	9.47533	-0.144333	9.228	9.52467	-0.296667	9.47	9.51433	-0.0443333	9.40167	9.545	-0.143333
	LOC_Os01g10110	cytokinin dehydrogenase 1 precursor, putative, expressed	1	5266905-5272480	9.76533	10.0157	-0.250333	8.199	7.347	0.852	9.75267	10.0083	-0.255667	7.57967	7.371	0.208667
	LOC_Os01g10130	RNA-directed RNA polymerase, putative, expressed	1	5284938-5290127	6.12967	5.901	0.228667	6.97433	6.19133	0.783	5.50933	5.89033	-0.381	6.381	6.13	0.251
	LOC_Os01g10140	RNA-directed RNA polymerase, putative, expressed	1	5304215-5321280	8.05633	8.40233	-0.346	7.57867	7.92767	-0.349	8.11533	8.434	-0.318667	7.73133	7.90167	-0.170333
	LOC_Os01g10150	ATP binding protein, putative, expressed	1	5325620-5332320	13.518	13.3317	0.186333	13.5767	13.437	0.139667	13.4037	13.312	0.0916667	13.7333	13.4713	0.262
	LOC_Os01g10160	retinitis pigmentosa GTPase regulator, putative	1	5333506-5334132	6.879	6.982	-0.103	6.96333	7.12933	-0.166	7.24	6.87567	0.364333	6.929	6.97367	-0.0446667
	LOC_Os01g10210	expressed protein	1	5370384-5371596	13.2657	13.5217	-0.256	14.766	14.5883	0.177667	13.3537	13.5287	-0.175	14.9047	14.5837	0.321
	LOC_Os01g10230	lachrymatory factor synthase, putative	1	5381041-5381619	12.9877	12.949	0.0386667	12.419	12.3017	0.117333	12.6467	12.8027	-0.156	12.555	12.2953	0.259667
	LOC_Os01g10250	monoglyceride lipase, putative, expressed	1	5386541-5391216	10.8113	10.626	0.185333	11.0663	10.6393	0.427	10.818	10.7077	0.110333	10.9017	10.6677	0.234
	LOC_Os01g10260	expressed protein	1	5398203-5398817	5.50667	5.33933	0.167333	6.26567	6.623	-0.357333	5.45233	5.459	-0.00666667	6.79367	6.631	0.162667
	LOC_Os01g10280	phosphoribosylaminoimidazole carboxylase, chloroplast precursor, putative, expressed	1	5402809-5409570	13.8453	13.722	0.123333	12.942	13.104	-0.162	13.8697	13.7447	0.125	13.2033	13.0847	0.118667
	LOC_Os01g10290	autophagy-related protein 3, putative, expressed	1	5410397-5413704	10.2627	10.2213	0.0413333	10.3697	10.4817	-0.112	10.245	10.2103	0.0346667	10.4867	10.463	0.0236667
	LOC_Os01g10310	conserved hypothetical protein	1	5420861-5421373	8.50133	8.83633	-0.335	9.315	9.51533	-0.200333	9.008	8.808	0.2	9.27767	9.46667	-0.189
	LOC_Os01g10340	electron transporter, putative, expressed	1	5432245-5439453	7.28967	7.68867	-0.399	8.41767	8.082	0.335667	7.59667	7.708	-0.111333	8.43	8.072	0.358
	LOC_Os01g10350	MPPN domain containing protein, expressed	1	5439659-5443068	10.011	9.91167	0.0993333	9.36833	9.443	-0.0746667	10.0277	9.806	0.221667	9.61	9.41	0.2
	LOC_Os01g10400	expressed protein	1	5475291-5476638	17.4467	17.348	0.0986667	17.0687	17.0587	0.01	17.0017	17.45	-0.448333	16.9533	17.0023	-0.049
	LOC_Os01g10430	transposon protein, putative, unclassified, expressed	1	5489988-5496253	10.5113	10.5987	-0.0873333	10.6637	10.952	-0.288333	10.7463	10.558	0.188333	10.957	10.94	0.017
	LOC_Os01g10440	xylosyltransferase oxt, putative, expressed	1	5504369-5506350	7.119	5.99767	1.12133	8.847	7.613	1.234	5.25033	6.179	-0.928667	7.99833	7.65733	0.341
	LOC_Os01g10450	protein kinase, putative, expressed	1	5507318-5511276	9.77067	9.77167	-0.001	11.3853	11.0963	0.289	9.62533	9.65367	-0.0283333	11.2497	11.057	0.192667
	LOC_Os01g10490	meiosis 5, putative, expressed	1	5546421-5547794	7.22633	8.12767	-0.901333	6.90067	8.22667	-1.326	7.386	7.983	-0.597	7.44267	8.23267	-0.79
	LOC_Os01g10530	expressed protein	1	5588499-5593039	6.57533	6.79567	-0.220333	7.27233	7.42	-0.147667	6.585	6.907	-0.322	7.26233	7.42833	-0.166
	LOC_Os01g10580	B-box zinc finger family protein, expressed	1	5636571-5638295	9.37267	9.73033	-0.357667	9.58	9.87533	-0.295333	9.687	9.729	-0.042	9.93433	9.91267	0.0216667
	LOC_Os01g10610	brassinazole-resistant 1 protein, putative, expressed	1	5665791-5668272	9.587	9.15067	0.436333	10.454	9.69367	0.760333	9.56133	9.11833	0.443	10.1997	9.687	0.512667
	LOC_Os01g10630	expressed protein	1	5672387-5676353	8.251	8.279	-0.028	7.98133	8.549	-0.567667	8.35533	8.33833	0.017	8.34133	8.50467	-0.163333
	LOC_Os01g10640	expressed protein	1	5682396-5683203	7.715	8.27733	-0.562333	7.346	7.783	-0.437	7.58133	8.19567	-0.614333	7.78267	7.85533	-0.0726667
	LOC_Os01g10650	hypothetical protein	1	5686691-5687149	6.303	5.95867	0.344333	5.55033	6.23733	-0.687	4.88267	5.67067	-0.788	6.11167	6.158	-0.0463333
	LOC_Os01g10680	expressed protein	1	5696453-5704560	10.431	10.5083	-0.0773333	11.1097	10.8527	0.257	10.85	10.6003	0.249667	10.9293	10.8703	0.059
	LOC_Os01g10690	expressed protein	1	5715685-5720986	8.44033	8.22733	0.213	7.84233	7.74767	0.0946667	8.375	8.20133	0.173667	8.13233	7.77367	0.358667
	LOC_Os01g10700	D-mannose binding lectin family protein	1	5724128-5726558	13.143	13.5137	-0.370667	13.2677	13.374	-0.106333	13.3307	13.4607	-0.13	13.2003	13.323	-0.122667
	LOC_Os01g10790	WD-repeat protein 53, putative, expressed	1	5757283-5761443	9.48633	9.57267	-0.0863333	9.123	9.44067	-0.317667	9.35033	9.66467	-0.314333	9.145	9.43367	-0.288667
	LOC_Os01g10800	pentatricopeptide repeat protein PPR1106-17, putative, expressed	1	5761454-5764704	13.202	13.3847	-0.182667	11.8147	12.3563	-0.541667	13.111	13.4187	-0.307667	12.199	12.4137	-0.214667
	LOC_Os01g10810	rho termination factor, N-terminal domain containing protein, expressed	1	5765011-5766263	10.8307	11.1503	-0.319667	11.1507	11.9073	-0.756667	10.6923	11.1487	-0.456333	11.2167	11.9023	-0.685667
	LOC_Os01g10820	60S ribosomal protein L11, putative, expressed	1	5766820-5769163	13.434	13.064	0.37	13.266	13.0377	0.228333	13.433	13.069	0.364	13.1567	13.0617	0.095
	LOC_Os01g10830	carnitine racemase like protein, putative, expressed	1	5770102-5770994	10.8613	11.1113	-0.25	11.162	11.375	-0.213	11.084	11.138	-0.054	11.0987	11.3603	-0.261667
	LOC_Os01g10840	shaggy-related protein kinase eta, putative, expressed	1	5771083-5775268	7.10333	6.917	0.186333	7.733	7.68367	0.0493333	7.04867	6.88767	0.161	7.93467	7.74833	0.186333
	LOC_Os01g10860	expressed protein	1	5791551-5794476	10.522	10.476	0.046	10.5877	10.5293	0.0583333	10.636	10.366	0.27	10.8033	10.5627	0.240667
	LOC_Os01g10870	CBL-interacting serine/threonine-protein kinase 15, putative, expressed	1	5796409-5797944	7.53233	7.69367	-0.161333	7.84233	8.16633	-0.324	7.73933	7.69067	0.0486667	7.874	8.23233	-0.358333
	LOC_Os01g10880	expressed protein	1	5804786-5805445	10.97	10.8977	0.0723333	10.793	10.7747	0.0183333	11.0837	10.8257	0.258	10.901	10.815	0.086
	LOC_Os01g10890	CBL-interacting serine/threonine-protein kinase 15, putative, expressed	1	5806359-5808419	11.4387	11.4167	0.022	10.8957	11.8917	-0.996	12.0483	11.3843	0.664	11.7743	11.8967	-0.122333
	LOC_Os01g10930	peptide-N4-asparagine amidase A, putative, expressed	1	5825355-5827634	6.32033	6.06933	0.251	5.513	5.09633	0.416667	6.38533	5.93067	0.454667	5.62667	5.222	0.404667
	LOC_Os01g10950	peptide-N4-asparagine amidase A, putative, expressed	1	5834277-5836700	11.1393	11.1887	-0.0493333	11.3287	11.6513	-0.322667	11.823	11.264	0.559	11.7377	11.6527	0.085
	AK073127		1	5838529-5840569	3.901	3.947	-0.046	6.07867	6.16167	-0.083	3.61667	4.03967	-0.423	6.37933	5.92667	0.452667
	LOC_Os01g10990	nodulin-like protein, putative, expressed	1	5858695-5860596	6.51333	7.56733	-1.054	7.97667	7.948	0.0286667	7.13833	7.57333	-0.435	7.74867	8.052	-0.303333
	LOC_Os01g11040	SCAR-like protein 2, putative, expressed	1	5887407-5895026	12.091	12.2447	-0.153667	11.8413	11.7727	0.0686667	12.0823	12.1197	-0.0373333	12.0823	11.7723	0.31
	LOC_Os01g11054	phosphoenolpyruvate carboxylase 1, putative, expressed	1	5896363-5906397	14.2053	14.3197	-0.114333	13.739	14.176	-0.437	14.5887	14.373	0.215667	14.138	14.162	-0.024
	LOC_Os01g11070	alpha-1,2-mannosyltransferase ALG9, putative, expressed	1	5908305-5913621	11.3837	11.5467	-0.163	11.5407	11.5827	-0.042	11.4543	11.4803	-0.026	11.5787	11.6287	-0.05
	LOC_Os01g11080	Transposable element protein, putative, Retrotrans_gag	1	5914965-5916014	11.3433	11.4763	-0.133	10.182	10.3653	-0.183333	11.559	11.556	0.003	10.365	10.4097	-0.0446667
	LOC_Os01g11110	14-3-3-like protein, putative, expressed	1	5918561-5930988	12.0023	12.121	-0.118667	12.0813	12.2343	-0.153	12.0067	12.084	-0.0773333	12.1567	12.213	-0.0563333
	LOC_Os01g11120	CID11, putative, expressed	1	5931377-5936329	10.406	10.2823	0.123667	10.4387	10.3197	0.119	10.5043	10.2757	0.228667	10.4843	10.3707	0.113667
	LOC_Os01g11130	expressed protein	1	5942435-5951189	9.149	9.44667	-0.297667	8.249	9.05033	-0.801333	9.21833	9.487	-0.268667	9.21167	9.04167	0.17
	LOC_Os01g11160	cationic amino acid transporter 4, putative, expressed	1	5980383-5982677	11.7267	11.21	0.516667	13.67	12.33	1.34	11.43	11.1877	0.242333	12.9563	12.354	0.602333
	LOC_Os01g11230	heme-binding protein 2, putative, expressed	1	6004620-6005829	14.0987	13.6053	0.493333	13.888	13.7077	0.180333	14.2167	13.5697	0.647	14.074	13.618	0.456
	LOC_Os01g11240	expressed protein	1	6007539-6008696	11.8773	12.5623	-0.685	11.948	12.8257	-0.877667	11.9863	12.558	-0.571667	12.1423	12.753	-0.610667
	LOC_Os01g11250	potassium channel KAT1, putative, expressed	1	6014544-6018958	8.212	8.44533	-0.233333	7.92567	8.50667	-0.581	8.291	8.50367	-0.212667	8.34933	8.555	-0.205667
	LOC_Os01g11260	phospho-N-acetylmuramoyl-pentapeptide-transferase, putative, expressed	1	6021876-6026443	8.73067	8.68467	0.046	8.619	8.59433	0.0246667	8.66067	8.704	-0.0433333	8.859	8.674	0.185
	LOC_Os01g11270	cytochrome P450 monooxygenase CYP710A, putative, expressed	1	6027827-6029635	4.63667	6.16967	-1.533	3.974	4.40933	-0.435333	3.879	5.565	-1.686	3.86433	4.68767	-0.823333
	LOC_Os01g11280	cytochrome P450 monooxygenase CYP710A, putative, expressed	1	6034225-6035872	5.65667	6.423	-0.766333	5.98667	6.26067	-0.274	5.82533	6.36433	-0.539	5.92367	6.284	-0.360333
	LOC_Os01g11340	CYP710A1, putative, expressed	1	6073490-6075417	8.84233	9.25433	-0.412	9.323	9.48333	-0.160333	9.13333	9.34033	-0.207	9.278	9.46467	-0.186667
	LOC_Os01g11350	transcription factor RF2b, putative, expressed	1	6091494-6093330	6.55733	6.955	-0.397667	5.54267	6.27167	-0.729	7.023	6.74467	0.278333	6.146	6.381	-0.235
	LOC_Os01g11370	ATP-dependent RNA helicase DHX35, putative, expressed	1	6109603-6122311	11.7923	11.8353	-0.043	11.389	11.6317	-0.242667	11.6193	11.7787	-0.159333	11.5597	11.628	-0.0683333
	LOC_Os01g11390	hypothetical protein	1	6126132-6126539	5.614	6.26967	-0.655667	5.603	5.924	-0.321	6.18767	6.32933	-0.141667	5.578	5.92467	-0.346667
	LOC_Os01g11414	calcium ion binding protein, putative, expressed	1	6131004-6135960	12.441	12.4513	-0.0103333	11.5213	11.8787	-0.357333	12.6017	12.4177	0.184	11.9837	11.849	0.134667
	LOC_Os01g11460	RING-H2 finger protein ATL2K, putative, expressed	1	6168524-6169988	6.08267	6.314	-0.231333	5.33567	6.02267	-0.687	6.34	6.379	-0.039	5.477	5.90567	-0.428667
	LOC_Os01g11470	hypothetical protein	1	6178965-6179318	6.64467	6.65367	-0.009	6.02033	6.38733	-0.367	6.95867	6.61733	0.341333	6.32433	6.44667	-0.122333
	LOC_Os01g11500	RING-H2 finger protein ATL1N precursor, putative	1	6185320-6186021	6.50967	7.38967	-0.88	6.10467	7.45167	-1.347	6.79767	7.508	-0.710333	5.86433	7.45133	-1.587
	LOC_Os01g11520	RING-H2 finger protein ATL5I, putative, expressed	1	6195960-6197201	8.65167	7.81467	0.837	10.1417	9.264	0.877667	7.643	7.82067	-0.177667	9.21833	9.20933	0.009
	LOC_Os01g11550	mutant cincinnata, putative, expressed	1	6218440-6221131	6.453	6.29433	0.158667	5.198	5.93867	-0.740667	6.759	6.24267	0.516333	5.91567	5.95133	-0.0356667
	LOC_Os01g11570	isoamyl acetate-hydrolyzing esterase, putative, expressed	1	6239311-6241771	12.0297	11.778	0.251667	12.0373	11.6413	0.396	11.9523	11.7527	0.199667	12.107	11.647	0.46
	LOC_Os01g11580	DNA binding protein, putative, expressed	1	6244213-6250200	11.8407	11.9627	-0.122	11.985	11.9557	0.0293333	11.8903	11.9063	-0.016	11.8933	11.9473	-0.054
	LOC_Os01g11590	expressed protein	1	6250523-6254000	13.3313	13.5347	-0.203333	12.773	12.966	-0.193	13.4293	13.5673	-0.138	12.9353	12.9153	0.02
	LOC_Os01g11600	conserved hypothetical protein	1	6254717-6255066	9.15933	8.99433	0.165	10.6733	9.36233	1.311	8.958	9.011	-0.053	9.55467	9.37033	0.184333
	LOC_Os01g11650	esterase precursor, putative, expressed	1	6275295-6280454	12.5773	12.4997	0.0776667	13.5847	12.8477	0.737	12.7413	12.4677	0.273667	12.9067	12.8883	0.0183333
	LOC_Os01g11660	esterase precursor, putative, expressed	1	6285167-6289103	10.503	10.378	0.125	9.97467	10.2337	-0.259	10.6477	10.3687	0.279	10.5227	10.2577	0.265
	LOC_Os01g11670	serine carboxypeptidase CPVL precursor, putative, expressed	1	6292793-6294478	10.19	10.29	-0.1	10.4423	10.362	0.0803333	10.797	10.383	0.414	10.7003	10.3493	0.351
	LOC_Os01g11700	esterase precursor, putative, expressed	1	6301604-6303410	6.436	6.95267	-0.516667	5.711	5.416	0.295	7.85133	7.11	0.741333	5.366	5.25	0.116
	LOC_Os01g11810	expressed protein	1	6384493-6388269	7.041	7.74867	-0.707667	6.84867	8.225	-1.37633	7.425	7.578	-0.153	7.362	8.24167	-0.879667
	LOC_Os01g11820	expressed protein	1	6391070-6392469	12.1513	12.244	-0.0926667	12.4563	12.509	-0.0526667	12.6477	12.364	0.283667	12.4657	12.493	-0.0273333
	LOC_Os01g11830	caricain precursor, putative, expressed	1	6392952-6394096	5.33267	5.02533	0.307333	7.93967	7.66867	0.271	5.659	5.207	0.452	7.893	7.63167	0.261333
	LOC_Os01g11860	4-methyl-5-thiazole monophosphate biosynthesis protein, putative, expressed	1	6409588-6416694	5.476	5.30567	0.170333	6.367	4.447	1.92	3.09567	5.15733	-2.06167	4.85	4.85967	-0.00966667
	LOC_Os01g11880	4-methyl-5-thiazole monophosphate biosynthesis protein, putative, expressed	1	6429138-6432865	8.492	8.75033	-0.258333	8.59433	8.772	-0.177667	8.443	8.754	-0.311	8.74633	8.74267	0.00366667
	LOC_Os01g11900	hhH-GPD superfamily base excision DNA repair protein, expressed	1	6441121-6452877	12.8783	12.937	-0.0586667	12.831	12.7283	0.102667	12.729	12.881	-0.152	12.8467	12.7037	0.143
	LOC_Os01g11946	ATPase, coupled to transmembrane movement of substances, putative, expressed	1	6497508-6503951	13.3057	13.6497	-0.344	13.0517	13.6257	-0.574	13.1693	13.707	-0.537667	13.2507	13.613	-0.362333
	LOC_Os01g11952	histone-lysine N-methyltransferase ATX5, putative, expressed	1	6504158-6511693	11.948	12.205	-0.257	11.6047	11.9597	-0.355	11.8987	12.225	-0.326333	11.683	11.918	-0.235
	LOC_Os01g11960	histone-lysine N-methyltransferase ATX5, putative, expressed	1	6514930-6517848	9.34467	9.74867	-0.404	10.0663	10.5883	-0.522	9.41967	9.716	-0.296333	10.3397	10.5727	-0.233
	LOC_Os01g11980	SFT2 domain containing 2, putative, expressed	1	6522288-6525074	7.95333	8.193	-0.239667	8.20667	8.486	-0.279333	8.04333	8.105	-0.0616667	8.222	8.504	-0.282
	AK109722		1	6555698-6557448	7.87367	8.132	-0.258333	7.84833	7.97933	-0.131	8.33333	8.08867	0.244667	7.73333	7.93667	-0.203333
	LOC_Os01g12080	plant-specific domain TIGR01589 family protein, expressed	1	6568843-6573967	7.564	7.66267	-0.0986667	7.68333	7.91467	-0.231333	7.46667	7.63733	-0.170667	7.815	7.88333	-0.0683333
	LOC_Os01g12090	expressed protein	1	6580489-6583909	11.1257	10.8223	0.303333	10.8853	10.959	-0.0736667	11.0907	10.8087	0.282	10.9187	10.9783	-0.0596667
	LOC_Os01g12100	expressed protein	1	6583948-6584742	12.8867	13.201	-0.314333	13.464	13.365	0.099	13.0997	13.1247	-0.025	13.2907	13.3683	-0.0776667
	LOC_Os01g12130	mtN3 protein-like, putative, expressed	1	6609156-6610707	8.09	8.49233	-0.402333	8.35233	8.673	-0.320667	7.826	8.43533	-0.609333	8.40533	8.632	-0.226667
	LOC_Os01g12140	conserved hypothetical protein	1	6612205-6612570	8.89667	9.136	-0.239333	9.95	10.2507	-0.300667	9.35933	9.25433	0.105	10.1363	10.2913	-0.155
	LOC_Os01g12180	expressed protein	1	6639467-6641998	8.743	8.91433	-0.171333	9.038	9.32	-0.282	8.87933	8.95733	-0.078	9.36433	9.262	0.102333
	LOC_Os01g12190	expressed protein	1	6646591-6647324	12.977	12.789	0.188	12.4287	12.7947	-0.366	12.6227	12.7613	-0.138667	12.6307	12.823	-0.192333
	LOC_Os01g12200	expressed protein	1	6649879-6652185	13.6193	13.6323	-0.013	13.8993	14.26	-0.360667	13.7663	13.6323	0.134	14.2773	14.2263	0.051
	LOC_Os01g12210	ALMT1, putative, expressed	1	6655951-6659384	8.80033	7.69867	1.10167	10.641	10.42	0.221	8.39567	7.767	0.628667	10.0423	10.4573	-0.415
	AK058478		1	6658974-6664427	14.6333	14.711	-0.0776667	13.8557	14.2007	-0.345	14.525	14.7117	-0.186667	14.145	14.1847	-0.0396667
	LOC_Os01g12230	peptidase C45, acyl-coenzyme A/6-aminopenicillanic acid acyl-transferase, putative, expressed	1	6664245-6667249	9.18967	9.37933	-0.189667	7.97267	8.88	-0.907333	9.36667	9.443	-0.0763333	8.77533	9.023	-0.247667
	LOC_Os01g12260	vacuolar ATP synthase subunit E, putative, expressed	1	6696264-6700173	7.692	8.28633	-0.594333	7.89167	8.44567	-0.554	8.025	8.525	-0.5	7.95233	8.47067	-0.518333
	LOC_Os01g12270	hypothetical protein	1	6701205-6701468	13.2093	14.3203	-1.111	14.5587	15.008	-0.449333	13.0287	14.37	-1.34133	14.3903	15.0097	-0.619333
	LOC_Os01g12280	protein dimerization, putative, expressed	1	6702623-6707455	9.634	9.58133	0.0526667	9.041	8.924	0.117	9.28367	9.53533	-0.251667	9.091	8.99	0.101
	LOC_Os01g12290	ATP binding protein, putative	1	6708617-6710944	9.395	9.33367	0.0613333	8.458	8.443	0.015	9.19933	9.19067	0.00866667	8.80967	8.464	0.345667
	LOC_Os01g12304	esterase precursor, putative, expressed	1	6715151-6716750	5.51667	5.74767	-0.231	5.67367	6.11533	-0.441667	5.37733	5.632	-0.254667	5.77767	6.185	-0.407333
	LOC_Os01g12310	histone deacetylase, putative	1	6719007-6719402	6.19167	6.78367	-0.592	5.96433	6.46467	-0.500333	6.713	6.63933	0.0736667	6.15	6.42433	-0.274333
	LOC_Os01g12320	alpha-L-fucosidase 2 precursor, putative, expressed	1	6721741-6725383	11.6837	11.7303	-0.0466667	11.7483	11.7467	0.00166666	12.0833	11.8403	0.243	11.824	11.7547	0.0693333
	LOC_Os01g12381	esterase precursor, putative, expressed	1	6761252-6762690	6.922	6.80967	0.112333	6.80067	6.64067	0.16	7.06533	6.705	0.360333	6.82967	6.467	0.362667
	LOC_Os01g12390	ATP binding protein, putative, expressed	1	6763301-6766966	11.522	11.1377	0.384333	11.2253	10.9897	0.235667	11.4663	11.0627	0.403667	11.3233	10.9933	0.33
	LOC_Os01g12400	ATP binding protein, putative, expressed	1	6771004-6777139	11.105	11.186	-0.081	11.457	11.4457	0.0113333	10.9373	11.3057	-0.368333	11.262	11.4247	-0.162667
	LOC_Os01g12410	receptor-like protein kinase, putative	1	6778721-6781009	10.1183	10.2083	-0.09	10.2203	10.226	-0.00566667	10.0343	10.1947	-0.160333	10.126	10.199	-0.073
	LOC_Os01g12440	ap2 domain protein, putative, expressed	1	6810516-6812348	11.8097	11.4373	0.372333	11.4033	11.406	-0.00266667	12.1667	11.3997	0.767	11.5553	11.304	0.251333
	LOC_Os01g12460	expressed protein	1	6826906-6829572	6.122	6.51667	-0.394667	4.988	5.70233	-0.714333	5.973	6.55267	-0.579667	5.174	5.66933	-0.495333
	LOC_Os01g12464	CHCH domain containing protein, expressed	1	6829852-6832102	9.63967	9.28433	0.355333	9.13333	8.93633	0.197	9.74067	9.24533	0.495333	9.23	8.922	0.308
	LOC_Os01g12470	mitochondrial carrier protein CGI-69, putative, expressed	1	6833922-6838052	9.41067	9.28533	0.125333	9.442	9.21567	0.226333	9.36033	9.24533	0.115	9.41	9.23167	0.178333
	LOC_Os01g12480	expressed protein	1	6838328-6840340	11.3097	11.3137	-0.004	11.095	11.2943	-0.199333	11.4707	11.3703	0.100333	11.0947	11.2903	-0.195667
	LOC_Os01g12490	disulfide oxidoreductase/ monooxygenase/ oxidoreductase, putative, expressed	1	6854024-6857764	7.267	6.793	0.474	8.53	8.29133	0.238667	6.976	6.88133	0.0946667	8.66967	8.36367	0.306
	LOC_Os01g12530	smr domain containing protein, expressed	1	6886153-6893212	12.2497	12.2853	-0.0356667	12.5027	12.684	-0.181333	12.141	12.3043	-0.163333	12.523	12.6863	-0.163333
	LOC_Os01g12540	GTP-binding protein engA, putative, expressed	1	6894359-6901061	10.2413	10.1787	0.0626667	9.83133	9.87033	-0.039	10.2073	10.154	0.0533333	9.94933	9.85167	0.0976667
	LOC_Os01g12550	expressed protein	1	6901308-6906396	10.012	10.172	-0.16	9.592	9.85933	-0.267333	10.038	10.152	-0.114	9.74	9.824	-0.084
	LOC_Os01g12560	3-methyl-2-oxobutanoate hydroxymethyltransferase, putative, expressed	1	6906493-6908933	11.725	11.2917	0.433333	11.513	11.309	0.204	11.8973	11.369	0.528333	11.7983	11.3333	0.465
	LOC_Os01g12650	seed maturation protein, putative, expressed	1	6964422-6966966	10.5327	10.4607	0.072	10.155	10.007	0.148	10.649	10.42	0.229	10.1123	9.98267	0.129667
	LOC_Os01g12670	expressed protein	1	6976415-6982575	9.44867	9.49367	-0.045	9.81933	10.0903	-0.271	9.65267	9.541	0.111667	9.926	10.098	-0.172
	LOC_Os01g12710	oxidoreductase, putative, expressed	1	7021099-7027411	13.5217	13.599	-0.0773333	12.5067	13.1353	-0.628667	13.581	13.713	-0.132	13.1287	13.052	0.0766667
	LOC_Os01g12720	receptor protein kinase PERK1, putative, expressed	1	7034905-7039727	7.69167	7.68033	0.0113333	7.64367	7.878	-0.234333	7.68433	7.72367	-0.0393333	7.83567	7.88967	-0.054
	LOC_Os01g12730	ras-related protein Rab7, putative, expressed	1	7040734-7044361	12.682	12.5507	0.131333	13.071	12.8883	0.182667	12.422	12.487	-0.065	13.063	12.9413	0.121667
	LOC_Os01g12740	cytochrome P450 71A1, putative, expressed	1	7045075-7047679	6.21333	5.68633	0.527	7.28	6.71833	0.561667	5.739	5.49267	0.246333	7.16567	6.77333	0.392333
	LOC_Os01g12750	cytochrome P450 71A4, putative, expressed	1	7049902-7053177	12.3813	12.4133	-0.032	13.1903	13.0417	0.148667	12.4923	12.398	0.0943333	13.158	13.0013	0.156667
	LOC_Os01g12760	cytochrome P450 71A6, putative, expressed	1	7058146-7062051	8.079	8.18667	-0.107667	8.626	8.538	0.088	8.05367	8.148	-0.0943333	9.06333	8.58933	0.474
	LOC_Os01g12770	cytochrome P450 71A26, putative, expressed	1	7068310-7070591	10.028	9.759	0.269	10.282	10.202	0.08	10.1287	9.73	0.398667	10.6793	10.208	0.471333
	LOC_Os01g12790	receptor-like protein kinase precursor, putative	1	7076702-7082398	6.57767	6.03267	0.545	4.69633	4.92033	-0.224	6.56033	6.09967	0.460667	5.38133	5.12867	0.252667
	LOC_Os01g12800	mpv17 protein, putative, expressed	1	7082644-7085996	11.5483	11.3573	0.191	11.367	11.2693	0.0976667	11.7183	11.4313	0.287	11.5207	11.2673	0.253333
	LOC_Os01g12810	leaf protein, putative, expressed	1	7088834-7092149	8.8	8.389	0.411	8.88633	9.282	-0.395667	8.947	8.427	0.52	8.93967	9.23367	-0.294
	LOC_Os01g12820	harpin-induced protein, putative, expressed	1	7092176-7094456	8.94567	8.99333	-0.0476667	7.56167	7.91467	-0.353	9.20033	9.14867	0.0516667	7.959	7.91867	0.0403333
	LOC_Os01g12830	glyoxylate reductase, putative, expressed	1	7096815-7100068	12.549	12.3963	0.152667	12.3443	12.3633	-0.019	12.825	12.3733	0.451667	12.6717	12.594	0.0776667
	LOC_Os01g12840	expressed protein	1	7101075-7105943	9.33833	9.40667	-0.0683333	9.97067	9.58533	0.385333	9.178	9.37967	-0.201667	9.69367	9.59733	0.0963333
	LOC_Os01g12870	eukaryotic translation initiation factor 3 subunit 6-interacting protein, putative, expressed	1	7122162-7125714	9.62433	9.51967	0.104667	9.51367	9.65367	-0.14	9.485	9.53067	-0.0456667	9.64533	9.64867	-0.00333333
	LOC_Os01g12880	VHS and GAT domain protein, putative, expressed	1	7125951-7134131	9.74933	9.82167	-0.0723333	9.567	9.71567	-0.148667	10.0077	9.86033	0.147333	9.61267	9.687	-0.0743333
	LOC_Os01g12890	expressed protein	1	7154582-7161187	6.64433	6.327	0.317333	7.20367	7.127	0.0766667	5.88767	6.00133	-0.113667	7.215	7.02433	0.190667
	LOC_Os01g12900	rac-like GTP-binding protein 2, putative, expressed	1	7161399-7164221	9.80833	9.93267	-0.124333	8.82833	9.471	-0.642667	9.918	9.89267	0.0253333	9.28367	9.53767	-0.254
	LOC_Os01g12910	thioesterase family protein, expressed	1	7170420-7172615	11.4047	11.555	-0.150333	11.9347	11.99	-0.0553333	11.275	11.5517	-0.276667	11.6227	11.9967	-0.374
	LOC_Os01g12920	thioesterase family protein, expressed	1	7172909-7173868	12.4977	12.9253	-0.427667	12.429	13.2093	-0.780333	12.7333	12.9817	-0.248333	12.708	13.1813	-0.473333
	LOC_Os01g12950	ubiquitin-conjugating enzyme, putative, expressed	1	7193824-7210945	6.18333	6.882	-0.698667	6.237	6.82133	-0.584333	6.98967	6.79933	0.190333	6.353	6.78467	-0.431667
	LOC_Os01g13000	helix-loop-helix DNA-binding, putative, expressed	1	7213315-7222025	9.52033	9.55867	-0.0383333	9.40167	9.43467	-0.033	9.63567	9.547	0.0886667	9.755	9.45167	0.303333
	LOC_Os01g13060	casein kinase I isoform delta-like, putative, expressed	1	7262030-7270039	9.70367	9.84267	-0.139	9.849	10.3333	-0.484333	9.65167	9.812	-0.160333	9.85867	10.3227	-0.464
	LOC_Os01g13070	expressed protein	1	7272821-7274774	7.086	7.061	0.025	7.164	7.57833	-0.414333	7.328	7.15233	0.175667	7.269	7.543	-0.274
	LOC_Os01g13080	60S acidic ribosomal protein P3, putative, expressed	1	7275534-7277052	10.7553	10.4267	0.328667	10.815	10.6443	0.170667	10.9217	10.3973	0.524333	10.7023	10.609	0.0933333
	LOC_Os01g13090	nucleic acid binding protein, putative, expressed	1	7278536-7282794	12.184	12.4663	-0.282333	11.7727	11.895	-0.122333	12.3107	12.508	-0.197333	11.7717	11.8727	-0.101
	LOC_Os01g13100	nucleic acid binding protein, putative, expressed	1	7284709-7291078	12.457	12.4577	-0.00066667	12.0697	12.1767	-0.107	12.493	12.5003	-0.00733333	12.3207	12.2117	0.109
	LOC_Os01g13120	aquaporin TIP4.1, putative, expressed	1	7294474-7295773	7.465	8.326	-0.861	8.288	8.84133	-0.553333	7.52967	8.286	-0.756333	8.43133	8.887	-0.455667
	LOC_Os01g13130	aquaporin TIP4.1, putative, expressed	1	7299170-7300590	6.881	7.61867	-0.737667	8.002	8.76767	-0.765667	7.49633	7.72633	-0.23	8.39533	8.77667	-0.381333
	LOC_Os01g13150	metallo-beta-lactamase superfamily protein, expressed	1	7321947-7329338	12.8003	12.862	-0.0616667	12.0423	12.4343	-0.392	12.6893	12.838	-0.148667	12.3527	12.3787	-0.026
	LOC_Os01g13160	expressed protein	1	7330493-7336046	7.854	8.037	-0.183	8.03933	8.068	-0.0286667	7.523	7.99167	-0.468667	7.83533	8.121	-0.285667
	LOC_Os01g13170	ubiquitin-conjugating enzyme E2, putative, expressed	1	7337519-7342267	10.3287	10.1963	0.132333	10.6267	10.559	0.0676667	10.3607	10.2223	0.138333	10.599	10.6127	-0.0136667
	LOC_Os01g13190	histidinol dehydrogenase, chloroplast precursor, putative, expressed	1	7345375-7348947	14.139	13.87	0.269	13.259	13.184	0.075	14.0517	13.915	0.136667	13.3183	13.1933	0.125
	LOC_Os01g13200	KOB1, putative, expressed	1	7348977-7354422	10.7757	10.986	-0.210333	11.1243	11.02	0.104333	10.6943	11.0247	-0.330333	10.9413	11.044	-0.102667
	LOC_Os01g13210	DREPP4 protein, putative, expressed	1	7360445-7362913	12.2713	12.9267	-0.655333	12.265	13.1643	-0.899333	12.5997	12.9097	-0.31	12.5953	13.1097	-0.514333
	LOC_Os01g13250	expressed protein	1	7382697-7384966	8.21133	8.19233	0.019	9.026	9.28333	-0.257333	8.40333	8.23433	0.169	9.25667	9.27067	-0.014
	LOC_Os01g13260	cyclin-A2, putative, expressed	1	7386144-7390510	6.43933	6.53267	-0.0933333	6.66133	7.05533	-0.394	6.43933	6.54867	-0.109333	7.10833	7.068	0.0403333
	LOC_Os01g13280	baculoviral IAP repeat-containing protein 6, putative, expressed	1	7401696-7406442	6.63333	6.758	-0.124667	6.65767	6.22933	0.428333	7.01867	6.864	0.154667	6.829	6.28	0.549
	LOC_Os01g13300	B3 DNA binding domain containing protein, expressed	1	7414105-7419426	9.16033	9.06	0.100333	9.933	9.848	0.085	9.147	9.073	0.074	10.0523	9.86633	0.186
	LOC_Os01g13320	pectinesterase-2 precursor, putative, expressed	1	7426186-7428287	9.629	9.93333	-0.304333	9.76667	10.2923	-0.525667	9.822	10.0323	-0.210333	9.78433	10.3487	-0.564333
	LOC_Os01g13340	harpin-induced protein, putative, expressed	1	7434671-7436316	8.45833	8.76633	-0.308	8.74733	9.12767	-0.380333	8.682	8.68433	-0.00233333	8.88867	9.17067	-0.282
	LOC_Os01g13350	25.3 kDa vesicle transport protein, putative, expressed	1	7435209-7440024	7.31967	7.366	-0.0463333	7.268	7.45567	-0.187667	7.76667	7.886	-0.119333	7.54067	7.5	0.0406667
	LOC_Os01g13370	ubiquitin ligase SINAT3, putative, expressed	1	7447640-7450485	10.9453	11.0197	-0.0743333	11.29	11.0837	0.206333	10.8007	10.977	-0.176333	10.986	11.0753	-0.0893333
	LOC_Os01g13390	expressed protein	1	7454671-7456761	10.6367	10.6663	-0.0296667	10.692	11.2867	-0.594667	10.941	10.7213	0.219667	10.6943	11.2827	-0.588333
	LOC_Os01g13404	expressed protein	1	7457152-7462336	8.13367	8.14867	-0.015	8.563	8.63167	-0.0686667	7.89467	8.03067	-0.136	8.316	8.66367	-0.347667
	LOC_Os01g13420	heme-binding protein 2, putative, expressed	1	7467512-7469545	9.17233	9.40367	-0.231333	9.37933	9.40933	-0.03	9.29833	9.39667	-0.0983333	9.38233	9.42633	-0.044
	LOC_Os01g13430	importin-alpha re-exporter, putative, expressed	1	7474443-7479626	11.242	10.936	0.306	11.48	11.0797	0.400333	11.1847	10.9823	0.202333	11.2713	11.105	0.166333
	LOC_Os01g13460	helix-loop-helix DNA-binding domain containing protein, expressed	1	7491859-7495193	12.2127	12.215	-0.00233333	12.5367	12.3203	0.216333	12.2257	12.207	0.0186667	12.4307	12.3693	0.0613333
	LOC_Os01g13470	nucleic acid binding protein, putative, expressed	1	7503015-7508570	11.1043	10.877	0.227333	11.048	10.977	0.071	11.0703	10.8573	0.213	11.1077	10.949	0.158667
	LOC_Os01g13480	electron transporter/ thiol-disulfide exchange intermediate, putative, expressed	1	7514012-7515543	11.8423	12.0143	-0.172	12.8707	12.904	-0.0333333	11.9177	11.9453	-0.0276667	12.3967	12.8123	-0.415667
	LOC_Os01g13490	expressed protein	1	7516419-7521235	6.926	6.716	0.21	7.29	7.11433	0.175667	6.90167	6.556	0.345667	7.142	7.18833	-0.0463333
	LOC_Os01g13520	auxin response factor 9, putative, expressed	1	7543687-7548798	9.475	9.945	-0.47	8.98067	9.79333	-0.812667	9.78467	9.97533	-0.190667	9.50467	9.80033	-0.295667
	LOC_Os01g13530	protein ABIL1, putative, expressed	1	7554140-7557427	6.454	6.12967	0.324333	5.48867	5.79533	-0.306667	6.24567	6.119	0.126667	6.29633	5.88967	0.406667
	LOC_Os01g13540	NIN-like protein 1, putative, expressed	1	7568038-7573616	13.098	13.4123	-0.314333	13.5467	13.755	-0.208333	12.9277	13.3853	-0.457667	13.405	13.7497	-0.344667
	LOC_Os01g13550	beta-amylase, putative, expressed	1	7574893-7579302	11.5043	11.406	0.0983333	11.4613	11.374	0.0873333	11.5833	11.4323	0.151	11.506	11.3647	0.141333
	LOC_Os01g13570	phosphoglycerate mutase gpmB, putative, expressed	1	7587201-7589561	14.031	14.199	-0.168	14.4603	14.4797	-0.0193333	13.9937	14.201	-0.207333	14.723	14.473	0.25
	LOC_Os01g13660	expressed protein	1	7649671-7653656	8.453	8.54433	-0.0913333	7.397	7.73067	-0.333667	8.841	8.56067	0.280333	7.796	7.818	-0.022
	AK062747		1	7657613-7658260	6.05333	6.62533	-0.572	5.82467	6.86433	-1.03967	6.398	6.45667	-0.0586667	6.01367	6.88833	-0.874667
	LOC_Os01g13690	aldehyde dehydrogenase, putative, expressed	1	7661903-7664959	15.636	16.3933	-0.757333	16.4	16.9143	-0.514333	15.6407	16.3187	-0.678	16.126	17.0337	-0.907667
	LOC_Os01g13700	OB-fold nucleic acid binding domain containing protein, expressed	1	7666868-7669564	12.317	12.3687	-0.0516667	12.2397	12.2117	0.028	12.5093	12.3537	0.155667	12.301	12.2507	0.0503333
	LOC_Os01g13720	expressed protein	1	7673949-7675671	10.8033	10.688	0.115333	10.085	10.281	-0.196	11.075	10.647	0.428	10.3233	10.3177	0.00566666
	LOC_Os01g13730	protein SOF1, putative, expressed	1	7675832-7682720	12.2237	12.292	-0.0683333	11.923	11.9823	-0.0593333	12.1123	12.2343	-0.122	11.8997	11.9757	-0.076
	LOC_Os01g13740	myb-like DNA-binding domain, SHAQKYF class family protein, expressed	1	7683686-7690789	10.83	10.7793	0.0506667	12.3223	12.027	0.295333	11.188	10.7033	0.484667	12.3767	12.034	0.342667
	LOC_Os01g13760	dnaJ protein homolog 1, putative, expressed	1	7709161-7714533	8.542	8.508	0.034	8.30533	8.451	-0.145667	8.4	8.501	-0.101	8.30233	8.48367	-0.181333
	LOC_Os01g13770	triose phosphate/phosphate translocator, chloroplast precursor, putative, expressed	1	7714993-7719253	15.8697	16.105	-0.235333	16.118	15.9903	0.127667	15.768	16.0037	-0.235667	16.038	16.0043	0.0336667
	LOC_Os01g13780	expressed protein	1	7721085-7722334	11.7283	11.8083	-0.08	11.7713	11.8403	-0.069	12.1563	11.8883	0.268	11.8717	11.9267	-0.055
	LOC_Os01g13800	receptor-like protein kinase 5 precursor, putative, expressed	1	7735876-7739716	11.9143	11.881	0.0333333	12.601	11.8423	0.758667	11.9983	11.9087	0.0896667	12.493	11.8263	0.666667
	AK062877		1	7758670-7759241	14.8583	14.98	-0.121667	14.637	14.482	0.155	14.9857	14.9767	0.009	14.5177	14.523	-0.00533333
	LOC_Os01g13860	hypothetical protein	1	7768762-7771084	6.74967	6.96833	-0.218667	6.34867	6.513	-0.164333	6.63167	6.97733	-0.345667	6.47267	6.55767	-0.085
	LOC_Os01g13930	expressed protein	1	7800968-7802644	6.77467	6.45167	0.323	9.068	8.13	0.938	6.79967	6.507	0.292667	8.64867	8.12333	0.525333
	LOC_Os01g13940	expressed protein	1	7803434-7807774	10.5583	10.458	0.100333	10.173	10.2273	-0.0543333	10.465	10.4097	0.0553333	10.2383	10.265	-0.0266667
	LOC_Os01g14000	hypothetical protein	1	7841150-7841460	7.72233	7.818	-0.0956667	7.49133	7.30033	0.191	8.15633	7.82967	0.326667	7.41267	7.41133	0.00133333
	LOC_Os01g14020	expressed protein	1	7849447-7852562	9.745	9.37433	0.370667	9.55333	9.34233	0.211	9.56433	9.39367	0.170667	9.30833	9.421	-0.112667
	LOC_Os01g14040	D-tyrosyl-tRNA, putative, expressed	1	7854628-7856863	11.851	11.6877	0.163333	11.5387	11.6673	-0.128667	11.7363	11.6897	0.0466667	11.4837	11.6833	-0.199667
	LOC_Os01g14050	C2 domain containing protein, expressed	1	7858803-7864614	11.4847	11.706	-0.221333	11.4433	11.406	0.0373333	11.4243	11.6953	-0.271	11.466	11.449	0.017
	LOC_Os01g14070	60S ribosomal protein L18A, putative, expressed	1	7873035-7875604	11.1023	10.837	0.265333	10.9343	10.7183	0.216	11.1543	10.8733	0.281	10.9587	10.7147	0.244
	LOC_Os01g14090	kinesin-4, putative, expressed	1	7888343-7891521	10.188	10.4853	-0.297333	8.89467	9.34933	-0.454667	10.3367	10.4487	-0.112	9.08167	9.36267	-0.281
	LOC_Os01g14100	folate/biopterin transporter family protein, expressed	1	7891761-7897594	9.53633	9.63033	-0.094	9.74667	9.56533	0.181333	9.37567	9.65967	-0.284	9.48033	9.6	-0.119667
	LOC_Os01g14110	expressed protein	1	7900101-7901563	6.88667	6.88833	-0.00166667	6.29667	6.27067	0.026	7.13	6.98233	0.147667	6.952	6.44267	0.509333
	LOC_Os01g14120	hypothetical protein	1	7921197-7921589	7.68967	7.28233	0.407333	6.286	6.417	-0.131	7.40533	7.37767	0.0276667	6.83533	6.40767	0.427667
	LOC_Os01g14370	histone acetyltransferase/ protein binding protein, putative, expressed	1	8044170-8052496	12.0223	12.152	-0.129667	11.969	12.1757	-0.206667	11.8393	12.137	-0.297667	11.996	12.1793	-0.183333
	LOC_Os01g14410	early light-induced protein, chloroplast precursor, putative, expressed	1	8058660-8059710	15.1997	13.576	1.62367	13.8037	13.556	0.247667	15.2977	13.5477	1.75	13.91	13.5807	0.329333
	LOC_Os01g14420	RWP-RK domain containing protein, expressed	1	8061604-8065897	11.0927	10.9823	0.110333	10.913	10.754	0.159	10.985	10.9047	0.0803333	10.594	10.754	-0.16
	LOC_Os01g14430	DNA binding protein, putative, expressed	1	8067924-8068635	7.72433	7.96333	-0.239	7.77733	6.74667	1.03067	7.58933	7.72133	-0.132	7.08033	6.84833	0.232
	LOC_Os01g14440	OsWRKY1v2 - Superfamily of rice TFs having WRKY and zinc finger domains, expressed	1	8081174-8083846	10.6957	10.045	0.650667	11.8307	10.586	1.24467	9.875	10.0107	-0.135667	11.0437	10.5807	0.463
	LOC_Os01g14510	BRASSINOSTEROID INSENSITIVE 1 precursor, putative, expressed	1	8122469-8124995	9.22233	9.48233	-0.26	8.993	9.57133	-0.578333	9.64433	9.556	0.0883333	9.442	9.58233	-0.140333
	LOC_Os01g14514	expressed protein	1	8127049-8127824	12.37	12.57	-0.2	11.4183	12.01	-0.591667	12.7723	12.5203	0.252	11.796	12.0267	-0.230667
	LOC_Os01g14520	inner membrane transport protein, putative, expressed	1	8129499-8132256	3.36133	5.25233	-1.891	5.208	7.462	-2.254	4.14633	5.28533	-1.139	5.88233	7.44267	-1.56033
	LOC_Os01g14580	isocitrate dehydrogenase, putative, expressed	1	8167111-8173194	10.173	10.181	-0.008	10.387	10.3743	0.0126667	9.91	10.273	-0.363	10.2383	10.3837	-0.145333
	LOC_Os01g14590	pathogen-related protein, putative, expressed	1	8172179-8174691	8.51033	8.35767	0.152667	9.55067	8.99867	0.552	8.29967	8.363	-0.0633333	8.77233	8.76433	0.008
	LOC_Os01g14610	DNA replication complex GINS protein PSF2, putative, expressed	1	8175701-8179897	11.2787	11.4417	-0.163	11.0617	11.5797	-0.518	11.188	11.5623	-0.374333	11.2063	11.575	-0.368667
	LOC_Os01g14630	geranylgeranyl pyrophosphate synthetase 1, chloroplast precursor, putative, expressed	1	8188140-8189263	7.844	7.888	-0.044	10.0893	8.41733	1.672	8.38967	8.019	0.370667	9.31333	8.422	0.891333
	LOC_Os01g14640	hypothetical protein	1	8190272-8191058	8.99133	8.87933	0.112	8.68067	8.827	-0.146333	8.997	8.859	0.138	8.517	8.92233	-0.405333
	LOC_Os01g14670	nectarin-1 precursor, putative, expressed	1	8200567-8203771	10.381	10.4717	-0.0906667	7.53167	7.13867	0.393	10.9587	10.5693	0.389333	6.91767	7.21567	-0.298
	LOC_Os01g14690	negatively light-regulated protein, putative, expressed	1	8209230-8211963	13.1903	13.1457	0.0446667	13.5533	13.5183	0.035	13.245	13.1713	0.0736667	13.5717	13.52	0.0516667
	LOC_Os01g14700	conserved hypothetical protein	1	8226003-8226705	5.939	6.34267	-0.403667	6.349	6.75233	-0.403333	6.30467	6.66667	-0.362	6.535	6.65467	-0.119667
	LOC_Os01g14780	hypothetical protein	1	8264713-8266071	8.43233	8.346	0.0863333	8.34933	8.72533	-0.376	8.50867	8.368	0.140667	8.77233	8.80867	-0.0363333
	LOC_Os01g14790	expressed protein	1	8266390-8269446	11.659	11.433	0.226	11.609	11.498	0.111	11.7767	11.459	0.317667	11.6257	11.51	0.115667
	LOC_Os01g14800	hypothetical protein	1	8270288-8270743	5.67233	5.83567	-0.163333	5.15233	6.073	-0.920667	5.94067	5.93733	0.00333333	5.55867	6.05933	-0.500667
	LOC_Os01g14810	5-nucleotidase, putative, expressed	1	8272276-8280768	12.724	12.7943	-0.0703333	12.0783	12.4203	-0.342	12.581	12.8827	-0.301667	12.275	12.3767	-0.101667
	LOC_Os01g14820	expressed protein	1	8281220-8285922	7.581	7.59633	-0.0153333	7.02533	7.22967	-0.204333	7.557	7.584	-0.027	7.35733	7.35133	0.006
	LOC_Os01g14830	50S ribosomal protein L3-2, chloroplast precursor, putative, expressed	1	8288164-8293023	11.9007	11.5323	0.368333	11.5637	11.5247	0.039	11.8337	11.4867	0.347	11.65	11.523	0.127
	LOC_Os01g14840	nucleic acid binding protein, putative, expressed	1	8294388-8299209	10.0263	10.0817	-0.0553333	10.1167	10.2713	-0.154667	10.082	10.0707	0.0113333	10.0777	10.2593	-0.181667
	LOC_Os01g14860	glycogen synthase kinase-3 homolog MsK-3, putative, expressed	1	8326506-8330854	13.3693	13.0213	0.348	14.057	13.7133	0.343667	13.546	13.0767	0.469333	14.1903	13.714	0.476333
	LOC_Os01g14870	zinc finger, matrin type 5, putative, expressed	1	8331321-8335376	7.02467	6.93967	0.085	7.73	7.40167	0.328333	7.62467	6.97133	0.653333	7.51467	7.40367	0.111
	AK063327		1	8335975-8336512	5.49633	5.916	-0.419667	2.52233	3.80333	-1.281	5.46233	6.01467	-0.552333	4.07533	3.79833	0.277
	LOC_Os01g14890	expressed protein	1	8340563-8342723	13.797	13.743	0.054	13.4367	13.6003	-0.163667	13.9763	13.7287	0.247667	13.8017	13.629	0.172667
	LOC_Os01g14920	nucleic acid binding protein, putative, expressed	1	8355819-8359072	9.14233	9.20333	-0.061	8.67	9.08	-0.41	9.26367	9.18533	0.0783333	8.97	9.083	-0.113
	LOC_Os01g14932	NAK-like ser/thr protein kinase, putative, expressed	1	8363986-8372203	9.97967	10.0027	-0.023	9.96333	9.835	0.128333	10.0227	10.0413	-0.0186667	9.86233	9.86933	-0.007
	LOC_Os01g14940	pectinesterase inhibitor domain containing protein, expressed	1	8376855-8377388	7.85033	8.02767	-0.177333	7.611	7.93533	-0.324333	8.11033	8.06433	0.046	7.71633	7.89433	-0.178
	LOC_Os01g14950	importin alpha-1b subunit, putative, expressed	1	8378896-8384052	13.847	13.8417	0.00533333	13.7853	13.788	-0.00266667	13.8377	13.8403	-0.00266666	13.797	13.7603	0.0366667
	LOC_Os01g14960	expressed protein	1	8384391-8385661	7.589	7.77833	-0.189333	6.70767	7.86567	-1.158	7.636	7.743	-0.107	7.054	7.742	-0.688
	LOC_Os01g14970	expressed protein	1	8391257-8392599	5.74867	5.03133	0.717333	3.335	3.15133	0.183667	5.678	5.28567	0.392333	3.615	2.96167	0.653333
	LOC_Os01g14980	pollen-specific protein like, putative, expressed	1	8393302-8395424	11.4533	11.521	-0.0676667	11.507	11.2257	0.281333	11.455	11.4677	-0.0126667	11.5477	11.2617	0.286
	LOC_Os01g15000	triacylglycerol lipase, putative, expressed	1	8401049-8405176	12.0177	11.926	0.0916667	12.4763	12.2847	0.191667	11.9147	11.9333	-0.0186667	12.5357	12.2883	0.247333
	LOC_Os01g15010	GTP-binding protein SAR1A, putative, expressed	1	8410634-8415828	13.5393	13.6437	-0.104333	13.8163	13.8233	-0.007	13.402	13.6663	-0.264333	13.69	13.809	-0.119
	LOC_Os01g15020	lissencephaly type-1-like homology motif, putative, expressed	1	8417725-8427082	9.31133	9.25267	0.0586667	10.1243	9.78333	0.341	9.012	9.284	-0.272	9.84733	9.82767	0.0196667
	LOC_Os01g15029	expressed protein	1	8441265-8443856	11.6253	11.335	0.290333	12.0283	11.3773	0.651	11.241	11.277	-0.036	11.6823	11.3677	0.314667
	AK067017		1	8462419-8466171	10.661	10.8323	-0.171333	10.151	10.4447	-0.293667	10.8817	10.8493	0.0323333	10.327	10.474	-0.147
	LOC_Os01g15110	syntaxin 23, putative, expressed	1	8472306-8476672	12.7533	12.7713	-0.018	13.3113	13.3163	-0.005	12.6143	12.6633	-0.049	13.2	13.3727	-0.172667
	LOC_Os01g15120	epoxide hydrolase 2, putative, expressed	1	8483274-8486502	14.4813	14.3423	0.139	14.579	14.6703	-0.0913333	14.4717	14.316	0.155667	14.759	14.6267	0.132333
	LOC_Os01g15130	epoxide hydrolase 2, putative, expressed	1	8487384-8489150	7.48667	7.40967	0.077	7.504	8.26533	-0.761333	7.72633	7.46333	0.263	8.27433	8.242	0.0323333
	LOC_Os01g15229	hypothetical protein	1	8524356-8525156	5.523	5.60567	-0.0826667	5.59	6.02933	-0.439333	5.67933	5.585	0.0943333	6.00233	6.024	-0.0216667
	LOC_Os01g15260	dynein light chain LC6, flagellar outer arm, putative, expressed	1	8537423-8541390	12.244	12.272	-0.028	12.3083	12.274	0.0343333	12.471	12.2213	0.249667	12.363	12.3067	0.0563333
	LOC_Os01g15270	expressed protein	1	8542802-8543674	15.4533	15.0393	0.414	16.0293	15.1637	0.865667	15.1143	15.0313	0.083	15.3317	15.3073	0.0243333
	LOC_Os01g15290	50S ribosomal protein L18, putative, expressed	1	8552088-8553952	12.6303	12.2423	0.388	12.1717	12.0463	0.125333	12.7887	12.2683	0.520333	12.2517	12.044	0.207667
	LOC_Os01g15310	U6 snRNA-associated Sm-like protein LSm4, putative, expressed	1	8567643-8571357	12.9957	12.772	0.223667	13.374	13.1313	0.242667	13.1863	12.816	0.370333	13.328	13.13	0.198
	LOC_Os01g15320	rapid alkalinization factor 1 precursor, putative, expressed	1	8574001-8574733	10.9743	10.7187	0.255667	9.998	9.989	0.009	11.3557	10.687	0.668667	9.95533	10.0067	-0.0513333
	LOC_Os01g15350	zinc finger CCCH type domain-containing protein ZFN-like 3, putative, expressed	1	8590594-8596216	6.843	7.07933	-0.236333	6.89067	6.95933	-0.0686667	6.66733	7.03767	-0.370333	6.89433	7.01733	-0.123
	AK119383		1	8623547-8626834	6.57833	6.11233	0.466	5.46267	5.36433	0.0983333	6.61233	6.30933	0.303	5.748	5.35933	0.388667
	LOC_Os01g15390	expressed protein	1	8624680-8625949	7.05667	6.71133	0.345333	6.86	6.34967	0.510333	7.39933	6.83367	0.565667	6.989	6.46133	0.527667
	LOC_Os01g15399	expressed protein	1	8627119-8630394	7.47467	7.49733	-0.0226667	6.87967	6.981	-0.101333	7.318	7.43067	-0.112667	7.315	7.105	0.21
	LOC_Os01g15448	expressed protein	1	8653866-8655268	10.2813	10.309	-0.0276667	9.954	10.1813	-0.227333	10.0827	10.218	-0.135333	10.0007	10.2177	-0.217
	LOC_Os01g15460	zinc finger CCCH type domain-containing protein ZFN-like 1, putative, expressed	1	8656177-8661638	8.25867	8.13467	0.124	8.509	8.53533	-0.0263333	8.262	8.12233	0.139667	8.56967	8.63067	-0.061
	LOC_Os01g15470	protein kinase APK1B, chloroplast precursor, putative, expressed	1	8679731-8684383	11.5457	11.8133	-0.267667	12.0047	12.2197	-0.215	11.5327	11.8633	-0.330667	12.0497	12.2173	-0.167667
	AK105158		1	8685887-8686599	10.2383	10.0133	0.225	11.144	10.478	0.666	9.64567	10.0513	-0.405667	10.2947	10.5087	-0.214
	LOC_Os01g15480	EMB3013, putative, expressed	1	8688631-8696430	6.93333	7.14333	-0.21	7.086	7.29667	-0.210667	6.907	7.178	-0.271	7.011	7.223	-0.212
	LOC_Os01g15490	transferase, putative, expressed	1	8697966-8705431	15.509	15.378	0.131	14.8557	15.115	-0.259333	15.2613	15.3277	-0.0663333	14.9227	15.11	-0.187333
	LOC_Os01g15520	expressed protein	1	8714655-8718193	7.656	7.77633	-0.120333	7.88833	8.42267	-0.534333	7.66233	7.885	-0.222667	8.186	8.445	-0.259
	LOC_Os01g15530	tetratricopeptide-like helical, putative, expressed	1	8729229-8731288	6.932	6.721	0.211	6.30233	6.407	-0.104667	6.71433	6.78133	-0.067	6.643	6.29333	0.349667
	LOC_Os01g15580	disease resistance protein RGA2, putative, expressed	1	8747873-8752249	9.48133	9.831	-0.349667	8.909	9.11067	-0.201667	9.335	9.77133	-0.436333	9.08333	9.244	-0.160667
	LOC_Os01g15590	conserved hypothetical protein	1	8754316-8754783	8.57767	8.84467	-0.267	7.82	8.11667	-0.296667	8.54733	8.78333	-0.236	7.58567	7.69633	-0.110667
	LOC_Os01g15600	PUR ALPHA-1, putative, expressed	1	8756172-8760293	13.7013	13.6977	0.00366666	13.174	13.1247	0.0493333	13.6997	13.657	0.0426667	13.2957	13.1493	0.146333
	LOC_Os01g15610	expressed protein	1	8767467-8770345	11.416	11.3813	0.0346667	11.1343	11.5043	-0.37	11.4963	11.3717	0.124667	11.2477	11.5107	-0.263
	LOC_Os01g15630	C3H2C3 RING-finger protein, putative, expressed	1	8783314-8789188	12.777	12.8153	-0.0383333	12.977	12.8677	0.109333	12.8703	12.8873	-0.017	12.8847	12.8947	-0.01
	LOC_Os01g15640	TIP, putative, expressed	1	8789454-8794165	12.9457	12.8327	0.113	12.7953	12.1983	0.597	12.6613	12.811	-0.149667	12.369	12.197	0.172
	LOC_Os01g15650	transposon protein, putative, Mutator sub-class	1	8802509-8805319	6.628	6.74067	-0.112667	6.79733	7.14333	-0.346	7.09067	6.80167	0.289	6.74333	7.069	-0.325667
	LOC_Os01g15660	nucleoside-diphosphate-sugar epimerase, putative, expressed	1	8806163-8809898	9.55067	9.594	-0.0433333	9.244	9.37867	-0.134667	9.50933	9.58767	-0.0783333	9.36067	9.405	-0.0443333
	LOC_Os01g15770	expressed protein	1	8880040-8882209	6.10033	6.15633	-0.056	5.54467	5.98133	-0.436667	6.04233	6.18333	-0.141	5.94133	6.12867	-0.187333
	LOC_Os01g15780	transferase, transferring glycosyl groups, putative, expressed	1	8882308-8888246	10.4717	10.6143	-0.142667	10.3443	10.5507	-0.206333	10.6203	10.6317	-0.0113333	10.288	10.5433	-0.255333
	LOC_Os01g15790	expressed protein	1	8889381-8896936	13.1393	12.959	0.180333	12.4073	12.3933	0.014	12.984	12.9123	0.0716667	12.6103	12.402	0.208333
	LOC_Os01g15840	tetratricopeptide-like helical, putative	1	8918392-8922174	6.52767	5.75	0.777667	5.16767	4.99167	0.176	6.24033	5.70867	0.531667	5.869	4.96033	0.908667
	LOC_Os01g15850	expressed protein	1	8923487-8926448	11.211	11.115	0.096	10.845	10.9293	-0.0843333	11.059	11.0557	0.00333333	10.788	10.914	-0.126
	LOC_Os01g15979	gb protein, putative, expressed	1	8985669-8989382	12.0837	12.0207	0.063	11.947	12.1247	-0.177667	12.15	12.0053	0.144667	12.0253	12.124	-0.0986667
	LOC_Os01g16000	expressed protein	1	9000904-9005023	11.2027	11.316	-0.113333	11.1987	10.9843	0.214333	10.9977	11.2497	-0.252	11.0227	11.0037	0.019
	LOC_Os01g16010	BCAS2 protein, putative, expressed	1	9009804-9013513	11.7383	11.6767	0.0616667	11.7023	11.9213	-0.219	11.6073	11.6473	-0.04	11.6547	11.8883	-0.233667
	LOC_Os01g16020	geranylgeranyl hydrogenase, putative, expressed	1	9014946-9016559	8.87167	8.97033	-0.0986667	9.08733	8.88467	0.202667	9.12133	8.96433	0.157	9.24867	8.89867	0.35
	LOC_Os01g16030	ADP-ribosylation factor, putative, expressed	1	9016643-9020854	7.916	8.465	-0.549	6.50467	5.873	0.631667	8.24767	8.54233	-0.294667	5.8	5.988	-0.188
	LOC_Os01g16040	protein brittle-1, chloroplast precursor, putative, expressed	1	9021701-9025678	14.2697	14.2483	0.0213333	12.97	13.1813	-0.211333	14.201	14.191	0.01	13.5033	13.2087	0.294667
	LOC_Os01g16060	expressed protein	1	9038382-9042889	9.09233	9.49067	-0.398333	8.54967	9.03633	-0.486667	8.90933	9.33	-0.420667	8.94567	9.002	-0.0563333
	LOC_Os01g16070	conserved hypothetical protein	1	9050313-9050730	15.2407	15.2123	0.0283333	14.604	14.3883	0.215667	14.8497	15.06	-0.210333	14.4863	14.328	0.158333
	LOC_Os01g16080	expressed protein	1	9054637-9057850	11.7657	11.6137	0.152	11.7243	11.8213	-0.097	11.88	11.658	0.222	12.0663	11.8177	0.248667
	LOC_Os01g16090	RNA binding protein, putative, expressed	1	9060770-9063588	11.3587	11.0663	0.292333	12.0973	11.7967	0.300667	11.2643	11.003	0.261333	11.9153	11.767	0.148333
	LOC_Os01g16110	la domain containing protein, expressed	1	9071415-9080597	9.13567	8.95867	0.177	8.73267	8.62867	0.104	9.36733	8.92133	0.446	9.026	8.65067	0.375333
	LOC_Os01g16120	zinc finger, C3HC4 type family protein, expressed	1	9084890-9085912	8.342	8.64733	-0.305333	7.338	7.955	-0.617	8.91867	8.71567	0.203	7.71367	8	-0.286333
	LOC_Os01g16124	retrotransposon protein, putative, unclassified, expressed	1	9091974-9096314	9.70567	10.03	-0.324333	9.233	9.77833	-0.545333	9.64667	9.98233	-0.335667	9.528	9.81633	-0.288333
	LOC_Os01g16140	expressed protein	1	9110670-9111238	7.978	8.28533	-0.307333	7.79567	7.981	-0.185333	8.417	8.35033	0.0666667	7.81867	7.99367	-0.175
	LOC_Os01g16146	phenazine biosynthesis protein, putative, expressed	1	9111379-9114227	10.132	10.6063	-0.474333	10.576	10.7037	-0.127667	10.3993	10.583	-0.183667	10.3237	10.6677	-0.344
	LOC_Os01g16152	peroxiredoxin-5, mitochondrial precursor, putative, expressed	1	9114703-9118213	13.2783	13.362	-0.0836667	12.236	12.4757	-0.239667	13.372	13.324	0.048	12.4417	12.519	-0.0773333
	LOC_Os01g16170	PQ loop repeat family protein, expressed	1	9130321-9137232	10.1937	10.1387	0.055	9.92133	10.6783	-0.757	10.1657	10.1313	0.0343333	9.81133	10.6757	-0.864333
	AK105155		1	9156407-9157093	10.333	10.4107	-0.0776667	8.99133	9.516	-0.524667	10.528	10.3633	0.164667	9.149	9.51267	-0.363667
	LOC_Os01g16180	MT-A70 family protein, expressed	1	9156408-9162494	12.4977	12.312	0.185667	12.5123	12.426	0.0863333	12.4563	12.373	0.0833333	12.5537	12.4313	0.122333
	LOC_Os01g16190	26S proteasome non-ATPase regulatory subunit 14, putative, expressed	1	9163155-9166773	10.5557	10.3743	0.181333	10.8943	10.6033	0.291	10.394	10.2843	0.109667	10.7037	10.6183	0.0853333
	LOC_Os01g16210	ORFX, putative, expressed	1	9169909-9172793	8.98367	8.91933	0.0643333	8.81933	9.12067	-0.301333	9.05767	8.947	0.110667	9.04667	9.13833	-0.0916667
	LOC_Os01g16220	sad1/unc-84-like protein 2, putative, expressed	1	9176018-9178676	8.65267	8.50933	0.143333	8.80933	8.50933	0.3	8.63733	8.53533	0.102	8.78633	8.54567	0.240667
	LOC_Os01g16230	protein kinase APK1A, chloroplast precursor, putative	1	9189051-9190241	7.00933	6.803	0.206333	5.83367	5.76833	0.0653333	7.13567	6.734	0.401667	6.25233	5.95667	0.295667
	LOC_Os01g16240	calmodulin, putative, expressed	1	9192329-9195759	12.0557	11.988	0.0676667	12.2913	11.912	0.379333	12.043	12.0253	0.0176667	12.0113	11.896	0.115333
	LOC_Os01g16260	carbohydrate transporter/ sugar porter/ transporter, putative, expressed	1	9200778-9208576	10.2227	10.1907	0.032	10.4127	10.2183	0.194333	9.85933	10.1773	-0.318	10.265	10.2323	0.0326667
	LOC_Os01g16290	DNA gyrase subunit B, putative, expressed	1	9222015-9233861	12.722	12.9113	-0.189333	11.6547	12.1217	-0.467	12.6413	12.8787	-0.237333	12.0137	12.1003	-0.0866667
	LOC_Os01g16310	glycosyl hydrolases family 31 protein, expressed	1	9242430-9250256	6.57433	6.299	0.275333	7.71433	7.636	0.0783333	5.98933	6.195	-0.205667	7.39633	7.617	-0.220667
	LOC_Os01g16320	plant-specific domain TIGR01570 family protein	1	9250836-9253424	4.10433	5.2	-1.09567	5.905	5.932	-0.027	4.97867	5.00633	-0.0276667	5.96267	6.02533	-0.0626667
	LOC_Os01g16330	UBA/TS-N domain, putative, expressed	1	9255941-9261124	11.1497	11.1403	0.00933334	11.0473	10.7483	0.299	10.9047	11.0753	-0.170667	10.813	10.7237	0.0893333
	LOC_Os01g16340	expressed protein	1	9261793-9265281	12.434	12.712	-0.278	11.7743	12.1363	-0.362	12.6767	12.732	-0.0553333	12.1787	12.251	-0.0723333
	LOC_Os01g16350	hydroxymethylglutaryl-CoA lyase, putative, expressed	1	9265454-9269721	11.6513	11.5507	0.100667	11.8203	11.7207	0.0996667	11.759	11.5473	0.211667	11.8797	11.7417	0.138
	LOC_Os01g16354	rab proteins geranylgeranyltransferase component A, putative, expressed	1	9270678-9275834	10.651	10.55	0.101	10.5347	10.377	0.157667	10.6237	10.5927	0.031	10.53	10.407	0.123
	LOC_Os01g16414	actin-like protein arp6, putative, expressed	1	9315626-9320117	10.6867	10.635	0.0516667	10.4587	10.4413	0.0173333	10.7657	10.7117	0.054	10.542	10.425	0.117
	LOC_Os01g16430	multidomain cystatin, putative, expressed	1	9322323-9326112	12.8907	12.8713	0.0193333	12.964	12.803	0.161	13.0487	12.8493	0.199333	13.1687	12.8137	0.355
	LOC_Os01g16440	hypothetical protein	1	9331527-9332044	7.01967	7.56233	-0.542667	8.777	8.936	-0.159	7.71433	7.56667	0.147667	8.41833	8.64833	-0.23
	LOC_Os01g16450	peroxidase 24 precursor, putative, expressed	1	9336593-9339082	8.34667	7.549	0.797667	7.351	7.18133	0.169667	8.82267	7.577	1.24567	7.71567	7.13733	0.578333
	LOC_Os01g16490	retrotransposon protein, putative, unclassified	1	9358131-9359378	10.842	11.2507	-0.408667	11.313	11.3143	-0.00133333	11.641	11.412	0.229	11.084	11.3743	-0.290333
	LOC_Os01g16510	expressed protein	1	9367405-9370451	12.3443	12.162	0.182333	11.7347	11.7047	0.03	12.4033	12.2033	0.2	11.7853	11.7333	0.052
	LOC_Os01g16520	glutamyl-tRNA synthetase, cytoplasmic, putative, expressed	1	9370494-9374982	9.172	9.14767	0.0243333	9.10733	9.37467	-0.267333	9.11333	9.251	-0.137667	9.11367	9.36467	-0.251
	LOC_Os01g16530	ATP-dependent Clp protease proteolytic subunit-like, putative, expressed	1	9375642-9379961	10.4587	10.5737	-0.115	10.3777	10.7557	-0.378	10.5323	10.625	-0.0926667	10.5693	10.725	-0.155667
	LOC_Os01g16540	NEDD8-activating enzyme E1 catalytic subunit, putative, expressed	1	9382972-9387394	11.295	11.2217	0.0733333	11.375	11.2767	0.0983333	11.233	11.211	0.022	11.392	11.2827	0.109333
	LOC_Os01g16550	expressed protein	1	9390660-9393392	13.7583	13.8313	-0.073	13.3613	13.8503	-0.489	13.823	13.9077	-0.0846667	13.431	13.8333	-0.402333
	LOC_Os01g16600	expressed protein	1	9421334-9425967	6.59833	6.06767	0.530667	7.216	6.876	0.34	6.36967	6.13333	0.236333	6.993	6.836	0.157
	LOC_Os01g16620	expressed protein	1	9428490-9432689	14.397	14.188	0.209	14.056	13.958	0.098	14.3533	14.2117	0.141667	14.5497	13.913	0.636667
	LOC_Os01g16640	deleted in split hand/splt foot protein 1, putative, expressed	1	9438356-9441001	13.092	13.1487	-0.0566667	13.049	13.1723	-0.123333	13.106	13.175	-0.069	12.992	13.1963	-0.204333
	LOC_Os01g16660	transposon protein, putative, unclassified	1	9444566-9447565	5.94433	5.43967	0.504667	6.20133	5.993	0.208333	5.973	5.30167	0.671333	6.51367	5.92033	0.593333
	LOC_Os01g16670	BSD domain containing protein, expressed	1	9451844-9453701	11.6783	11.538	0.140333	11.7983	11.586	0.212333	11.5753	11.5097	0.0656667	12.0163	11.6193	0.397
	LOC_Os01g16680	heat shock protein binding protein, putative, expressed	1	9466908-9471966	9.69433	9.96367	-0.269333	9.82867	9.99367	-0.165	9.36533	9.89267	-0.527333	9.75233	9.95833	-0.206
	LOC_Os01g16714	disulfide oxidoreductase/ monooxygenase/ oxidoreductase, putative, expressed	1	9485603-9490742	7.37633	6.697	0.679333	8.018	7.12133	0.896667	6.688	6.85933	-0.171333	6.79467	7.18867	-0.394
	LOC_Os01g16750	disulfide oxidoreductase/ monooxygenase/ oxidoreductase, putative	1	9509763-9511880	6.41233	7.31067	-0.898333	6.82633	7.27733	-0.451	6.89733	7.438	-0.540667	7.42433	7.31267	0.111667
	AK107917		1	9516499-9517106	10.605	10.9013	-0.296333	11.1113	11.27	-0.158667	11.2383	11	0.238333	11.1907	11.1757	0.015
	LOC_Os01g16760	hypothetical protein	1	9516479-9517285	5.99633	6.14433	-0.148	4.557	4.877	-0.32	5.909	6.257	-0.348	5.053	5.13433	-0.0813333
	AK058411		1	9621980-9622899	15.2537	15.2727	-0.019	14.806	15.062	-0.256	15.1153	15.2433	-0.128	14.9077	15.0487	-0.141
	LOC_Os01g16850	retrotransposon protein, putative, unclassified	1	9610432-9622035	7.61767	7.625	-0.00733333	7.84533	8.105	-0.259667	7.46633	7.75033	-0.284	8.05633	8.14033	-0.084
	LOC_Os01g16870	argonaute-like protein, putative, expressed	1	9628091-9635679	14.6397	14.5747	0.065	14.6143	14.6127	0.00166666	14.467	14.5683	-0.101333	14.6607	14.6187	0.042
	LOC_Os01g16880	expressed protein	1	9641271-9650270	7.25967	7.372	-0.112333	8.64967	8.59367	0.056	7.168	7.313	-0.145	9.00833	8.63967	0.368667
	LOC_Os01g16890	60S ribosomal protein L30, putative, expressed	1	9654758-9658057	14.416	13.8667	0.549333	14.228	13.8507	0.377333	14.4553	13.8127	0.642667	14.126	13.8353	0.290667
	LOC_Os01g16900	3-isopropylmalate dehydrogenase, chloroplast precursor, putative, expressed	1	9662190-9667012	13.1967	12.88	0.316667	13.207	12.8647	0.342333	12.9557	12.7817	0.174	12.9357	12.7927	0.143
	LOC_Os01g16910	mitochondrial import receptor subunit TOM40 homolog 1, putative, expressed	1	9667577-9672525	11.1617	11.1257	0.036	10.934	10.8283	0.105667	11.0083	11.1033	-0.095	10.9377	10.8667	0.071
	LOC_Os01g16920	embryonic protein DC-8, putative, expressed	1	9676606-9677661	6.43167	6.56933	-0.137667	6.908	6.932	-0.024	6.26233	6.47167	-0.209333	6.91233	6.88567	0.0266667
	LOC_Os01g16930	presenilin, putative, expressed	1	9679344-9680948	9.67467	9.55933	0.115333	10.1843	9.808	0.376333	9.68	9.48433	0.195667	10.1097	9.818	0.291667
	LOC_Os01g16940	histidine biosynthesis bifunctional protein hisIE, chloroplast precursor, putative, expressed	1	9681609-9686296	13.57	13.2683	0.301667	12.2853	12.6563	-0.371	13.467	13.2677	0.199333	12.6163	12.6087	0.00766666
	LOC_Os01g16950	protein binding protein, putative, expressed	1	9687092-9688958	9.36933	9.60233	-0.233	9.55667	9.64633	-0.0896667	9.585	9.56433	0.0206667	9.61367	9.68733	-0.0736667
	LOC_Os01g16960	pyruvate kinase, cytosolic isozyme, putative, expressed	1	9690805-9696595	10.85	10.5627	0.287333	11.1227	10.7713	0.351333	10.6553	10.6007	0.0546667	10.7247	10.7867	-0.062
	LOC_Os01g16970	protein kinase C substrate 80K-H, putative, expressed	1	9699515-9706474	9.072	9.04967	0.0223333	9.301	9.113	0.188	8.92867	9.088	-0.159333	9.18767	9.07967	0.108
	LOC_Os01g16980	expressed protein	1	9708393-9709197	12.2407	13.0397	-0.799	12.2957	12.837	-0.541333	12.18	12.9987	-0.818667	12.152	12.839	-0.687
	LOC_Os01g17010	phospholipid-transporting ATPase 1, putative, expressed	1	9735220-9741506	11.259	11.5057	-0.246667	10.8967	11.067	-0.170333	11.1483	11.4757	-0.327333	10.865	11.0413	-0.176333
	LOC_Os01g17020	expressed protein	1	9746858-9750548	8.964	8.873	0.091	8.96467	8.764	0.200667	8.74833	8.832	-0.0836667	9.087	8.83633	0.250667
	LOC_Os01g17040	chaperone protein dnaJ 72, putative, expressed	1	9761751-9765259	7.06433	6.91533	0.149	7.26567	7.54333	-0.277667	7.26333	7.038	0.225333	7.82533	7.53933	0.286
	LOC_Os01g17050	VQ, putative, expressed	1	9766796-9767815	10.1483	9.82667	0.321667	10.1537	10.273	-0.119333	10.4063	9.81567	0.590667	10.442	10.28	0.162
	LOC_Os01g17060	expressed protein	1	9790737-9793607	10.1273	10.358	-0.230667	10.4343	10.7413	-0.307	10.0163	10.3793	-0.363	10.5363	10.712	-0.175667
	LOC_Os01g17070	expressed protein	1	9813561-9819528	8.35533	8.22133	0.134	7.76867	7.95067	-0.182	8.55333	8.23767	0.315667	7.95167	8.00867	-0.057
	LOC_Os01g17150	50S ribosomal protein L40, chloroplast precursor, putative, expressed	1	9856128-9857542	15.1667	15.0873	0.0793333	14.0517	14.4363	-0.384667	15.415	15.1163	0.298667	14.4473	14.4523	-0.005
	LOC_Os01g17160	palmitoyltransferase ZDHHC9, putative, expressed	1	9863202-9867642	4.151	4.52333	-0.372333	5.14467	5.917	-0.772333	3.40867	4.268	-0.859333	5.399	5.922	-0.523
	LOC_Os01g17170	magnesium-protoporphyrin IX monomethyl ester cyclase,chloroplast precursor, putative, expressed	1	9871104-9873729	13.163	13.6967	-0.533667	13.1233	14.2833	-1.16	13.1863	13.6867	-0.500333	13.072	14.256	-1.184
	LOC_Os01g17180	COP9 signalosome complex subunit 2, putative, expressed	1	9875132-9882334	10.8403	10.76	0.0803333	11.055	10.7647	0.290333	10.7457	10.6417	0.104	10.9063	10.8	0.106333
	LOC_Os01g17190	calmodulin, putative, expressed	1	9884404-9886104	13.0283	12.8263	0.202	13.6337	13.0613	0.572333	12.7573	12.81	-0.0526667	13.354	13.0613	0.292667
	LOC_Os01g17214	carbohydrate transporter/ sugar porter/ transporter, putative, expressed	1	9886326-9899516	14.364	14.1537	0.210333	14.092	14.3067	-0.214667	14.2767	14.1553	0.121333	14.4197	14.2873	0.132333
	LOC_Os01g17240	sialin, putative, expressed	1	9910168-9914096	15.2173	15.1377	0.0796667	15.3443	15.5683	-0.224	15.0707	15.2607	-0.19	15.48	15.559	-0.079
	LOC_Os01g17250	BRASSINOSTEROID INSENSITIVE 1-associated receptor kinase 1 precursor, putative, expressed	1	9914252-9918373	11.9323	11.778	0.154333	11.5797	11.5367	0.043	12.099	11.732	0.367	11.814	11.5357	0.278333
	LOC_Os01g17260	transcription factor HBP-1b, putative, expressed	1	9925657-9932759	10.9787	11.057	-0.0783333	10.8947	10.8427	0.052	11.0243	11.0577	-0.0333333	10.8613	10.824	0.0373333
	LOC_Os01g17279	histone mRNA exonuclease 1, putative, expressed	1	9933531-9944718	11.467	11.4847	-0.0176667	11.7727	11.7393	0.0333333	11.4207	11.5017	-0.081	11.6257	11.7603	-0.134667
	LOC_Os01g17310	retrotransposon protein, putative, unclassified	1	9953822-9955628	7.18933	7.05433	0.135	8.15267	8.07867	0.074	7.83667	7.07633	0.760333	7.87	8.15533	-0.285333
	LOC_Os01g17320	DNA-binding protein, putative, expressed	1	9959407-9963744	12.3343	12.059	0.275333	11.817	12.014	-0.197	12.2693	12.096	0.173333	12.3667	12.0327	0.334
	LOC_Os01g17390	cyclin-like F-box, putative, expressed	1	10000728-10004543	10.3787	10.502	-0.123333	10.4387	10.7183	-0.279667	10.625	10.5297	0.0953333	10.548	10.7353	-0.187333
	LOC_Os01g17396	expressed protein	1	10004814-10008373	7.532	6.99933	0.532667	8.54967	8.43033	0.119333	7.05633	6.85133	0.205	7.92233	8.39733	-0.475
	LOC_Os01g17420	conserved hypothetical protein	1	10015530-10017154	6.767	7.15333	-0.386333	6.45733	6.40867	0.0486667	7.52933	7.32533	0.204	6.17767	6.46167	-0.284
	LOC_Os01g17430	coatomer subunit beta, putative, expressed	1	10018206-10023900	11.111	10.9087	0.202333	11.3473	10.7903	0.557	10.812	10.879	-0.067	10.9323	10.8357	0.0966667
	LOC_Os01g17470	blue copper protein precursor, putative, expressed	1	10045042-10047087	8.15433	8.77933	-0.625	5.056	5.577	-0.521	8.83567	8.67567	0.16	4.88867	5.35567	-0.467
	LOC_Os01g18050	tubulin beta-1 chain, putative, expressed	1	10095060-10099799	11.2217	11.315	-0.0933333	8.283	7.60667	0.676333	11.7977	11.273	0.524667	7.63567	7.66833	-0.0326667
	LOC_Os01g18060	expressed protein	1	10110159-10115776	7.48833	7.17233	0.316	6.91933	6.83967	0.0796667	7.20533	7.14967	0.0556667	7.23567	6.825	0.410667
	LOC_Os01g18070	transcription factor APFI, putative, expressed	1	10115989-10120593	13.066	12.8923	0.173667	12.964	12.9253	0.0386667	13.0353	12.8843	0.151	12.994	12.9247	0.0693333
	LOC_Os01g18080	tyrosine-protein phosphatase non-receptor type 23, putative, expressed	1	10130635-10132584	10.5443	10.789	-0.244667	11.1893	11.0843	0.105	10.842	10.8507	-0.00866667	10.9657	11.0877	-0.122
	LOC_Os01g18090	expressed protein	1	10133260-10133833	6.55967	6.43967	0.12	6.44367	6.45433	-0.0106667	6.30433	6.412	-0.107667	6.47133	6.452	0.0193333
	LOC_Os01g18100	rhomboid domain containing 1, putative, expressed	1	10134175-10136937	8.746	8.85567	-0.109667	8.63333	8.67033	-0.037	8.77333	8.84533	-0.072	8.62567	8.73467	-0.109
	LOC_Os01g18210	peptidyl-prolyl cis-trans isomerase, chloroplast precursor, putative, expressed	1	10190421-10193553	14.9083	14.6767	0.231667	13.5903	13.8473	-0.257	15.0007	14.6997	0.301	13.9027	13.843	0.0596667
	LOC_Os01g18220	expressed protein	1	10197254-10200250	6.179	5.65967	0.519333	6.32167	4.985	1.33667	5.98867	5.49533	0.493333	4.96833	4.76633	0.202
	LOC_Os01g18230	FAD-linked oxidoreductase BG60, putative, expressed	1	10208169-10208966	5.44933	5.60067	-0.151333	6.26867	6.449	-0.180333	5.61267	5.491	0.121667	6.657	6.74	-0.083
	LOC_Os01g18240	MYB2, putative, expressed	1	10214025-10216474	7.476	7.43933	0.0366667	5.37133	5.79733	-0.426	7.861	7.45133	0.409667	5.67033	5.74633	-0.076
	LOC_Os01g18280	SNF7 family protein, expressed	1	10259724-10264740	8.59467	8.53267	0.062	8.149	8.51333	-0.364333	8.69567	8.645	0.0506667	8.401	8.38133	0.0196667
	LOC_Os01g18290	basic helix-loop-helix dimerisation region bHLH, putative, expressed	1	10267770-10271186	12.0547	11.9237	0.131	11.0777	11.022	0.0556667	12.1587	11.912	0.246667	11.1383	10.94	0.198333
	LOC_Os01g18320	protoporphyrinogen oxidase, chloroplast precursor, putative, expressed	1	10288674-10292314	7.113	7.21267	-0.0996667	5.63333	6.38533	-0.752	6.963	7.01667	-0.0536667	6.20667	6.38033	-0.173667
	AK058343		1	10330120-10332263	8.42467	8.173	0.251667	7.792	7.54733	0.244667	8.72567	8.13	0.595667	8.17567	7.51267	0.663
	LOC_Os01g18400	endochitinase 1 precursor, putative, expressed	1	10338804-10340348	9.813	10.0673	-0.254333	10.0127	9.86233	0.150333	9.908	10.164	-0.256	10.266	9.82033	0.445667
	LOC_Os01g18584	OsWRKY9 - Superfamily of rice TFs having WRKY and zinc finger domains, expressed	1	10467318-10475578	4.98633	4.24233	0.744	6.913	5.55	1.363	3.75667	4.25233	-0.495667	6.32133	5.608	0.713333
	LOC_Os01g18620	transferase family protein, expressed	1	10485527-10487966	8.67633	8.88267	-0.206333	8.84733	9.62933	-0.782	8.925	8.91533	0.00966667	9.515	9.64367	-0.128667
	LOC_Os01g18630	retrotransposon protein, putative, SINE subclass, expressed	1	10488817-10492466	14.1477	14.1883	-0.0406667	14.455	14.4417	0.0133333	14.33	14.2197	0.110333	14.6567	14.4187	0.238
	LOC_Os01g18640	isopenicillin N epimerase, putative, expressed	1	10493382-10497721	12.5363	12.4933	0.043	12.6717	12.635	0.0366667	12.6247	12.4473	0.177333	12.8157	12.6167	0.199
	LOC_Os01g18660	isopenicillin N epimerase, putative, expressed	1	10505810-10510176	8.08633	7.88767	0.198667	7.908	8.01467	-0.106667	8.09167	7.85133	0.240333	7.90833	8.07067	-0.162333
	LOC_Os01g18670	multidrug resistance protein 17, putative, expressed	1	10512501-10518060	9.78867	9.475	0.313667	10.4123	9.31533	1.097	9.45833	9.487	-0.0286667	9.70567	9.31667	0.389
	LOC_Os01g18744	3-N-debenzoyl-2-deoxytaxol N-benzoyltransferase, putative, expressed	1	10558106-10562090	7.63467	6.807	0.827667	6.22267	4.43567	1.787	7.18533	6.748	0.437333	4.82	4.19267	0.627333
	LOC_Os01g18800	CBL-interacting serine/threonine-protein kinase 1, putative, expressed	1	10619601-10624330	13.3083	13.4153	-0.107	14.9617	14.852	0.109667	13.3927	13.409	-0.0163333	14.782	14.8117	-0.0296667
	LOC_Os01g18840	plant IF-like protein, putative, expressed	1	10640065-10641626	9.73433	10.4183	-0.684	9.78	10.453	-0.673	9.614	10.493	-0.879	9.83533	10.4723	-0.637
	LOC_Os01g18850	squamosa promoter-binding-like protein 12, putative, expressed	1	10646917-10653557	10.375	10.2933	0.0816667	10.7663	10.488	0.278333	10.0393	10.2977	-0.258333	10.626	10.5667	0.0593333
	LOC_Os01g18860	S-adenosylmethionine synthetase 1, putative, expressed	1	10654241-10656913	7.30467	8.168	-0.863333	8.124	8.751	-0.627	7.85467	8.22633	-0.371667	8.08833	8.75133	-0.663
	LOC_Os01g18880	expressed protein	1	10671954-10676557	9.124	9.027	0.097	8.82767	8.937	-0.109333	8.873	8.936	-0.063	9.09867	8.973	0.125667
	LOC_Os01g18900	stigma specific peroxidase precursor, putative	1	10683971-10684267	9.85033	10.4697	-0.619333	9.96833	11.02	-1.05167	10.11	10.5223	-0.412333	9.91433	10.9887	-1.07433
	LOC_Os01g18910	peroxidase N precursor, putative	1	10688176-10689272	5.23867	5.955	-0.716333	6.45967	6.13467	0.325	4.28367	6.09867	-1.815	6.497	6.20567	0.291333
	LOC_Os01g18950	cationic peroxidase 1 precursor, putative	1	10709917-10711049	5.21	4.87733	0.332667	5.56367	5.815	-0.251333	4.663	4.789	-0.126	5.76533	5.81167	-0.0463333
	LOC_Os01g18970	peroxidase 28 precursor, putative	1	10717197-10718401	5.25533	5.31233	-0.057	5.76033	6.10733	-0.347	5.20167	5.125	0.0766667	6.073	6.14367	-0.0706667
	LOC_Os01g19020	peroxidase 1 precursor, putative, expressed	1	10745381-10747011	9.189	9.07467	0.114333	7.18867	7.78567	-0.597	9.782	9.08967	0.692333	6.98967	7.82067	-0.831
	LOC_Os01g19080	ligA, putative	1	10779532-10779960	5.544	5.32533	0.218667	5.86633	5.82167	0.0446667	6.98533	6.13533	0.85	5.57	5.64067	-0.0706667
	LOC_Os01g19130	protein phosphatase 2C isoform beta, putative, expressed	1	10802289-10804859	10.2663	10.4377	-0.171333	10.6357	10.9253	-0.289667	10.3567	10.4127	-0.056	10.4447	10.967	-0.522333
	LOC_Os01g19140	O-sialoglycoprotein endopeptidase, putative, expressed	1	10810775-10815308	11.0523	11.156	-0.103667	10.1977	10.6327	-0.435	11.013	11.1713	-0.158333	10.4903	10.5947	-0.104333
	LOC_Os01g19160	receptor-like protein kinase 5 precursor, putative, expressed	1	10816129-10819191	8.68233	8.58133	0.101	8.46733	8.481	-0.0136667	8.69567	8.63167	0.064	8.76433	8.48933	0.275
	LOC_Os01g19150	glycogen synthase kinase-3 homolog MsK-1, putative, expressed	1	10819361-10823935	10.5087	10.7473	-0.238667	10.581	10.8697	-0.288667	10.4383	10.7693	-0.331	10.791	10.8587	-0.0676667
	LOC_Os01g19170	polygalacturonase precursor, putative, expressed	1	10826823-10828618	9.17733	9.53367	-0.356333	9.45067	8.99233	0.458333	9.499	9.591	-0.092	9.459	8.99633	0.462667
	LOC_Os01g19260	cell Division Protein AAA ATPase family, putative, expressed	1	10888588-10890585	7.27967	3.22933	4.05033	9.65	6.21767	3.43233	5.35667	4.416	0.940667	8.22967	6.249	1.98067
	LOC_Os01g19270	expressed protein	1	10892380-10894574	7.219	6.834	0.385	7.16633	6.27867	0.887667	7.48767	6.88067	0.607	6.981	6.284	0.697
	LOC_Os01g19310	retrotransposon protein, putative, unclassified	1	10922677-10925498	6.11733	6.30833	-0.191	5.952	6.08967	-0.137667	5.836	6.29533	-0.459333	5.94633	6.199	-0.252667
	LOC_Os01g19390	glycerol-3-phosphate acyltransferase 1, putative	1	10966109-10969659	6.348	6.37367	-0.0256667	5.28333	5.36467	-0.0813333	6.45333	6.34033	0.113	5.54367	5.39633	0.147333
	LOC_Os01g19400	expressed protein	1	10973958-10976752	12.449	12.1377	0.311333	12.0777	12.089	-0.0113333	12.3637	12.1403	0.223333	12.2583	12.0873	0.171
	LOC_Os01g19410	expressed protein	1	10977517-10980117	12.1877	12.2857	-0.098	12.3667	12.438	-0.0713333	12.356	12.3077	0.0483333	12.378	12.4423	-0.0643333
	LOC_Os01g19470	nodal modulator 1 precursor, putative, expressed	1	11022221-11035648	12.4623	12.332	0.130333	12.707	12.26	0.447	12.2257	12.363	-0.137333	12.4773	12.2443	0.233
	LOC_Os01g19490	tetratricopeptide-like helical, putative, expressed	1	11061472-11065552	7.73567	7.355	0.380667	7.754	7.563	0.191	7.58267	7.382	0.200667	7.80133	7.55233	0.249
	LOC_Os01g19510	conserved hypothetical protein	1	11072489-11072927	6.97033	6.958	0.0123333	6.295	6.881	-0.586	6.94267	6.98567	-0.043	6.882	6.83633	0.0456667
	LOC_Os01g19529	expressed protein	1	11074977-11080260	7.59867	7.981	-0.382333	7.04033	7.52167	-0.481333	8.023	8.10833	-0.0853333	7.41033	7.642	-0.231667
	LOC_Os01g19548	tetratricopeptide-like helical, putative, expressed	1	11085832-11090765	8.355	8.01667	0.338333	7.801	7.84833	-0.0473333	8.227	8.04267	0.184333	8.28167	7.85167	0.43
	LOC_Os01g19570	hypothetical protein	1	11091513-11091908	5.10233	6.076	-0.973667	5.33633	5.75567	-0.419333	5.291	5.92067	-0.629667	5.218	5.718	-0.5
	LOC_Os01g19610	expressed protein	1	11106590-11110321	8.98833	9.01433	-0.026	9.36167	9.46667	-0.105	9.26833	9.06733	0.201	9.20533	9.452	-0.246667
	LOC_Os01g19630	expressed protein	1	11126199-11128654	6.07167	6.346	-0.274333	7.081	7.204	-0.123	5.99033	6.29	-0.299667	7.09367	7.28033	-0.186667
	AK242045		1	11151973-11152679	10.3453	10.3287	0.0166667	9.16233	9.78433	-0.622	10.588	10.366	0.222	9.90767	9.74933	0.158333
	LOC_Os01g19680	retrotransposon protein, putative, unclassified	1	11156858-11160724	5.62	5.99967	-0.379667	5.34733	5.83633	-0.489	5.12433	5.90533	-0.781	5.59833	5.85	-0.251667
	AK062358		1	11188522-11189258	10.862	10.577	0.285	11.1727	11.0677	0.105	10.6497	10.5353	0.114333	11.0527	11.0707	-0.018
	LOC_Os01g19740	CP12-1, putative, expressed	1	11199375-11200113	18.0757	17.6963	0.379333	17.8317	17.7907	0.041	17.7803	17.7267	0.0536667	17.863	17.7093	0.153667
	LOC_Os01g19750	acidic endochitinase precursor, putative, expressed	1	11205351-11206589	6.37133	6.454	-0.0826667	6.26067	6.25033	0.0103333	6.63633	6.515	0.121333	6.92233	6.27467	0.647667
	LOC_Os01g19760	expressed protein	1	11208623-11218178	7.79033	7.805	-0.0146667	8.216	7.88033	0.335667	7.588	7.72267	-0.134667	7.97067	7.79333	0.177333
	LOC_Os01g19770	stress-inducible membrane pore protein, putative, expressed	1	11218543-11220431	6.686	6.563	0.123	5.36867	5.99933	-0.630667	7.38167	6.58133	0.800333	6.22733	5.91967	0.307667
	LOC_Os01g19800	PIT1, putative, expressed	1	11228750-11231589	8.03033	8.12	-0.0896667	7.74733	8.307	-0.559667	8.17167	8.10233	0.0693333	7.94033	8.24967	-0.309333
	LOC_Os01g19820	universal stress protein, putative, expressed	1	11241975-11243534	8.45533	9.40667	-0.951333	8.84167	9.621	-0.779333	8.81633	9.524	-0.707667	9.244	9.59567	-0.351667
	LOC_Os01g19840	60S ribosomal protein L29, putative, expressed	1	11246432-11248010	14.549	14.3207	0.228333	14.579	14.4267	0.152333	14.524	14.3657	0.158333	14.426	14.4427	-0.0166667
	LOC_Os01g19870	expressed protein	1	11268933-11274992	9.61467	9.46367	0.151	9.62567	9.32867	0.297	9.644	9.529	0.115	9.374	9.31033	0.0636667
	LOC_Os01g19940	negatively light-regulated protein, putative, expressed	1	11313360-11316966	10.7117	10.5123	0.199333	11.9217	11.2867	0.635	10.4267	10.433	-0.00633333	11.2107	11.2087	0.002
	LOC_Os01g19950	hypothetical protein	1	11318619-11319530	5.72367	6.347	-0.623333	5.92667	6.23133	-0.304667	6.393	6.518	-0.125	5.99433	6.23	-0.235667
	LOC_Os01g20030	expressed protein	1	11375766-11376503	4.29033	4.35833	-0.068	6.05233	5.49433	0.558	2.653	4.44867	-1.79567	6.00967	5.45933	0.550333
	LOC_Os01g20110	expressed protein	1	11408909-11417809	12.2327	12.3423	-0.109667	10.565	11.0513	-0.486333	12.1517	12.243	-0.0913333	11.17	11.061	0.109
	LOC_Os01g20120	expressed protein	1	11423114-11427774	12.2363	12.4423	-0.206	12.3247	12.548	-0.223333	12.213	12.4427	-0.229667	12.361	12.5433	-0.182333
	LOC_Os01g20140	latency associated nuclear antigen, putative	1	11440970-11441464	7.17233	7.356	-0.183667	7.238	7.02667	0.211333	7.982	7.39167	0.590333	6.78033	7.065	-0.284667
	LOC_Os01g20770	hypothetical protein	1	11563494-11564331	9.46267	9.69367	-0.231	9.30767	9.617	-0.309333	9.88033	9.71633	0.164	9.58867	9.633	-0.0443333
	LOC_Os01g20830	heavy metal-associated domain containing protein, expressed	1	11593329-11595189	13.7223	14.041	-0.318667	14.6623	14.858	-0.195667	13.711	14.025	-0.314	14.5253	14.8647	-0.339333
	LOC_Os01g20840	triacylglycerol lipase, putative, expressed	1	11600816-11605016	11.9783	11.9387	0.0396667	12.1927	12.1817	0.011	11.747	11.9533	-0.206333	12.2363	12.194	0.0423333
	LOC_Os01g20860	phospholipase D. Active site motif family protein, expressed	1	11608139-11619557	7.94267	8.47967	-0.537	7.55233	8.22667	-0.674333	8.00633	8.58767	-0.581333	7.719	8.301	-0.582
	LOC_Os01g20890	expressed protein	1	11645204-11648828	11.139	11.411	-0.272	10.8867	11.4603	-0.573667	11.219	11.319	-0.1	11.1157	11.483	-0.367333
	AK099487		1	11647992-11649375	6.74833	7.22067	-0.472333	7.72367	8.66767	-0.944	6.76967	7.30633	-0.536667	8.18933	8.62933	-0.44
	LOC_Os01g20894	expressed protein	1	11649741-11650197	10.583	10.8873	-0.304333	10.5387	11.3527	-0.814	10.7413	10.8587	-0.117333	10.7603	11.37	-0.609667
	AK120861		1	11652633-11653065	7.002	7.23733	-0.235333	6.44567	8.44767	-2.002	7.24233	7.25267	-0.0103333	7.64167	8.358	-0.716333
	LOC_Os01g20900	OsWAK4 - OsWAK receptor-like cytoplasmic kinase (OsWAK-RLCK), expressed	1	11659964-11667788	8.34467	8.114	0.230667	8.24233	7.64867	0.593667	8.133	8.146	-0.013	8.31767	7.66367	0.654
	LOC_Os01g20910	RING-H2 finger protein ATL2L, putative, expressed	1	11668923-11669866	11.661	11.431	0.23	12.6203	12.1667	0.453667	11.202	11.363	-0.161	12.252	12.1647	0.0873333
	LOC_Os01g20920	hypothetical protein	1	11670469-11670831	6.27767	6.63333	-0.355667	5.738	6.06767	-0.329667	6.70267	6.71233	-0.00966667	5.62633	5.90833	-0.282
	AK062341		1	11670841-11671527	8.30733	8.63367	-0.326333	7.22333	7.778	-0.554667	8.847	8.766	0.081	7.81333	7.74967	0.0636667
	LOC_Os01g20930	RING-H2 finger protein ATL3F, putative, expressed	1	11671382-11673456	5.812	5.86633	-0.0543333	6.04133	5.82433	0.217	5.17567	5.668	-0.492333	6.21267	5.77133	0.441333
	LOC_Os01g20940	PHS1, putative, expressed	1	11676292-11682491	8.80733	8.96533	-0.158	8.102	8.212	-0.11	8.85667	8.982	-0.125333	8.207	8.16733	0.0396667
	LOC_Os01g21120	ethylene-responsive factor-like protein 1, putative, expressed	1	11766391-11767482	10.981	11.226	-0.245	11.4893	11.6043	-0.115	10.885	11.247	-0.362	11.5873	11.5743	0.013
	LOC_Os01g21160	dihydrolipoyllysine-residue acetyltransferase component of pyruvatedehydrogenase complex, putative, expressed	1	11786609-11791515	11.6913	11.819	-0.127667	11.6307	11.7363	-0.105667	11.7247	11.885	-0.160333	11.8127	11.7347	0.078
	LOC_Os01g21180	ligatin, putative, expressed	1	11794659-11798270	12.1637	12.1803	-0.0166667	12.3347	12.4013	-0.0666667	12.0417	12.1687	-0.127	12.2143	12.406	-0.191667
	LOC_Os01g21190	SWIM zinc finger family protein	1	11800291-11806554	6.36567	6.80033	-0.434667	6.45033	6.55233	-0.102	7.31867	6.66	0.658667	6.22433	6.66533	-0.441
	LOC_Os01g21240	MLA6 protein, putative, expressed	1	11838033-11841455	6.41467	6.312	0.102667	6.09633	6.31467	-0.218333	6.22067	6.287	-0.0663333	6.50967	6.38433	0.125333
	LOC_Os01g21250	protein induced upon tuberization, putative, expressed	1	11846058-11846992	14.5013	12.8637	1.63767	16.415	14.409	2.006	13.712	12.8117	0.900333	14.9217	14.526	0.395667
	LOC_Os01g21320	UDP-glucuronic acid decarboxylase 1, putative, expressed	1	11889345-11893397	11.3323	11.1293	0.203	11.6283	11.1227	0.505667	11.414	11.1437	0.270333	11.3653	11.116	0.249333
	LOC_Os01g21410	expressed protein	1	11935823-11937913	11.361	11.459	-0.098	11.8607	12.0597	-0.199	11.4653	11.4237	0.0416667	11.9327	12.032	-0.0993333
	LOC_Os01g21420	pre-mRNA-splicing factor SF2, putative, expressed	1	11939349-11947293	9.55467	9.818	-0.263333	9.83533	10.2993	-0.464	9.62567	9.876	-0.250333	9.80233	10.3123	-0.51
	LOC_Os01g21440	expressed protein	1	11953209-11955047	13.3673	13.2777	0.0896667	14.0713	13.748	0.323333	13.2323	13.3773	-0.145	13.9083	13.7603	0.148
	LOC_Os01g21450	expressed protein	1	11956610-11964440	13.661	13.7387	-0.0776667	13.7363	13.8677	-0.131333	13.6733	13.775	-0.101667	13.8423	13.8613	-0.019
	LOC_Os01g21520	catalytic/ hydrolase, putative	1	12014451-12014735	8.964	9.225	-0.261	9.35767	9.84333	-0.485667	9.65867	9.30833	0.350333	9.84633	9.84333	0.003
	LOC_Os01g21560	monoglyceride lipase, putative, expressed	1	12050165-12051594	13.973	14.083	-0.11	13.6217	13.827	-0.205333	14.231	14.1383	0.0926667	13.99	13.8843	0.105667
	LOC_Os01g21580	catalytic/ hydrolase, putative	1	12057202-12057519	8.58867	8.816	-0.227333	8.29733	8.68633	-0.389	8.877	8.80233	0.0746667	8.70433	8.715	-0.0106667
	AK242169		1	12060636-12061151	7.24833	7.395	-0.146667	6.54167	6.77767	-0.236	7.57967	7.407	0.172667	6.80533	6.82033	-0.015
	LOC_Os01g21610	chaperone-activity of bc1 complex-like, mitochondrial precursor, putative, expressed	1	12091350-12093194	10.2727	9.81567	0.457	9.77667	9.43067	0.346	10.2837	9.817	0.466667	9.90933	9.45667	0.452667
	LOC_Os01g21640	expressed protein	1	12108903-12109714	4.51033	5.66867	-1.15833	5.37367	5.98333	-0.609667	3.52433	5.36367	-1.83933	5.55633	5.874	-0.317667
	AK063226		1	12196436-12197119	12.1037	12.174	-0.0703333	12.2237	12.5247	-0.301	12.1277	12.0647	0.063	12.5647	12.5107	0.054
	LOC_Os01g21820	preprotein translocase secA subunit, chloroplast precursor, putative, expressed	1	12217743-12230694	11.1087	11.3337	-0.225	10.6103	11.1783	-0.568	11.023	11.3593	-0.336333	10.7647	11.1507	-0.386
	LOC_Os01g21850	protein binding protein, putative, expressed	1	12240632-12245527	8.435	8.13467	0.300333	8.601	8.074	0.527	8.12433	8.20867	-0.0843333	8.149	8.06733	0.0816667
	LOC_Os01g21860	expressed protein	1	12247392-12251566	9.55167	9.77	-0.218333	9.89233	10.318	-0.425667	9.693	9.806	-0.113	9.95467	10.3463	-0.391667
	LOC_Os01g21900	expressed protein	1	12274270-12277424	9.957	9.93867	0.0183333	9.799	9.196	0.603	10.0317	9.978	0.0536667	9.646	9.16733	0.478667
	AK101374		1	12284066-12285272	5.913	6.93367	-1.02067	2.296	2.073	0.223	6.703	6.89233	-0.189333	3.019	2.79267	0.226333
	LOC_Os01g21940	WD-40 repeat protein, putative, expressed	1	12285651-12291916	10.6987	10.6637	0.035	10.451	10.38	0.071	10.6173	10.6547	-0.0373333	10.477	10.4523	0.0246667
	LOC_Os01g21960	BRASSINOSTEROID INSENSITIVE 1-associated receptor kinase 1 precursor, putative, expressed	1	12309027-12314257	6.721	7.26667	-0.545667	4.737	4.30033	0.436667	7.039	7.311	-0.272	4.31933	4.57567	-0.256333
	LOC_Os01g21990	CRS2-associated factor 2, putative, expressed	1	12326941-12333707	13.378	13.5173	-0.139333	12.7503	13.2197	-0.469333	13.5057	13.5263	-0.0206667	13.1837	13.208	-0.0243333
	LOC_Os01g22010	S-adenosylmethionine synthetase 1, putative, expressed	1	12346190-12348795	10.6833	10.2763	0.407	11.5533	10.481	1.07233	10.3153	10.2193	0.096	10.455	10.478	-0.023
	LOC_Os01g22030	hypothetical protein	1	12354422-12354787	5.32433	5.02433	0.3	5.85167	5.85033	0.00133333	5.44633	5.16433	0.282	6.69233	6.08333	0.609
	LOC_Os01g22070	transposon protein, putative, Mutator sub-class	1	12376503-12379688	8.69067	8.854	-0.163333	9.09967	9.39133	-0.291667	8.56767	8.92733	-0.359667	9.28333	9.402	-0.118667
	LOC_Os01g22090	expressed protein	1	12386006-12390484	11.115	11.0497	0.0653333	11.0623	11.1987	-0.136333	11.3523	10.9823	0.37	11.1683	11.208	-0.0396667
	LOC_Os01g22249	peroxidase 1 precursor, putative, expressed	1	12492073-12501736	8.63433	7.43267	1.20167	7.31633	5.93267	1.38367	8.125	7.42033	0.704667	7.41367	6.05967	1.354
	LOC_Os01g22320	transposon protein, putative, unclassified	1	12525855-12527244	7.69267	7.839	-0.146333	8.06467	7.96167	0.103	8.23933	7.79067	0.448667	7.84467	8.019	-0.174333
	LOC_Os01g22370	peroxidase 1 precursor, putative, expressed	1	12560670-12564782	9.738	9.03967	0.698333	10.3763	8.317	2.05933	9.24633	8.83633	0.41	8.662	8.27967	0.382333
	LOC_Os01g22390	beige/BEACH domain containing protein, expressed	1	12567139-12577242	7.567	7.82533	-0.258333	7.80033	8.01333	-0.213	7.34333	7.664	-0.320667	8.00267	7.955	0.0476667
	LOC_Os01g22450	hypothetical protein	1	12610507-12612419	8.146	7.50067	0.645333	8.26	8.23067	0.0293333	8.23	7.591	0.639	8.385	8.18767	0.197333
	LOC_Os01g22480	F-box domain containing protein, expressed	1	12618861-12623156	8.51533	8.967	-0.451667	8.15033	8.63367	-0.483333	8.62567	8.97067	-0.345	8.54367	8.65633	-0.112667
	LOC_Os01g22490	40S ribosomal protein S27a, putative, expressed	1	12627996-12628890	16.472	16.143	0.329	16.6093	16.1873	0.422	16.634	16.166	0.468	16.4123	16.253	0.159333
	LOC_Os01g22500	craniofacial development protein 1, putative, expressed	1	12629067-12632495	9.63667	9.39667	0.24	9.77533	9.71767	0.0576667	9.57667	9.35033	0.226333	9.77433	9.70533	0.069
	LOC_Os01g22510	cyclase/dehydrase, putative, expressed	1	12633021-12636873	9.539	9.4	0.139	9.739	9.841	-0.102	9.40867	9.52533	-0.116667	9.64633	9.82033	-0.174
	LOC_Os01g22520	dihydrolipoyl dehydrogenase, mitochondrial precursor, putative, expressed	1	12637333-12640956	15.1343	15.0507	0.0836667	14.7347	14.9933	-0.258667	15.0627	15.084	-0.0213333	14.76	14.9833	-0.223333
	LOC_Os01g22550	beta 1, 3 galactosyltransferase, putative, expressed	1	12649824-12655238	8.104	8.064	0.04	8.05867	7.877	0.181667	8.09433	7.99833	0.096	8.17333	7.88067	0.292667
	LOC_Os01g22560	glycerol-3-phosphate acyltransferase 1, putative, expressed	1	12659570-12660622	7.18067	7.31167	-0.131	5.869	6.271	-0.402	7.74467	7.52467	0.22	6.05967	6.154	-0.0943333
	LOC_Os01g22600	expressed protein	1	12687181-12692289	10.684	10.3673	0.316667	11.1933	10.782	0.411333	10.3173	10.3307	-0.0133333	10.791	10.7463	0.0446667
	LOC_Os01g22640	alpha-L-fucosidase 2 precursor, putative, expressed	1	12716579-12720593	7.85467	7.80033	0.0543333	5.91	6.27467	-0.364667	8.458	7.76133	0.696667	5.88867	6.28433	-0.395667
	LOC_Os01g22650	hypothetical protein	1	12722094-12722522	9.14033	9.316	-0.175667	8.967	9.362	-0.395	8.96333	9.317	-0.353667	8.91033	9.32433	-0.414
	LOC_Os01g22660	alpha-L-fucosidase 2 precursor, putative, expressed	1	12724537-12728527	6.91567	6.988	-0.0723333	5.64767	5.97467	-0.327	6.831	6.908	-0.077	5.888	6.08567	-0.197667
	LOC_Os01g22710	carbohydrate transporter/ sugar porter, putative, expressed	1	12740999-12742624	6.08367	6.20433	-0.120667	7.04167	7.17033	-0.128667	6.43233	6.55467	-0.122333	7.54333	7.13667	0.406667
	LOC_Os01g22780	alpha-L-fucosidase 2 precursor, putative, expressed	1	12787060-12792705	9.05467	9.21433	-0.159667	7.843	8.109	-0.266	9.42233	9.14933	0.273	7.85633	8.12133	-0.265
	LOC_Os01g22870	FAM18-like protein, putative, expressed	1	12831402-12835891	11.8203	11.7553	0.065	11.6397	11.7143	-0.0746667	11.5097	11.6663	-0.156667	11.7263	11.815	-0.0886667
	LOC_Os01g22900	beta-fructofuranosidase, putative, expressed	1	12852709-12856745	16.2257	16.139	0.0866667	16.5217	16.1217	0.4	16.0867	16.1437	-0.057	16.4797	16.108	0.371667
	LOC_Os01g22910	oxidoreductase, 2OG-Fe oxygenase family protein, expressed	1	12857766-12865021	11.631	11.8423	-0.211333	11.244	11.9777	-0.733667	11.682	11.8417	-0.159667	11.4477	11.9547	-0.507
	LOC_Os01g22954	SCPL33, putative, expressed	1	12878655-12897861	7.05867	6.73367	0.325	5.45333	5.20733	0.246	7.04333	6.79233	0.251	6.40267	5.27767	1.125
	LOC_Os01g22980	lysosomal protective protein precursor, putative, expressed	1	12897440-12901691	15.6907	15.7983	-0.107667	16.0233	16.2343	-0.211	15.327	15.838	-0.511	15.9437	16.2243	-0.280667
	LOC_Os01g22990	immediate-early protein RSP40, putative, expressed	1	12903947-12907283	13.593	13.771	-0.178	13.9217	14.1393	-0.217667	13.7417	13.7693	-0.0276667	14.2347	14.1397	0.095
	LOC_Os01g23219	expressed protein	1	13044374-13044999	7	6.98933	0.0106667	6.47767	6.64133	-0.163667	7.76833	6.89267	0.875667	6.41167	6.69333	-0.281667
	LOC_Os01g23380	stripe rust resistance protein Yr10, putative, expressed	1	13124413-13127422	10.0213	9.69167	0.329667	10.424	9.58	0.844	9.58267	9.71067	-0.128	10.0297	9.59467	0.435
	LOC_Os01g23400	hypothetical protein	1	13129132-13129506	5.284	5.66967	-0.385667	5.492	6.00467	-0.512667	5.23667	5.53267	-0.296	5.52433	5.78633	-0.262
	LOC_Os01g23590	expressed protein	1	13228868-13244709	10.1323	10.1947	-0.0623333	10.087	10.1907	-0.103667	9.78633	10.009	-0.222667	10.1187	10.1917	-0.073
	LOC_Os01g23600	expressed protein	1	13247411-13249150	8.66	8.891	-0.231	8.61367	9.11867	-0.505	9.04967	8.93033	0.119333	8.81933	9.096	-0.276667
	LOC_Os01g23610	dihydrolipoyl dehydrogenase, putative, expressed	1	13255095-13264682	13.136	13.101	0.035	12.3757	12.3537	0.022	13.0863	13.117	-0.0306667	12.4927	12.368	0.124667
	LOC_Os01g23620	GTP-binding protein SAR1A, putative, expressed	1	13268584-13270947	13.9817	13.5237	0.458	14.196	13.5867	0.609333	13.6367	13.492	0.144667	13.9757	13.577	0.398667
	LOC_Os01g23630	transcription initiation factor IID, 18kD subunit family protein, expressed	1	13273819-13276948	8.77133	8.78033	-0.009	9.72933	9.568	0.161333	8.84367	8.71267	0.131	9.828	9.62133	0.206667
	LOC_Os01g23640	mov34/MPN/PAD-1 family protein, expressed	1	13278813-13287776	11.6967	11.8033	-0.106667	11.8723	11.763	0.109333	11.6063	11.8697	-0.263333	11.9017	11.7533	0.148333
	LOC_Os01g23680	cysteine sulfinate desulfinase/cysteine desulfurase and related enzymes, putative, expressed	1	13301776-13306428	10.9193	10.8483	0.071	10.269	10.53	-0.261	10.9833	10.9	0.0833333	10.3997	10.5233	-0.123667
	AK106772		1	13327438-13330896	9.26733	9.21133	0.056	9.11067	9.51267	-0.402	9.219	9.19867	0.0203333	9.36233	9.55067	-0.188333
	LOC_Os01g23710	mucin VNTR16, putative, expressed	1	13325360-13328373	9.16933	9.18333	-0.014	9.90967	10.047	-0.137333	9.79	9.17567	0.614333	10.2297	10.0787	0.151
	LOC_Os01g23740	OsPDIL2-2 - Oryza sativa protein disulfide isomerase, expressed	1	13336110-13339991	13.0737	12.7373	0.336333	13.262	12.611	0.651	12.9687	12.8187	0.15	12.9917	12.607	0.384667
	LOC_Os01g23790	hypothetical protein	1	13357323-13357904	10.2843	10.4947	-0.210333	6.24533	6.51533	-0.27	10.09	10.399	-0.309	6.54433	6.52533	0.019
	LOC_Os01g23850	transposon protein, putative, CACTA, En/Spm sub-class, expressed	1	13405234-13407106	5.961	6.27733	-0.316333	5.94	5.746	0.194	6.678	6.31433	0.363667	6.07933	5.80367	0.275667
	LOC_Os01g23870	expressed protein	1	13419372-13421067	6.44733	6.778	-0.330667	6.521	6.27567	0.245333	7.01567	6.72	0.295667	6.622	6.215	0.407
	LOC_Os01g23910	hypothetical protein	1	13437389-13438368	7.54633	7.903	-0.356667	7.735	7.91333	-0.178333	7.478	7.89967	-0.421667	7.76733	7.86133	-0.094
	LOC_Os01g23990	expressed protein	1	13490798-13491351	11.719	11.325	0.394	12.3707	12.6857	-0.315	11.56	11.2723	0.287667	12.5893	12.7007	-0.111333
	LOC_Os01g24010	PDR5-like ABC transporter, putative, expressed	1	13499999-13510961	7.14533	6.987	0.158333	6.746	6.43567	0.310333	6.88567	6.86333	0.0223333	6.783	6.46233	0.320667
	LOC_Os01g24020	expressed protein	1	13513481-13514258	10.3137	10.0483	0.265333	10.225	10.1917	0.0333333	10.4437	10.0473	0.396333	10.378	10.2057	0.172333
	LOC_Os01g24060	importin alpha-1b subunit, putative, expressed	1	13543313-13549352	10.734	10.7697	-0.0356667	10.7123	10.9437	-0.231333	10.7927	10.805	-0.0123333	10.878	10.9033	-0.0253333
	LOC_Os01g24070	GATA transcription factor 22, putative, expressed	1	13553088-13555606	12.951	13.235	-0.284	12.2323	13.2203	-0.988	12.9607	13.149	-0.188333	12.3873	13.2077	-0.820333
	LOC_Os01g24090	TPR repeat, putative, expressed	1	13564517-13567398	10.1063	10.1497	-0.0433333	8.756	9.539	-0.783	10.032	10.108	-0.076	9.13967	9.51033	-0.370667
	AK243147		1	13625389-13627018	8.179	8.042	0.137	8.725	8.53967	0.185333	8.38	8.03033	0.349667	8.90133	8.55733	0.344
	LOC_Os01g24350	expressed protein	1	13699827-13702024	7.95	8.28533	-0.335333	7.93833	8.31067	-0.372333	8.346	8.423	-0.077	8.08167	8.356	-0.274333
	LOC_Os01g24420	expressed protein	1	13747712-13754667	6.006	6.417	-0.411	6.44367	6.38067	0.063	5.927	6.40067	-0.473667	5.96967	6.45267	-0.483
	LOC_Os01g24430	expressed protein	1	13757667-13759135	5.64133	5.781	-0.139667	6.53233	6.24567	0.286667	5.85167	5.71067	0.141	6.482	6.30567	0.176333
	LOC_Os01g24440	expressed protein	1	13761053-13762267	12.467	12.44	0.027	13.458	13.5847	-0.126667	12.7157	12.412	0.303667	13.715	13.556	0.159
	LOC_Os01g24480	expressed protein	1	13782436-13787271	8.05833	7.73933	0.319	7.986	7.474	0.512	7.73667	7.76733	-0.0306667	7.58633	7.41633	0.17
	LOC_Os01g24490	expressed protein	1	13790004-13792335	6.52833	6.54667	-0.0183333	6.622	5.98067	0.641333	6.342	6.64533	-0.303333	6.35333	6.10333	0.25
	LOC_Os01g24680	glyoxysomal fatty acid beta-oxidation multifunctional protein MFP-a, putative, expressed	1	13869753-13875774	12.2667	12.1927	0.074	12.2997	12.0493	0.250333	12.142	12.249	-0.107	12.271	12.0577	0.213333
	LOC_Os01g24690	60S ribosomal protein L23A, putative, expressed	1	13878772-13880743	13.8983	13.754	0.144333	13.485	13.5407	-0.0556667	13.8483	13.6827	0.165667	13.467	13.5277	-0.0606667
	LOC_Os01g24710	salt stress-induced protein, putative, expressed	1	13885637-13887210	6.628	6.90567	-0.277667	4.49033	4.26433	0.226	7.08367	7.05267	0.031	2.637	4.111	-1.474
	AK108540		1	13893661-13895303	12.9137	13.0827	-0.169	12.7253	12.947	-0.221667	13.2103	13.0573	0.153	12.8537	12.9517	-0.098
	LOC_Os01g24740	antioxidant, putative	1	13898348-13898668	12.5907	12.5263	0.0643333	11.9003	12.468	-0.567667	12.857	12.4767	0.380333	12.1857	12.4473	-0.261667
	LOC_Os01g24750	serine/threonine-protein phosphatase PP1, putative, expressed	1	13904825-13909936	11.81	11.9087	-0.0986667	11.8863	11.92	-0.0336667	11.744	11.939	-0.195	11.9043	11.9107	-0.00633334
	LOC_Os01g24764	expressed protein	1	13916976-13918335	10.3793	10.6627	-0.283333	10.8063	11.6017	-0.795333	10.4133	10.673	-0.259667	11.0113	11.5927	-0.581333
	LOC_Os01g24780	cytochrome P450 72A1, putative, expressed	1	13923812-13927172	5.19967	5.697	-0.497333	6.94833	6.86867	0.0796667	5.986	5.88467	0.101333	7.64567	7.087	0.558667
	LOC_Os01g24790	3-N-debenzoyl-2-deoxytaxol N-benzoyltransferase, putative, expressed	1	13939993-13941726	6.47767	7.21867	-0.741	8.447	8.62967	-0.182667	7.498	7.31833	0.179667	9.09	8.63833	0.451667
	LOC_Os01g24880	VIP2 protein, putative, expressed	1	13994996-14001946	12.2337	12.1377	0.096	12.5157	12.4243	0.0913333	12.5157	12.1677	0.348	12.4893	12.3653	0.124
	LOC_Os01g24940	poly synthetase 2, putative, expressed	1	14030282-14037389	8.74167	8.96767	-0.226	6.56467	7.28367	-0.719	8.86733	8.92267	-0.0553333	7.29933	7.209	0.0903333
	LOC_Os01g24950	exocyst complex subunit Sec15-like family protein, expressed	1	14042080-14047386	9.15233	9.32567	-0.173333	9.644	9.92467	-0.280667	9.131	9.40767	-0.276667	9.54133	9.927	-0.385667
	LOC_Os01g24970	hypothetical protein	1	14058802-14059101	5.621	6.098	-0.477	4.993	5.366	-0.373	6.043	6.356	-0.313	5.04167	5.21067	-0.169
	LOC_Os01g24980	naringenin,2-oxoglutarate 3-dioxygenase, putative, expressed	1	14060110-14063197	7.44733	7.01867	0.428667	7.44033	6.645	0.795333	6.74733	6.912	-0.164667	6.88833	6.658	0.230333
	LOC_Os01g24990	retrotransposon protein, putative, unclassified	1	14068315-14069516	5.50733	6.473	-0.965667	5.79533	5.74567	0.0496667	7.256	6.53867	0.717333	5.90667	5.779	0.127667
	LOC_Os01g25010	flavonol synthase/flavanone 3-hydroxylase, putative, expressed	1	14084475-14090564	8.78233	9.466	-0.683667	7.63133	8.96633	-1.335	8.19733	9.384	-1.18667	8.468	9.20267	-0.734667
	LOC_Os01g25050	conserved hypothetical protein	1	14110888-14111717	7.11933	7.42433	-0.305	7.34367	7.34033	0.00333333	7.54033	7.401	0.139333	7.108	7.268	-0.16
	AK063501		1	14179812-14181995	8.74667	8.966	-0.219333	8.87233	9.12233	-0.25	8.88233	8.94267	-0.0603333	8.955	9.045	-0.09
	LOC_Os01g25189	delta(14)-sterol reductase, putative, expressed	1	14207377-14216137	8.046	8.07933	-0.0333333	6.59333	6.94967	-0.356333	8.12067	8.06267	0.058	6.58167	6.83967	-0.258
	LOC_Os01g25240	expressed protein	1	14235410-14239865	7.801	7.806	-0.005	7.04	7.48233	-0.442333	7.843	7.68733	0.155667	7.582	7.61167	-0.0296667
	LOC_Os01g25270	pentatricopeptide repeat protein PPR986-12, putative, expressed	1	14246559-14249689	9.04767	8.53633	0.511333	7.661	7.569	0.092	8.852	8.488	0.364	7.98333	7.636	0.347333
	LOC_Os01g25290	hypothetical protein	1	14268430-14269491	5.597	6.20733	-0.610333	5.57167	6.17567	-0.604	5.73367	6.11267	-0.379	5.895	6.21133	-0.316333
	LOC_Os01g25320	auxilin-like protein, putative, expressed	1	14274552-14285703	11.0613	11.2353	-0.174	11.042	11.162	-0.12	10.9817	11.2767	-0.295	11.029	11.1737	-0.144667
	LOC_Os01g25330	SAC9, putative, expressed	1	14290640-14299172	10.8893	10.8927	-0.00333334	11.13	10.8807	0.249333	10.494	10.8347	-0.340667	10.9587	10.842	0.116667
	LOC_Os01g25370	SUMO protease, putative, expressed	1	14311104-14315765	11.8497	11.9477	-0.098	11.69	11.762	-0.072	11.7647	11.855	-0.0903333	11.7117	11.7487	-0.037
	LOC_Os01g25386	multidrug resistance-associated protein 4, putative, expressed	1	14322615-14339928	14.158	14.115	0.043	14.3257	14.1747	0.151	14.0263	14.0433	-0.017	14.0747	14.1737	-0.099
	LOC_Os01g25440	thiamin pyrophosphokinase 1, putative, expressed	1	14374480-14381079	7.973	7.94133	0.0316667	7.93233	7.88767	0.0446667	7.96067	7.93267	0.028	7.90533	7.85867	0.0466667
	LOC_Os01g25484	ferredoxin--nitrite reductase, chloroplast precursor, putative, expressed	1	14429391-14435944	15.128	15.3023	-0.174333	15.8427	15.8527	-0.01	15.4023	15.3413	0.061	16.0483	15.8307	0.217667
	LOC_Os01g25500	sterol carrier protein-2, putative, expressed	1	14436171-14437040	6.651	7.084	-0.433	7.02267	7.098	-0.0753333	6.252	7.047	-0.795	6.51233	7.133	-0.620667
	LOC_Os01g25530	pentatricopeptide repeat protein PPR986-12, putative, expressed	1	14453723-14459219	11.926	12.0063	-0.0803333	11.743	11.9467	-0.203667	11.973	12.1073	-0.134333	11.96	11.926	0.034
	LOC_Os01g25540	RALF precursor, putative, expressed	1	14463263-14464097	11.4943	10.9127	0.581667	11.6793	10.9543	0.725	11.5327	10.9357	0.597	11.125	10.9517	0.173333
	LOC_Os01g25600	TPR Domain containing protein, expressed	1	14489154-14495645	9.058	9.11033	-0.0523333	8.43667	8.72767	-0.291	9.12567	9.206	-0.0803333	8.77633	8.83733	-0.061
	LOC_Os01g25610	40S ribosomal protein S4, putative, expressed	1	14495802-14497908	14.094	13.8033	0.290667	13.5553	13.601	-0.0456667	14.1067	13.786	0.320667	13.57	13.6293	-0.0593333
	LOC_Os01g25720	disease resistance protein RGA4, putative, expressed	1	14559068-14564448	10.304	10.3557	-0.0516667	10.8303	11.2763	-0.446	10.0207	10.286	-0.265333	11.223	11.3067	-0.0836667
	LOC_Os01g25740	powdery mildew resistance protein PM3F, putative, expressed	1	14569488-14574235	9.716	9.815	-0.099	9.76867	10.0063	-0.237667	9.341	9.818	-0.477	9.99267	10.009	-0.0163333
	LOC_Os01g25760	powdery mildew resistance protein PM3F, putative, expressed	1	14580271-14585457	7.14233	7.16867	-0.0263333	6.26433	6.60867	-0.344333	6.709	6.989	-0.28	6.82533	6.70367	0.121667
	LOC_Os01g25780	retrotransposon protein, putative, unclassified	1	14589989-14591513	5.33667	5.529	-0.192333	5.29333	5.10067	0.192667	5.91067	5.39467	0.516	4.90867	5.01367	-0.105
	LOC_Os01g25820	respiratory burst oxidase 2, putative, expressed	1	14603777-14610418	13.594	13.7317	-0.137667	13.5513	13.6837	-0.132333	13.618	13.7047	-0.0866667	13.824	13.6207	0.203333
	LOC_Os01g25880	dephospho-CoA kinase, putative, expressed	1	14661787-14665916	10.9277	10.844	0.0836667	10.817	10.959	-0.142	10.7523	10.8623	-0.11	10.8677	10.9563	-0.0886667
	LOC_Os01g25920	expressed protein	1	14684795-14688479	12.921	13.0077	-0.0866667	13.0867	13.3013	-0.214667	13.0097	12.9487	0.061	13.068	13.242	-0.174
	LOC_Os01g25980	retrotransposon protein, putative, Ty1-copia subclass	1	14711545-14712117	8.33167	8.427	-0.0953333	9.007	8.77033	0.236667	8.376	8.34867	0.0273333	8.75867	8.85333	-0.0946667
	LOC_Os01g25990	retrotransposon protein, putative, Ty1-copia subclass, expressed	1	14712623-14720911	11.858	11.835	0.023	11.796	11.9887	-0.192667	11.8207	11.8357	-0.015	11.7243	11.998	-0.273667
	AK122167		1	14727386-14731006	6.95867	6.82633	0.132333	6.922	7.12767	-0.205667	6.76	6.871	-0.111	6.878	7.15533	-0.277333
	LOC_Os01g26020	expressed protein	1	14734704-14737111	10.2347	10.2927	-0.058	10.2997	10.5043	-0.204667	10.2293	10.286	-0.0566667	10.286	10.5143	-0.228333
	LOC_Os01g26039	acyltransferase/ catalytic, putative, expressed	1	14737254-14746988	12.0743	11.5117	0.562667	10.8637	11.356	-0.492333	12.1373	11.4827	0.654667	11.065	11.3867	-0.321667
	LOC_Os01g26070	expressed protein	1	14751752-14752364	13.085	12.9257	0.159333	12.4853	12.7947	-0.309333	13.188	12.8713	0.316667	12.4163	12.694	-0.277667
	AK241910		1	14753286-14753909	10.3343	10.1243	0.21	10.427	10.45	-0.023	10.2447	10.1017	0.143	10.4127	10.4867	-0.074
	AK071457		1	14765873-14767981	5.76767	5.708	0.0596667	4.52833	4.79767	-0.269333	5.44467	5.806	-0.361333	4.56633	4.92	-0.353667
	LOC_Os01g26120	plant integral membrane protein TIGR01569 containing protein, expressed	1	14775578-14779707	9.50733	10.0847	-0.577333	10.2263	10.508	-0.281667	9.70067	10.0843	-0.383667	10.0467	10.4937	-0.447
	LOC_Os01g26130	expressed protein	1	14781781-14784413	8.26833	8.47633	-0.208	8.31567	8.853	-0.537333	8.224	8.435	-0.211	8.52867	8.91067	-0.382
	AK063667		1	14785287-14786996	7.771	7.62867	0.142333	7.698	7.648	0.05	8.30967	7.85633	0.453333	8.053	7.56033	0.492667
	LOC_Os01g26160	HST, putative, expressed	1	14792157-14804611	11.1877	11.3177	-0.13	10.6457	10.7593	-0.113667	11.118	11.2767	-0.158667	10.8983	10.757	0.141333
	AK064031		1	14805709-14808150	6.529	6.669	-0.14	6.44767	6.79433	-0.346667	6.113	6.63267	-0.519667	6.73567	6.86567	-0.13
	LOC_Os01g26174	OsWAK5 - OsWAK receptor-like protein kinase, expressed	1	14807625-14810748	7.933	7.49433	0.438667	7.63767	6.54067	1.097	7.252	7.502	-0.25	6.57933	6.49433	0.085
	LOC_Os01g26210	OsWAK6 - OsWAK receptor-like protein kinase, expressed	1	14838579-14840751	6.50267	6.33833	0.164333	7.06633	6.379	0.687333	4.81033	6.464	-1.65367	6.007	6.25133	-0.244333
	LOC_Os01g26280	OsWAK8 - OsWAK receptor-like protein kinase, expressed	1	14879166-14881659	9.50433	9.16167	0.342667	9.12733	8.199	0.928333	8.769	9.12967	-0.360667	8.12233	8.19867	-0.0763333
	LOC_Os01g26290	hypothetical protein	1	14883655-14885689	6.15833	6.04233	0.116	4.76567	5.37033	-0.604667	6.20467	5.86333	0.341333	5.526	5.47067	0.0553333
	LOC_Os01g26300	OsWAK9 - OsWAK receptor-like cytoplasmic kinase (OsWAK-RLCK), expressed	1	14886366-14887902	7.51633	6.35467	1.16167	7.26767	4.38933	2.87833	5.277	6.151	-0.874	5.165	4.572	0.593
	LOC_Os01g26370	expressed protein	1	14938181-14941850	9.55467	9.60033	-0.0456667	8.77567	9.15467	-0.379	9.74367	9.64633	0.0973333	9.274	9.358	-0.084
	LOC_Os01g26410	hypothetical protein	1	14970054-14970850	5.59267	5.788	-0.195333	6.052	6.23133	-0.179333	5.57567	5.67833	-0.102667	5.844	6.22167	-0.377667
	LOC_Os01g26780	wall-associated kinase 3, putative	1	15086840-15090142	8.756	8.31733	0.438667	8.30433	7.279	1.02533	8.01867	8.267	-0.248333	7.28467	7.31067	-0.026
	LOC_Os01g26788	wall-associated kinase 1, putative	1	15094332-15097036	7.358	6.02033	1.33767	7.14967	3.875	3.27467	5.38067	6.13033	-0.749667	5.055	4.36333	0.691667
	AK107714		1	15170998-15171702	9.47033	8.598	0.872333	11.107	9.573	1.534	8.80633	8.92033	-0.114	9.85467	9.58633	0.268333
	LOC_Os01g26852	expressed protein	1	15204518-15208140	10.905	10.6597	0.245333	10.0493	9.94667	0.102667	10.8877	10.705	0.182667	10.3003	9.93533	0.365
	LOC_Os01g26872	chromatin remodelling complex ATPase chain, putative, expressed	1	15247922-15255032	11.6067	11.528	0.0786667	11.8507	11.794	0.0566667	11.5487	11.559	-0.0103333	11.9313	11.794	0.137333
	LOC_Os01g26876	disulfide oxidoreductase/ monooxygenase/ oxidoreductase, putative, expressed	1	15257296-15258779	9.47533	9.60833	-0.133	8.99433	9.55233	-0.558	9.782	9.567	0.215	9.59767	9.64033	-0.0426667
	LOC_Os01g26912	OsGrx_C7.2 - glutaredoxin subgroup III, expressed	1	15305984-15306751	10.939	11.5733	-0.634333	9.97733	10.6337	-0.656333	10.9527	11.6063	-0.653667	10.255	10.6803	-0.425333
	LOC_Os01g26920	expressed protein	1	15320067-15324973	11.7583	11.7807	-0.0223333	10.6343	10.7717	-0.137333	11.7963	11.7083	0.088	10.8307	10.7627	0.068
	LOC_Os01g26940	RNA binding protein, putative, expressed	1	15333878-15340141	12.4343	12.5403	-0.106	12.366	12.4873	-0.121333	12.332	12.625	-0.293	12.311	12.499	-0.188
	LOC_Os01g26970	expressed protein	1	15346676-15350792	10.6213	10.4643	0.157	9.90733	9.91633	-0.009	10.7527	10.585	0.167667	10.1213	9.893	0.228333
	LOC_Os01g27040	chromatin remodelling complex ATPase chain, putative, expressed	1	15402728-15410171	12.2987	12.2053	0.0933333	12.2927	12.282	0.0106667	12.136	12.1233	0.0126667	12.3877	12.3073	0.0803333
	LOC_Os01g27110	hypothetical protein	1	15443287-15443784	7.137	7.59467	-0.457667	5.829	6.367	-0.538	6.90067	7.23	-0.329333	6.06933	6.43033	-0.361
	LOC_Os01g27120	expressed protein	1	15445559-15446622	5.76333	5.97167	-0.208333	5.358	6.221	-0.863	5.88867	5.83	0.0586667	5.51433	6.263	-0.748667
	LOC_Os01g27140	glutaredoxin, putative, expressed	1	15451678-15452262	14.9903	15.5357	-0.545333	14.941	15.59	-0.649	14.9027	15.5447	-0.642	14.8087	15.5807	-0.772
	LOC_Os01g27150	cullin-1, putative, expressed	1	15457725-15466470	10.6363	10.954	-0.317667	10.5337	10.718	-0.184333	10.4123	10.9697	-0.557333	10.4743	10.6967	-0.222333
	LOC_Os01g27180	hypothetical protein	1	15485296-15485751	5.44133	6.12533	-0.684	5.77433	5.81767	-0.0433333	6.49467	6.04133	0.453333	5.461	5.99033	-0.529333
	AK068386		1	15488651-15492807	10.2627	10.5507	-0.288	10.116	10.3487	-0.232667	10.2423	10.5467	-0.304333	10.145	10.3977	-0.252667
	LOC_Os01g27210	glutathione S-transferase IV, putative, expressed	1	15497211-15498726	11.04	10.6257	0.414333	12.8027	11.624	1.17867	10.932	10.5977	0.334333	11.7737	11.5417	0.232
	LOC_Os01g27230	12-oxophytodienoate reductase 2, putative, expressed	1	15511948-15515167	11.5237	11.9973	-0.473667	11.3317	12.2843	-0.952667	11.98	11.9913	-0.0113333	11.8607	12.3013	-0.440667
	LOC_Os01g27240	oxidoreductase, FAD/FMN-binding family protein, expressed	1	15519726-15522564	6.04733	5.68967	0.357667	6.88233	6.861	0.0213333	6.12233	5.55933	0.563	6.77667	6.811	-0.0343333
	LOC_Os01g27360	glutathione S-transferase GSTF1, putative, expressed	1	15607996-15609939	8.13233	7.93467	0.197667	9.97833	9.14667	0.831667	7.94467	7.778	0.166667	9.048	9.20133	-0.153333
	LOC_Os01g27410	OsGrx_C7 - glutaredoxin subgroup III	1	15626643-15626939	5.815	6.16033	-0.345333	6.03667	6.16067	-0.124	6.395	6.16567	0.229333	6.19367	6.182	0.0116667
	LOC_Os01g27449	expressed protein	1	15655734-15659813	7.20633	7.56333	-0.357	6.92667	7.362	-0.435333	7.745	7.62967	0.115333	7.161	7.36867	-0.207667
	AK242114		1	15664983-15669505	7.54833	7.51567	0.0326667	7.24	7.44367	-0.203667	7.56633	7.581	-0.0146667	7.51433	7.387	0.127333
	LOC_Os01g27480	glutathione S-transferase GSTF1, putative, expressed	1	15671246-15672275	12.8397	12.9693	-0.129667	12.139	11.825	0.314	13.1683	13.5053	-0.337	11.557	11.5453	0.0116667
	LOC_Os01g27510	hypothetical protein	1	15680841-15681245	10.427	10.764	-0.337	10.4857	10.606	-0.120333	11.141	10.7547	0.386333	10.5437	10.7373	-0.193667
	LOC_Os01g27520	asparaginyl-tRNA synthetase, cytoplasmic 3, putative, expressed	1	15683647-15687550	13.1573	13.0763	0.081	13.17	13.063	0.107	13.078	13.0747	0.00333333	13.141	13.0717	0.0693333
	LOC_Os01g27530	expressed protein	1	15687898-15688817	5.83867	6.22967	-0.391	5.343	5.56	-0.217	4.77933	6.07667	-1.29733	5.48433	5.573	-0.0886667
	LOC_Os01g27580	transposon protein, putative, Pong sub-class	1	15714319-15715693	4.81167	2.795	2.01667	5.62533	5.89167	-0.266333	4.035	2.74533	1.28967	6.17767	6.012	0.165667
	LOC_Os01g27590	transposon protein, putative, Pong sub-class, expressed	1	15716599-15718939	9.01233	8.84467	0.167667	9.091	8.90433	0.186667	8.86967	8.83167	0.038	9.256	8.89967	0.356333
	LOC_Os01g27650	pentatricopeptide repeat protein PPR986-12, putative	1	15745777-15747984	7.15433	6.896	0.258333	5.72833	5.77833	-0.05	6.874	6.824	0.05	6.31367	5.67	0.643667
	LOC_Os01g27720	protein binding protein, putative, expressed	1	15780486-15784679	10.8	10.7487	0.0513333	10.8477	10.757	0.0906667	10.7577	10.6947	0.063	10.9323	10.7933	0.139
	LOC_Os01g27730	guanine nucleotide-binding protein-like 3, putative, expressed	1	15788950-15793626	6.013	5.44167	0.571333	6.13667	6.24033	-0.103667	5.70067	5.54167	0.159	6.19233	6.15667	0.0356667
	LOC_Os01g27740	dnaJ domain containing protein, expressed	1	15801150-15805188	10.3777	10.4193	-0.0416667	10.142	10.389	-0.247	10.1887	10.4777	-0.289	10.321	10.3973	-0.0763333
	LOC_Os01g27750	shikimate biosynthesis protein aroDE, putative, expressed	1	15806834-15820413	8.88867	8.63933	0.249333	9.60767	8.46167	1.146	8.30533	8.515	-0.209667	8.60033	8.53633	0.064
	LOC_Os01g27770	expressed protein	1	15829992-15838137	9.221	9.28533	-0.0643333	8.83733	8.306	0.531333	8.97067	9.30133	-0.330667	8.26667	8.36967	-0.103
	LOC_Os01g27880	sucrose phosphate synthase, putative, expressed	1	15895662-15900221	10.262	10.1133	0.148667	9.115	9.40433	-0.289333	9.954	9.869	0.085	9.523	9.38767	0.135333
	LOC_Os01g27940	cyclin-L2, putative, expressed	1	15945087-15951432	11.96	11.9167	0.0433333	12.286	12.2373	0.0486667	12.1253	11.815	0.310333	12.3343	12.2343	0.1
	LOC_Os01g27990	NPL4 family protein, expressed	1	15971703-15976386	11.2967	11.2807	0.016	11.243	11.384	-0.141	11.431	11.3247	0.106333	11.3207	11.356	-0.0353333
	LOC_Os01g28030	peroxidase 24 precursor, putative, expressed	1	15999489-16003481	8.14967	8.32133	-0.171667	6.00033	6.04833	-0.048	9.06067	8.23333	0.827333	5.58267	5.84633	-0.263667
	LOC_Os01g28130	retrotransposon protein, putative, unclassified	1	16074173-16080352	7.392	7.53	-0.138	9.32033	9.068	0.252333	8.395	7.47	0.925	8.653	8.95333	-0.300333
	LOC_Os01g28150	F-box domain containing protein, expressed	1	16104167-16107862	5.56767	5.81533	-0.247667	3.78467	4.21667	-0.432	5.49067	5.831	-0.340333	4.228	4.16633	0.0616667
	LOC_Os01g28280	hypothetical protein	1	16169828-16170645	5.33933	5.39367	-0.0543333	6.108	6.74267	-0.634667	5.683	5.625	0.058	6.73167	6.77533	-0.0436667
	LOC_Os01g28340	retrotransposon protein, putative, Ty3-gypsy subclass	1	16202678-16204780	6.31167	6.59633	-0.284667	5.98233	6.067	-0.0846667	7.25633	6.70133	0.555	5.67367	6.1	-0.426333
	LOC_Os01g28410	hypothetical protein	1	16247688-16247897	5.57567	6.047	-0.471333	5.37533	5.644	-0.268667	5.34967	5.93433	-0.584667	5.41167	5.513	-0.101333
	LOC_Os01g28450	pathogenesis-related protein PRB1-2 precursor, putative, expressed	1	16261357-16262185	6.13867	6.469	-0.330333	5.73533	6.20333	-0.468	6.412	6.61333	-0.201333	6.03	6.12733	-0.0973333
	LOC_Os01g28474	transferase, putative, expressed	1	16275642-16279950	12.85	12.758	0.092	11.9403	12.032	-0.0916667	13.0833	12.902	0.181333	12.1293	12.029	0.100333
	LOC_Os01g28500	pathogenesis-related protein PRMS precursor, putative, expressed	1	16285601-16286366	7.74133	8.31433	-0.573	11.3737	9.54667	1.827	7.244	8.41867	-1.17467	9.63267	9.58767	0.045
	AK241376		1	16287226-16289018	6.99967	6.91667	0.083	5.56233	5.668	-0.105667	6.91533	6.787	0.128333	5.97433	5.71067	0.263667
	LOC_Os01g28540	stress regulated protein, putative, expressed	1	16302190-16307490	13.4197	13.642	-0.222333	13.1653	13.623	-0.457667	13.2903	13.654	-0.363667	13.3843	13.553	-0.168667
	LOC_Os01g28580	expressed protein	1	16319625-16323710	6.83733	7.19533	-0.358	7.08733	7.289	-0.201667	6.75567	7.23233	-0.476667	6.95567	7.264	-0.308333
	LOC_Os01g28590	hypothetical protein	1	16324389-16324907	5.74133	5.89967	-0.158333	5.40367	5.632	-0.228333	5.85833	6.203	-0.344667	5.29167	5.64533	-0.353667
	LOC_Os01g28680	LEC14B, putative, expressed	1	16373515-16383134	13.404	13.4747	-0.0706667	13.626	13.5857	0.0403333	13.3627	13.483	-0.120333	13.558	13.597	-0.039
	LOC_Os01g28690	expressed protein	1	16388813-16394528	7.48733	7.58967	-0.102333	7.26333	7.32367	-0.0603333	7.162	7.35833	-0.196333	7.27667	7.36033	-0.0836667
	LOC_Os01g28730	RKF3, putative, expressed	1	16413489-16415538	8.32	8.30833	0.0116667	8.08633	8.153	-0.0666667	8.697	8.4	0.297	8.03533	8.159	-0.123667
	LOC_Os01g28790	PRAS-rich protein, putative, expressed	1	16457381-16458308	11.1547	11.3183	-0.163667	11.492	11.6487	-0.156667	10.6167	11.3027	-0.686	11.023	11.627	-0.604
	LOC_Os01g28980	transporter-like protein, putative, expressed	1	16554403-16554910	11.3703	11.752	-0.381667	11.2143	11.6573	-0.443	11.5997	11.7627	-0.163	11.2513	11.6313	-0.38
	LOC_Os01g28989	expressed protein	1	16559023-16561320	13.2943	13.514	-0.219667	13.1667	13.6453	-0.478667	13.446	13.4383	0.00766667	13.2887	13.5917	-0.303
	LOC_Os01g29150	cytochrome P450 72A1, putative, expressed	1	16652356-16655240	6.702	6.438	0.264	7.69267	6.96867	0.724	7.537	6.54567	0.991333	7.83433	6.88033	0.954
	LOC_Os01g29210	hypothetical protein	1	16690543-16691112	6.75767	6.94967	-0.192	6.24367	6.36133	-0.117667	7.21233	7.04033	0.172	6.27433	6.536	-0.261667
	LOC_Os01g29230	expressed protein	1	16704582-16716582	11.7487	11.854	-0.105333	11.5497	11.7043	-0.154667	11.6083	11.8007	-0.192333	11.7337	11.7567	-0.023
	LOC_Os01g29330	expressed protein	1	16762724-16763708	12.3133	12.0467	0.266667	13.3193	12.6923	0.627	11.7507	11.967	-0.216333	13.132	12.7067	0.425333
	LOC_Os01g29390	expressed protein	1	16795524-16806677	10.137	10.3187	-0.181667	10.0317	10.4357	-0.404	9.94967	10.2273	-0.277667	10.165	10.4293	-0.264333
	LOC_Os01g29409	SAM binding motif, putative, expressed	1	16807229-16821201	6.63733	6.815	-0.177667	7.06367	7.21433	-0.150667	6.246	6.851	-0.605	7.04433	7.23867	-0.194333
	LOC_Os01g29430	methyltransferase small domain, putative, expressed	1	16822223-16830195	9.59267	9.48367	0.109	8.43133	8.49267	-0.0613333	9.51	9.545	-0.035	8.47467	8.429	0.0456667
	LOC_Os01g29469	dual specificity protein phosphatase 9, putative, expressed	1	16838392-16845526	12.8327	12.7467	0.086	13.207	13.3657	-0.158667	12.8113	12.8017	0.00966666	13.305	13.348	-0.043
	AK121200		1	16863525-16869193	12.552	12.6623	-0.110333	13.0273	13.034	-0.00666667	12.6193	12.6323	-0.013	13.13	13.062	0.068
	LOC_Os01g29540	retrotransposon protein, putative, Ty3-gypsy subclass	1	16886594-16887259	7.49333	7.721	-0.227667	7.19067	7.44233	-0.251667	7.805	7.70167	0.103333	7.40833	7.51867	-0.110333
	LOC_Os01g29610	expressed protein	1	16917384-16924489	12.3127	12.6777	-0.365	12.2513	12.6767	-0.425333	12.271	12.6547	-0.383667	12.406	12.709	-0.303
	LOC_Os01g29690	conserved hypothetical protein	1	16963803-16964305	5.39533	5.623	-0.227667	5.45733	5.558	-0.100667	6.08867	5.606	0.482667	5.13067	5.545	-0.414333
	LOC_Os01g29740	expressed protein	1	16986600-16991282	10.3053	10.231	0.0743333	9.908	10.0623	-0.154333	10.4967	10.194	0.302667	10.259	10.0643	0.194667
	LOC_Os01g29750	SWIM zinc finger family protein	1	16991671-16998650	5.94467	5.749	0.195667	6.15567	6.123	0.0326667	6.27333	5.638	0.635333	5.93833	6.18233	-0.244
	LOC_Os01g29780	expressed protein	1	17010968-17015019	5.209	6.01267	-0.803667	5.91733	6.54867	-0.631333	5.21267	5.91333	-0.700667	6.14	6.61833	-0.478333
	LOC_Os01g29820	expressed protein	1	17033116-17036471	12.5713	12.8177	-0.246333	12.5477	12.5407	0.007	12.5507	12.8487	-0.298	12.6543	12.524	0.130333
	LOC_Os01g29830	expressed protein	1	17043521-17046290	10.9233	11.385	-0.461667	10.3933	11.1403	-0.747	11.1393	11.3633	-0.224	10.8607	11.0713	-0.210667
	LOC_Os01g30956	retrotransposon protein, putative, unclassified, expressed	1	17231651-17237037	8.37033	8.33467	0.0356667	8.05433	8.33767	-0.283333	8.64533	8.49767	0.147667	7.96	8.31167	-0.351667
	LOC_Os01g31110	CRS2-associated factor 1, putative, expressed	1	17339367-17343170	14.3267	14.5727	-0.246	13.49	13.8113	-0.321333	14.1333	14.5877	-0.454333	13.7777	13.7783	-0.00066666
	LOC_Os01g31360	expressed protein	1	17478501-17484701	14.317	14.5123	-0.195333	14.6543	14.7823	-0.128	14.1093	14.442	-0.332667	14.5847	14.803	-0.218333
	LOC_Os01g31400	retrotransposon, putative, centromere-specific	1	17496129-17498924	6.56633	6.84167	-0.275333	6.702	6.682	0.02	6.93733	6.75033	0.187	6.688	6.75533	-0.0673333
	AK241354		1	17504645-17507342	9.485	9.49467	-0.00966667	9.84167	9.72267	0.119	9.84733	9.54367	0.303667	9.99467	9.77833	0.216333
	LOC_Os01g31450	retrotransposon protein, putative, unclassified, expressed	1	17521772-17524602	6.48967	6.723	-0.233333	6.03633	5.34533	0.691	6.83233	5.932	0.900333	5.48167	5.242	0.239667
	LOC_Os01g31470	mov34/MPN/PAD-1 family protein, expressed	1	17537101-17545156	10.0093	10.2043	-0.195	9.864	9.963	-0.099	9.84733	10.092	-0.244667	9.981	9.99433	-0.0133333
	AK103218		1	17588967-17589912	6.73067	6.79833	-0.0676667	5.38067	5.60067	-0.22	7.02267	6.724	0.298667	5.70367	5.65633	0.0473333
	LOC_Os01g31570	hypothetical protein	1	17589019-17589339	5.858	6.22333	-0.365333	5.03567	5.64667	-0.611	5.82833	6.15233	-0.324	5.37767	5.51667	-0.139
	LOC_Os01g31580	expressed protein	1	17593008-17601686	11.4477	11.4917	-0.044	11.3413	11.262	0.0793333	11.4897	11.5517	-0.062	11.2023	11.2603	-0.058
	AK067312		1	17602318-17605151	8.543	8.944	-0.401	8.00933	8.60333	-0.594	8.608	8.955	-0.347	8.269	8.60167	-0.332667
	LOC_Os01g31610	tyrosyl-tRNA synthetase, putative, expressed	1	17628813-17630569	13.324	13.2627	0.0613333	12.0017	12.45	-0.448333	13.4093	13.2213	0.188	12.493	12.4277	0.0653333
	LOC_Os01g31629	expressed protein	1	17636151-17652606	11.5173	11.368	0.149333	11.1503	11.0457	0.104667	11.6117	11.453	0.158667	11.2847	11.072	0.212667
	LOC_Os01g31680	expressed protein	1	17668048-17673251	16.0303	16.0613	-0.031	15.7667	16.251	-0.484333	15.915	15.9703	-0.0553333	16.1657	16.2477	-0.082
	LOC_Os01g31690	oxygen-evolving enhancer protein 1, chloroplast precursor, putative, expressed	1	17676157-17677662	17.3697	17.4327	-0.063	17.4033	17.5967	-0.193333	17.3623	17.3683	-0.006	17.3403	17.579	-0.238667
	LOC_Os01g31770	oxidoreductase, putative, expressed	1	17721115-17731338	12.1353	12.2913	-0.156	12.2153	12.3757	-0.160333	12.121	12.331	-0.21	12.332	12.3703	-0.0383333
	LOC_Os01g31780	hypothetical protein	1	17740329-17740665	5.43167	5.895	-0.463333	4.55	5.429	-0.879	5.98033	5.983	-0.00266667	5.29067	5.43033	-0.139667
	LOC_Os01g31800	histone H2A, putative, expressed	1	17747278-17748137	13.224	13.0153	0.208667	12.4343	12.9773	-0.543	13.508	13.0013	0.506667	13.1113	12.964	0.147333
	LOC_Os01g31810	expressed protein	1	17749761-17754486	11.687	11.7753	-0.0883333	11.922	12.1783	-0.256333	11.7583	11.7537	0.00466666	11.9343	12.1777	-0.243333
	LOC_Os01g31870	metal transporter Nramp6, putative, expressed	1	17780869-17791895	8.531	8.818	-0.287	7.92433	8.30467	-0.380333	8.476	8.81533	-0.339333	8.33267	8.39867	-0.066
	LOC_Os01g31890	transposon protein, putative, unclassified, expressed	1	17797120-17798366	8.566	8.65667	-0.0906667	7.76	8.16867	-0.408667	8.83733	8.7	0.137333	8.06467	8.151	-0.0863333
	LOC_Os01g31940	PUP1, putative, expressed	1	17817298-17818664	13.1463	13.0217	0.124667	13.6207	13.2677	0.353	13.4673	13.02	0.447333	13.6893	13.245	0.444333
	LOC_Os01g31980	transparent testa 12 protein, putative, expressed	1	17831186-17839230	9.238	9.02667	0.211333	10.372	9.62767	0.744333	8.87733	8.96	-0.0826667	9.72033	9.71133	0.009
	LOC_Os01g32080	2-hydroxyphytanoyl-CoA lyase, putative, expressed	1	17887602-17891794	12.808	13.3453	-0.537333	12.841	13.093	-0.252	12.7297	13.2863	-0.556667	12.7243	13.0683	-0.344
	LOC_Os01g32130	expressed protein	1	17910491-17913156	12.918	12.833	0.085	12.476	12.731	-0.255	12.8267	12.75	0.0766667	12.6407	12.7327	-0.092
	LOC_Os01g32170	EMB2745, putative, expressed	1	17932018-17934422	10.381	10.276	0.105	9.93033	9.893	0.0373333	10.4473	10.2583	0.189	10.1197	9.97267	0.147
	LOC_Os01g32184	tetratricopeptide repeat protein 5, putative, expressed	1	17939173-17953821	11.178	11.1947	-0.0166667	11.0797	11.1663	-0.0866667	11.2837	11.2877	-0.004	11.1933	11.1593	0.034
	LOC_Os01g32259	expressed protein	1	18008279-18009940	10.6627	10.4923	0.170333	10.7763	10.914	-0.137667	10.4743	10.5947	-0.120333	10.888	10.8647	0.0233333
	LOC_Os01g32280	transmembrane protein 19, putative, expressed	1	18023993-18033222	12.853	12.5163	0.336667	12.9367	12.4903	0.446333	12.6753	12.5163	0.159	12.76	12.496	0.264
	LOC_Os01g32300	expressed protein	1	18035637-18040318	10.6767	11.061	-0.384333	11.1257	11.285	-0.159333	10.501	11.0397	-0.538667	11.0033	11.283	-0.279667
	LOC_Os01g32330	farnesylated protein 2, putative, expressed	1	18067847-18069154	13.4817	13.632	-0.150333	13.3997	13.571	-0.171333	13.4627	13.575	-0.112333	13.428	13.585	-0.157
	LOC_Os01g32350	ATP-dependent Clp protease proteolytic subunit 1, putative, expressed	1	18073209-18078936	13.3573	13.1117	0.245667	12.4017	12.5363	-0.134667	13.3313	13.0693	0.262	12.806	12.5067	0.299333
	LOC_Os01g32364	non-cyanogenic beta-glucosidase precursor, putative, expressed	1	18082897-18091864	10.7787	10.7053	0.0733333	10.0177	9.73267	0.285	10.7793	10.6573	0.122	10.193	9.806	0.387
	LOC_Os01g32380	expressed protein	1	18094726-18095368	8.92933	7.57867	1.35067	10.556	7.69367	2.86233	7.80867	7.57833	0.230333	8.425	7.278	1.147
	LOC_Os01g32439	expressed protein	1	18119055-18121378	8.01733	8.00667	0.0106667	8.74933	8.72	0.0293333	7.78267	7.59767	0.185	8.84167	8.75333	0.0883333
	LOC_Os01g32460	expressed protein	1	18125107-18125866	10.0393	9.37067	0.668667	11.418	9.898	1.52	9.17533	9.209	-0.0336667	10.0673	9.49333	0.574
	LOC_Os01g32510	retrotransposon protein, putative, unclassified	1	18154010-18158473	6.22833	6.368	-0.139667	6.083	6.43033	-0.347333	6.49367	6.21233	0.281333	6.18833	6.365	-0.176667
	LOC_Os01g32540	acanthoscurrin-2 precursor, putative	1	18173084-18173380	13.6913	13.904	-0.212667	12.6663	12.8707	-0.204333	13.573	13.8047	-0.231667	12.531	12.7787	-0.247667
	LOC_Os01g32550	hypothetical protein	1	18173655-18176696	5.38967	4.91833	0.471333	5.54767	5.19533	0.352333	6.20233	4.688	1.51433	5.28533	5.23233	0.053
	LOC_Os01g32600	transposon protein, putative, CACTA, En/Spm sub-class	1	18201102-18204183	5.95433	6.013	-0.0586667	6.344	6.20133	0.142667	6.78867	6.11733	0.671333	6.08867	6.32733	-0.238667
	LOC_Os01g32610	expressed protein	1	18208627-18212333	8.94967	9.20967	-0.26	9.33633	9.58633	-0.25	9.13967	9.16567	-0.026	9.50933	9.541	-0.0316667
	LOC_Os01g32660	OsMKK6 - putative MAPKK based on amino acid sequence homology, expressed	1	18231621-18237005	11.9933	11.863	0.130333	12.43	12.165	0.265	11.914	11.8813	0.0326667	12.174	12.1513	0.0226667
	LOC_Os01g32670	expressed protein	1	18238369-18238996	7.59433	7.19233	0.402	10.1543	9.57067	0.583667	6.05933	7.09067	-1.03133	9.72067	9.55967	0.161
	LOC_Os01g32710	conserved hypothetical protein	1	18259699-18261206	5.05533	5.12467	-0.0693333	5.86967	6.137	-0.267333	5.069	5.354	-0.285	6.45967	6.18033	0.279333
	LOC_Os01g32720	expressed protein	1	18262735-18273926	9.498	9.57967	-0.0816667	9.791	9.795	-0.004	9.51167	9.65933	-0.147667	9.871	9.78833	0.0826667
	LOC_Os01g32730	FLU, putative, expressed	1	18274599-18278510	13.9373	13.9307	0.00666666	13.3113	13.777	-0.465667	13.9137	13.9397	-0.026	13.519	13.7573	-0.238333
	LOC_Os01g32750	TBP-associated 59 kDa subunit protein, putative, expressed	1	18287711-18295448	13.0397	13.0747	-0.035	13.061	13.097	-0.036	12.8913	12.9943	-0.103	13.0613	13.1093	-0.048
	LOC_Os01g32780	ethylene-responsive protein, putative, expressed	1	18317674-18320610	11.028	11.5667	-0.538667	11.579	11.6013	-0.0223333	10.949	11.493	-0.544	11.4813	11.5823	-0.101
	LOC_Os01g32790	expressed protein	1	18321395-18324615	12.9963	12.7843	0.212	12.2883	12.2397	0.0486667	13.1093	12.8387	0.270667	12.3943	12.258	0.136333
	LOC_Os01g32800	26S proteasome non-ATPase regulatory subunit 13, putative, expressed	1	18326145-18329712	11.913	11.7597	0.153333	11.8143	11.6113	0.203	11.6967	11.699	-0.00233333	11.89	11.6183	0.271667
	LOC_Os01g32830	expressed protein	1	18340522-18343873	13.8823	13.956	-0.0736667	12.9877	13.353	-0.365333	14.258	13.9623	0.295667	13.128	13.3533	-0.225333
	LOC_Os01g32840	expressed protein	1	18348854-18351596	9.948	9.96933	-0.0213333	9.267	9.59533	-0.328333	9.93467	9.906	0.0286667	9.69767	9.79467	-0.097
	LOC_Os01g32849	expressed protein	1	18353350-18357235	6.88767	6.66467	0.223	5.239	6.18967	-0.950667	6.64167	6.88433	-0.242667	5.743	6.11367	-0.370667
	LOC_Os01g32864	expressed protein	1	18360568-18363412	9.011	8.86467	0.146333	9.27867	8.34167	0.937	9.21933	8.92267	0.296667	8.65267	8.25533	0.397333
	LOC_Os01g32870	chaperone protein dnaJ 15, putative, expressed	1	18368605-18377086	11.6577	11.6537	0.004	11.616	11.6993	-0.0833333	11.567	11.601	-0.034	11.5983	11.6643	-0.066
	LOC_Os01g32880	AP-3 complex subunit delta, putative, expressed	1	18378363-18381785	11.1627	11.1447	0.018	10.626	10.696	-0.07	10.887	11.1113	-0.224333	10.6193	10.6077	0.0116667
	LOC_Os01g32964	protein phosphatase 2C ABI2, putative, expressed	1	18414447-18422032	10.3833	10.341	0.0423333	10.5063	10.3477	0.158667	10.1447	10.3867	-0.242	10.3017	10.3627	-0.061
	LOC_Os01g32980	mitochondrial carrier YEL006W, putative, expressed	1	18428397-18438194	9.662	9.553	0.109	9.664	9.696	-0.032	9.56067	9.546	0.0146667	9.63667	9.70933	-0.0726667
	LOC_Os01g33000	expressed protein	1	18451775-18455740	10.9603	11.0683	-0.108	11.371	11.6687	-0.297667	10.9723	11.1183	-0.146	11.3197	11.673	-0.353333
	AK108600		1	18457090-18459280	9.09933	9.066	0.0333333	8.641	8.973	-0.332	9.215	9.16433	0.0506667	8.85	8.98167	-0.131667
	LOC_Os01g33020	trafficking protein particle complex subunit 1, putative, expressed	1	18462134-18465181	11.97	11.789	0.181	11.8347	11.8613	-0.0266667	12.1067	11.7823	0.324333	12.1783	11.884	0.294333
	LOC_Os01g33030	brix domain-containing protein 1, putative, expressed	1	18467589-18469737	10.956	10.7913	0.164667	10.7297	10.9403	-0.210667	10.883	10.7913	0.0916667	10.7673	10.9063	-0.139
	LOC_Os01g33050	ribosome biogenesis protein RLP24, putative, expressed	1	18485488-18490395	9.62633	9.35333	0.273	9.47833	9.54233	-0.064	9.55167	9.385	0.166667	9.48933	9.52667	-0.0373333
	LOC_Os01g33060	HEAT repeat family protein, expressed	1	18490592-18500449	10.5257	10.5383	-0.0126667	10.5317	10.635	-0.103333	10.3103	10.5493	-0.239	10.615	10.657	-0.042
	LOC_Os01g33070	pentatricopeptide repeat protein PPR868-14, putative	1	18503381-18504722	6.81867	6.77267	0.046	5.21633	5.55767	-0.341333	6.863	6.737	0.126	6.03533	5.702	0.333333
	LOC_Os01g33110	receptor-like protein kinase 5 precursor, putative, expressed	1	18556167-18559937	5.85267	6.11867	-0.266	8.04267	6.47067	1.572	3.938	5.89067	-1.95267	6.95433	6.45067	0.503667
	LOC_Os01g33230	glycosyltransferase family 28 C-terminal domain containing protein, expressed	1	18624993-18630827	8.20567	8.57733	-0.371667	8.15267	8.25133	-0.0986667	8.31367	8.50367	-0.19	8.30033	8.27267	0.0276667
	LOC_Os01g33390	hypothetical protein	1	18711004-18711632	8.493	8.76433	-0.271333	8.51133	8.736	-0.224667	8.648	8.77467	-0.126667	8.55233	8.79867	-0.246333
	LOC_Os01g33400	helix-loop-helix DNA-binding domain containing protein	1	18713139-18713773	9.494	9.70967	-0.215667	8.263	8.474	-0.211	9.70467	9.77467	-0.07	8.41233	8.50233	-0.09
	LOC_Os01g33420	alpha-galactosidase/ hydrolase, hydrolyzing O-glycosyl compounds, putative, expressed	1	18721088-18728545	8.77367	8.84767	-0.074	8.377	8.40133	-0.0243333	8.753	8.79433	-0.0413333	8.504	8.43467	0.0693333
	LOC_Os01g33450	expressed protein	1	18743766-18745290	7.36067	7.228	0.132667	8.23167	8.04233	0.189333	7.64533	7.19833	0.447	8.31767	8.09767	0.22
	LOC_Os01g33490	F-box domain containing protein, expressed	1	18765154-18766456	8.35133	8.74833	-0.397	8.55333	8.92433	-0.371	8.33567	8.19867	0.137	8.88033	8.93133	-0.051
	LOC_Os01g33500	3-hydroxyisobutyrate dehydrogenase, putative	1	18768366-18768572	8.60667	8.51967	0.087	8.267	8.12433	0.142667	9.034	8.65933	0.374667	8.48033	8.237	0.243333
	LOC_Os01g33510	hypothetical protein	1	18771261-18771817	5.652	6.08467	-0.432667	5.89233	6.069	-0.176667	6.08867	6.12233	-0.0336667	5.772	6.16567	-0.393667
	LOC_Os01g33514	expressed protein	1	18773836-18775799	12.7153	12.692	0.0233333	12.596	12.9213	-0.325333	12.7757	12.7167	0.059	12.871	12.8553	0.0156667
	LOC_Os01g33540	transposon protein, putative, unclassified, expressed	1	18786069-18789030	13.0677	13.0683	-0.00066666	12.3327	12.5033	-0.170667	13.3447	13.183	0.161667	12.5107	12.56	-0.0493333
	LOC_Os01g33684	disease resistance RPP13-like protein 1, putative, expressed	1	18858748-18867666	10.2353	10.3667	-0.131333	9.655	9.97967	-0.324667	9.92067	10.3773	-0.456667	9.97333	9.97433	-0.001
	LOC_Os01g33784	carboxylic ester hydrolase/ lipase, putative, expressed	1	18920136-18924936	9.57267	9.534	0.0386667	9.86633	9.521	0.345333	9.32267	9.544	-0.221333	9.64533	9.57733	0.068
	LOC_Os01g33800	heat shock protein binding protein, putative, expressed	1	18927822-18938421	10.986	11.1943	-0.208333	11.2157	11.398	-0.182333	11.0157	11.2723	-0.256667	11.258	11.3943	-0.136333
	LOC_Os01g33960	conserved hypothetical protein	1	19010862-19020435	10.1483	10.379	-0.230667	11.22	10.8137	0.406333	10.95	10.373	0.577	10.631	10.823	-0.192
	LOC_Os01g34050	expressed protein	1	19076131-19077327	6.13567	6.424	-0.288333	7.27567	7.61667	-0.341	6.224	5.95767	0.266333	7.41467	7.57033	-0.155667
	LOC_Os01g34060	DNA binding protein, putative, expressed	1	19082115-19083747	12.9553	13.2363	-0.281	12.837	13.2197	-0.382667	13.4113	13.2087	0.202667	13.1837	13.2197	-0.036
	LOC_Os01g34080	armadillo/beta-catenin-like repeat family protein, expressed	1	19090117-19101323	8.96133	8.844	0.117333	7.40533	7.649	-0.243667	8.80433	8.80133	0.003	7.824	7.62367	0.200333
	AK073683		1	19165902-19166463	7.90033	8.14433	-0.244	7.627	8.09833	-0.471333	7.89267	8.101	-0.208333	7.75567	8.058	-0.302333
	LOC_Os01g34190	splicing factor 45, putative, expressed	1	19174820-19178662	11.3167	11.547	-0.230333	11.7887	12.014	-0.225333	11.6397	11.5957	0.044	11.79	12.029	-0.239
	LOC_Os01g34200	protein AATF, putative, expressed	1	19180422-19184226	11.5327	11.3563	0.176333	11.089	11.05	0.039	11.4547	11.2803	0.174333	11.2133	11.0407	0.172667
	LOC_Os01g34300	hypothetical protein	1	19234338-19234746	7.92033	8.16033	-0.24	6.331	6.89133	-0.560333	8.29767	8.18367	0.114	6.61733	6.845	-0.227667
	LOC_Os01g34330	BAH domain containing protein, expressed	1	19250453-19266126	7.497	7.68567	-0.188667	7.89	7.84067	0.0493333	7.593	7.68867	-0.0956667	7.79467	7.914	-0.119333
	LOC_Os01g34350	RNA-dependent RNA polymerase homolog 1, putative, expressed	1	19267235-19272378	11.4483	11.5543	-0.106	10.967	11.2363	-0.269333	11.494	11.549	-0.055	11.3913	11.2443	0.147
	LOC_Os01g34390	protoheme IX farnesyltransferase, mitochondrial precursor, putative, expressed	1	19288165-19295852	10.7313	10.3577	0.373667	10.534	10.129	0.405	10.8053	10.3317	0.473667	10.395	10.0763	0.318667
	LOC_Os01g34430	expressed protein	1	19306288-19316390	10.53	10.5103	0.0196667	9.95167	9.95533	-0.00366667	10.4673	10.436	0.0313333	10.0607	9.97267	0.088
	LOC_Os01g34470	hypothetical protein	1	19332274-19333839	5.68467	5.99433	-0.309667	4.445	4.35733	0.0876667	6.67267	6.092	0.580667	4.423	4.32967	0.0933333
	LOC_Os01g34480	dihydroflavonol-4-reductase, putative, expressed	1	19336555-19341032	12.0723	12.0367	0.0356667	12.0333	11.8737	0.159667	12.1623	12.081	0.0813333	12.184	11.894	0.29
	LOC_Os01g34490	retrotransposon protein, putative, unclassified	1	19343199-19347398	9.65733	9.82267	-0.165333	9.85667	10.0333	-0.176667	9.793	9.832	-0.039	9.86433	9.97133	-0.107
	LOC_Os01g34590	expressed protein	1	19399894-19400737	6.91633	6.615	0.301333	7.339	7.32567	0.0133333	7.30467	6.70733	0.597333	6.283	6.35267	-0.0696667
	LOC_Os01g34610	expressed protein	1	19406095-19410332	5.596	4.59533	1.00067	5.96833	5.21533	0.753	4.782	4.38867	0.393333	6.25767	5.28033	0.977333
	LOC_Os01g34614	DNA-directed RNA polymerases I, II, and III 7.3 kDa polypeptide, putative, expressed	1	19412679-19415137	13.407	13.1737	0.233333	13.4533	13.2207	0.232667	13.482	13.1553	0.326667	13.5337	13.2093	0.324333
	LOC_Os01g34620	OsGrx_S15.1 - glutaredoxin subgroup II, expressed	1	19416756-19421151	6.04433	5.464	0.580333	5.38867	5.49733	-0.108667	5.85033	5.911	-0.0606667	5.86533	5.41767	0.447667
	LOC_Os01g34630	retrotransposon protein, putative, Ty1-copia subclass, expressed	1	19422364-19427004	10.166	9.78467	0.381333	9.90333	9.48067	0.422667	10.248	9.95033	0.297667	9.988	9.50133	0.486667
	AK240872		1	19433601-19434395	12.1253	11.96	0.165333	12.0107	11.8653	0.145333	12.1833	11.9133	0.27	12.0537	11.884	0.169667
	LOC_Os01g34660	expressed protein	1	19437755-19440162	10.724	10.8893	-0.165333	10.5407	10.964	-0.423333	10.7187	10.8347	-0.116	10.729	10.9253	-0.196333
	LOC_Os01g34670	hydrolase/ protein serine/threonine phosphatase, putative, expressed	1	19442093-19449256	11.603	11.424	0.179	11.241	11.149	0.092	11.5273	11.4417	0.0856667	11.254	11.143	0.111
	LOC_Os01g34690	expressed protein	1	19456826-19460730	9.39733	9.601	-0.203667	7.69967	7.61933	0.0803333	9.85067	9.591	0.259667	7.891	7.64067	0.250333
	LOC_Os01g34700	protein usf, putative, expressed	1	19462649-19466742	12.749	12.768	-0.019	12.5117	12.5897	-0.078	12.9513	12.828	0.123333	12.6437	12.5917	0.052
	LOC_Os01g34780	protein binding protein, putative, expressed	1	19504584-19512593	11.5307	11.5537	-0.023	11.905	11.9063	-0.00133333	11.4113	11.5703	-0.159	11.796	11.9373	-0.141333
	LOC_Os01g34790	expressed protein	1	19526932-19528148	10.5877	11.097	-0.509333	11.586	12.1303	-0.544333	10.8433	11.233	-0.389667	11.6843	12.191	-0.506667
	LOC_Os01g34850	cation transporter HKT3, putative, expressed	1	19568889-19570698	7.869	8.44833	-0.579333	7.164	7.59067	-0.426667	8.247	8.41667	-0.169667	7.00733	7.61533	-0.608
	LOC_Os01g34860	expressed protein	1	19572000-19575048	8.28167	8.86267	-0.581	7.22333	8.08433	-0.861	8.45633	8.87767	-0.421333	7.72567	8.065	-0.339333
	LOC_Os01g34870	condensin complex subunit 2, putative, expressed	1	19579739-19584249	7.358	7.492	-0.134	7.47233	7.767	-0.294667	7.276	7.501	-0.225	8.176	7.72467	0.451333
	LOC_Os01g34880	ATGSL07, putative, expressed	1	19585188-19587686	6.93667	7.25467	-0.318	4.922	5.44	-0.518	7.43667	7.13267	0.304	5.44667	5.51	-0.0633333
	LOC_Os01g34900	ATGSL11, putative, expressed	1	19608274-19609113	6.08567	6.38767	-0.302	5.524	5.918	-0.394	6.54833	6.434	0.114333	6.406	6.05567	0.350333
	LOC_Os01g34930	ATGSL07, putative, expressed	1	19630197-19632883	9.85533	10.053	-0.197667	9.68433	10.1787	-0.494333	10.1413	10.0793	0.062	10.1187	10.1797	-0.061
	LOC_Os01g35030	multidrug resistance protein 8, putative, expressed	1	19705016-19714045	7.597	7.57033	0.0266667	6.93733	7.24433	-0.307	7.87333	7.51567	0.357667	7.53167	7.48467	0.047
	LOC_Os01g35040	PRLI-interacting factor K, putative, expressed	1	19716678-19719705	12.5177	12.625	-0.107333	12.407	12.456	-0.049	12.355	12.5617	-0.206667	12.3633	12.4937	-0.130333
	LOC_Os01g35050	HYP1, putative, expressed	1	19721309-19732327	11.9683	11.9153	0.053	10.751	10.8713	-0.120333	12.2003	11.988	0.212333	11.0923	10.8727	0.219667
	LOC_Os01g35100	zinc finger, C3HC4 type family protein	1	19761141-19761926	6.04367	6.32833	-0.284667	6.20767	6.419	-0.211333	6.044	6.23667	-0.192667	6.37967	6.431	-0.0513333
	LOC_Os01g35110	conserved hypothetical protein	1	19763790-19764284	8.509	8.29	0.219	8.99433	8.97133	0.023	8.75167	8.24633	0.505333	9.196	8.97233	0.223667
	LOC_Os01g35160	receptor-like protein kinase 4, putative, expressed	1	19780987-19785161	7.94133	7.85167	0.0896667	7.73733	7.502	0.235333	7.867	7.977	-0.11	7.821	7.46667	0.354333
	LOC_Os01g35170	tRNA (guanine-N(1)-)-methyltransferase, putative, expressed	1	19793121-19795872	9.57033	9.91267	-0.342333	8.90533	9.47567	-0.570333	9.43867	9.896	-0.457333	9.40233	9.46333	-0.061
	LOC_Os01g35184	CBL-interacting serine/threonine-protein kinase 24, putative, expressed	1	19796109-19804453	9.72967	10.0167	-0.287	10.0693	10.558	-0.488667	9.86133	10.0463	-0.185	10.2617	10.5357	-0.274
	LOC_Os01g35230	desacetoxyvindoline 4-hydroxylase, putative, expressed	1	19832158-19835259	6.448	6.48633	-0.0383333	6.529	6.49133	0.0376667	7.11967	6.38267	0.737	6.90033	6.57733	0.323
	LOC_Os01g35300	retrotransposon protein, putative, Ty1-copia subclass	1	19866217-19867136	5.91233	5.83767	0.0746667	5.23967	5.12867	0.111	6.45567	5.84767	0.608	5.09233	5.062	0.0303333
	LOC_Os01g35320	conserved hypothetical protein	1	19874147-19874975	6.338	6.85967	-0.521667	6.02133	6.34733	-0.326	6.276	6.57933	-0.303333	6.16267	6.266	-0.103333
	LOC_Os01g35330	circumsporozoite protein precursor, putative, expressed	1	19876000-19877199	13.6513	13.5643	0.087	14.618	14.2207	0.397333	13.635	13.58	0.055	14.6217	14.219	0.402667
	LOC_Os01g35580	expressed protein	1	20008672-20013158	10.9893	10.91	0.0793333	10.4363	10.125	0.311333	10.9547	10.9213	0.0333333	10.388	10.128	0.26
	LOC_Os01g35590	hypothetical protein	1	20016306-20019801	5.89333	6.15333	-0.26	5.73267	6.531	-0.798333	6.16133	6.08267	0.0786667	6.347	6.48433	-0.137333
	LOC_Os01g35789	expressed protein	1	20150523-20153528	14.083	14.2727	-0.189667	13.9733	14.1757	-0.202333	14.2363	14.2387	-0.00233334	14.1337	14.2007	-0.067
	LOC_Os01g35830	expressed protein	1	20172497-20175199	11.4217	11.5067	-0.085	11.3937	11.5433	-0.149667	11.5683	11.532	0.0363333	11.2907	11.47	-0.179333
	LOC_Os01g35920	conserved hypothetical protein	1	20202956-20206158	10.086	10.3373	-0.251333	10.02	10.378	-0.358	10.4663	10.3343	0.132	10.1893	10.3227	-0.133333
	LOC_Os01g35930	retrotransposon protein, putative, unclassified	1	20211101-20213199	12.0283	12.328	-0.299667	11.648	11.9737	-0.325667	12.1543	12.3343	-0.18	11.754	12.01	-0.256
	LOC_Os01g35970	transposon protein, putative, Mariner sub-class	1	20230034-20233244	6.342	6.83067	-0.488667	6.229	7.475	-1.246	6.13567	7.07167	-0.936	7.06367	7.47567	-0.412
	LOC_Os01g35990	expressed protein	1	20238088-20241122	10.2877	10.1027	0.185	10.5657	10.3177	0.248	10.186	10.0477	0.138333	10.636	10.362	0.274
	LOC_Os01g36064	protein dimerization, putative, expressed	1	20283619-20286312	5.752	5.88633	-0.134333	6.22433	6.87633	-0.652	6.012	5.89033	0.121667	6.15833	6.88033	-0.722
	LOC_Os01g36070	mtN3 protein-like, putative, expressed	1	20286514-20288835	6.24867	5.70133	0.547333	6.69367	5.338	1.35567	5.75167	5.55733	0.194333	6.28267	5.603	0.679667
	LOC_Os01g36080	protein phosphatase 2C containing protein, expressed	1	20289304-20296927	11.3463	10.8597	0.486667	11.212	10.6937	0.518333	11.2853	10.866	0.419333	11.1373	10.6967	0.440667
	LOC_Os01g36120	conserved hypothetical protein	1	20309794-20310201	5.77433	6.43333	-0.659	5.715	6.48367	-0.768667	6.17467	6.57633	-0.401667	5.94033	6.49633	-0.556
	LOC_Os01g36200	hypothetical protein	1	20350006-20350287	5.73633	5.88567	-0.149333	5.10167	5.11367	-0.012	5.742	5.968	-0.226	5.02333	5.10967	-0.0863333
	LOC_Os01g36220	common plant regulatory factor 7, putative, expressed	1	20361009-20361853	8.226	8.013	0.213	10.1393	9.17733	0.962	8.367	7.94033	0.426667	9.66933	9.13933	0.53
	LOC_Os01g36229	expressed protein	1	20368464-20371591	7.512	7.39033	0.121667	7.305	7.24533	0.0596667	7.65133	7.34667	0.304667	7.37433	7.24667	0.127667
	LOC_Os01g36390	DNA replication licensing factor mcm4, putative, expressed	1	20518897-20523850	5.42933	6.05267	-0.623333	3.77967	3.81333	-0.0336667	5.618	6.05967	-0.441667	3.949	4.057	-0.108
	AK065963		1	20524117-20527562	10.9863	10.7547	0.231667	11.0873	10.972	0.115333	10.9447	10.8373	0.107333	11.1967	10.96	0.236667
	LOC_Os01g36540	selenium-binding protein-like, putative	1	20607702-20609411	9.77733	9.87333	-0.096	9.20867	9.32433	-0.115667	9.76867	9.895	-0.126333	9.49133	9.36	0.131333
	LOC_Os01g36600	expressed protein	1	20639797-20641027	9.782	9.45367	0.328333	8.958	8.93533	0.0226667	9.72667	9.42267	0.304	9.21767	8.92333	0.294333
	LOC_Os01g36610	salt-inducible protein-like, putative	1	20641163-20642953	6.20633	6.068	0.138333	5.302	5.285	0.017	6.13167	5.94	0.191667	5.86367	5.23367	0.63
	LOC_Os01g36620	pectate lyase 4 precursor, putative, expressed	1	20644709-20646202	8.62567	8.95233	-0.326667	9.75467	9.50533	0.249333	8.68567	8.90533	-0.219667	9.622	9.56167	0.0603333
	LOC_Os01g36630	jumonji domain containing 4, putative, expressed	1	20649545-20653223	8.48467	8.582	-0.0973333	8.22767	8.282	-0.0543333	8.58133	8.697	-0.115667	8.45867	8.361	0.0976667
	LOC_Os01g36670	expressed protein	1	20678371-20691301	11.185	11.4117	-0.226667	11.275	11.611	-0.336	11.373	11.5087	-0.135667	11.328	11.5783	-0.250333
	LOC_Os01g36710	transposon protein, putative, Pong sub-class	1	20706264-20710215	8.80367	8.775	0.0286667	8.36	8.548	-0.188	9.01	8.95567	0.0543333	8.648	8.51033	0.137667
	LOC_Os01g36720	nitrate transporter, putative	1	20713042-20715241	2.99967	3.682	-0.682333	6.73433	6.24533	0.489	3.90267	3.94733	-0.0446667	6.14467	6.14267	0.002
	LOC_Os01g36810	hypothetical protein	1	20804828-20805472	12	12.3793	-0.379333	12.0507	12.1483	-0.0976667	12.747	12.467	0.28	11.959	12.1607	-0.201667
	LOC_Os01g36840	MORC family CW-type zinc finger 3, putative, expressed	1	20816003-20828613	8.23967	8.51667	-0.277	8.576	8.68367	-0.107667	8.167	8.50633	-0.339333	8.66633	8.732	-0.0656667
	LOC_Os01g36860	ATP-dependent RNA helicase-like protein DB10, putative, expressed	1	20849294-20855090	12.25	12.3457	-0.0956667	12.488	12.5033	-0.0153333	12.247	12.298	-0.051	12.4443	12.53	-0.0856667
	LOC_Os01g36870	PX domain containing protein, expressed	1	20861935-20865792	10.724	10.845	-0.121	10.4963	10.6177	-0.121333	10.5967	10.7873	-0.190667	10.5753	10.6093	-0.034
	LOC_Os01g36890	spliceosome RNA helicase BAT1, putative, expressed	1	20867676-20873959	12.5603	12.4887	0.0716667	12.4453	12.344	0.101333	12.644	12.5953	0.0486667	12.4587	12.333	0.125667
	LOC_Os01g36920	spliceosome RNA helicase BAT1, putative, expressed	1	20897800-20903068	13.924	13.9123	0.0116667	13.5837	13.4643	0.119333	13.9957	13.982	0.0136667	13.5663	13.4467	0.119667
	LOC_Os01g36930	ubiquitin carboxyl-terminal hydrolase 6, putative, expressed	1	20908462-20916430	13.5783	13.465	0.113333	13.829	13.394	0.435	13.3703	13.4693	-0.099	13.6263	13.3833	0.243
	LOC_Os01g36940	F-box domain containing protein, expressed	1	20922069-20925696	9.71833	10.005	-0.286667	9.86433	10.0917	-0.227333	10.0103	9.99667	0.0136667	9.91333	10.0803	-0.167
	LOC_Os01g36950	N-rich protein, putative, expressed	1	20926161-20929108	9.61933	9.24633	0.373	10.1727	9.81267	0.36	9.59433	9.27833	0.316	10.1443	9.826	0.318333
	LOC_Os01g37040	expressed protein	1	20989837-20991860	12.4483	11.9253	0.523	13.4963	12.1383	1.358	11.933	11.9297	0.00333333	12.711	12.162	0.549
	LOC_Os01g37050	endoribonuclease Dcr-1, putative, expressed	1	20992309-20997944	11.8423	12.14	-0.297667	12.2577	12.5357	-0.278	11.8803	12.0367	-0.156333	12.537	12.5357	0.00133333
	LOC_Os01g37090	expressed protein	1	21027461-21029663	8.654	8.29867	0.355333	8.22633	8.19767	0.0286667	8.90433	8.31767	0.586667	8.559	8.287	0.272
	LOC_Os01g37120	nucleotide binding protein, putative, expressed	1	21043881-21049101	7.83167	7.947	-0.115333	7.97533	8.27433	-0.299	7.60933	8.01	-0.400667	8.12333	8.29567	-0.172333
	AK058701		1	21057762-21060723	11.3887	11.4883	-0.0996667	10.8407	11.0217	-0.181	11.4443	11.4347	0.00966666	11.1107	11.069	0.0416667
	LOC_Os01g37130	protein phosphatase 2C PPH1, putative, expressed	1	21065430-21069278	14.686	14.676	0.01	14.8077	14.8623	-0.0546667	14.6793	14.6607	0.0186667	14.933	14.8227	0.110333
	LOC_Os01g37140	retrotransposon protein, putative, unclassified	1	21071144-21072632	13.5857	13.2487	0.337	13.224	13.6577	-0.433667	13.884	13.2393	0.644667	13.5313	13.6643	-0.133
	AK068070		1	21073577-21077288	11.0193	11.035	-0.0156667	10.668	10.7427	-0.0746667	11.121	10.9963	0.124667	10.7457	10.7497	-0.004
	LOC_Os01g37210	expressed protein	1	21110203-21113499	5.88767	5.88633	0.00133333	5.885	6.43867	-0.553667	5.75133	5.82367	-0.0723333	6.07467	6.305	-0.230333
	LOC_Os01g37260	F-box domain containing protein, expressed	1	21132637-21137013	9.441	9.543	-0.102	9.23467	9.55767	-0.323	9.53033	9.614	-0.0836667	9.35633	9.515	-0.158667
	LOC_Os01g37280	expressed protein	1	21143802-21147293	9.98467	10.4413	-0.456667	9.7	10.3463	-0.646333	10.114	10.4447	-0.330667	9.92233	10.3377	-0.415333
	LOC_Os01g37460	zinc finger protein, putative, expressed	1	21262636-21264288	9.32367	8.55433	0.769333	11.589	10.8747	0.714333	9.798	8.429	1.369	11.5603	10.8973	0.663
	LOC_Os01g37470	asp/Glu racemase, putative, expressed	1	21265179-21268149	7.896	8.354	-0.458	7.109	7.83533	-0.726333	7.949	8.44567	-0.496667	7.263	7.78167	-0.518667
	LOC_Os01g37480	expressed protein	1	21268965-21272605	12.4373	12.4167	0.0206667	12.3073	12.484	-0.176667	12.2383	12.3973	-0.159	12.2663	12.4447	-0.178333
	LOC_Os01g37490	microtubule motor, putative, expressed	1	21277248-21278788	9.40667	10.081	-0.674333	7.47567	8.65433	-1.17867	9.45433	10.0747	-0.620333	8.01333	8.65533	-0.642
	LOC_Os01g37510	peptide deformylase, mitochondrial precursor, putative, expressed	1	21280805-21282357	9.99167	9.92133	0.0703333	7.855	8.45433	-0.599333	9.79	9.824	-0.034	8.42433	8.49867	-0.0743333
	LOC_Os01g37560	chaperone protein dnaJ 49, putative, expressed	1	21314607-21319381	12.4757	12.41	0.0656667	12.8257	12.5613	0.264333	12.6223	12.5017	0.120667	12.7227	12.5403	0.182333
	LOC_Os01g37590	peptide transporter PTR2, putative, expressed	1	21365653-21367927	11.598	11.1797	0.418333	11.4773	11.5203	-0.043	12.1647	11.1713	0.993333	11.6667	11.521	0.145667
	LOC_Os01g37630	esterase PIR7B, putative, expressed	1	21383484-21384887	11.4433	11.8133	-0.37	11.2183	11.953	-0.734667	11.5127	11.788	-0.275333	11.647	11.9537	-0.306667
	LOC_Os01g37670	F-box domain containing protein, expressed	1	21395354-21397057	6.42467	6.56133	-0.136667	6.67767	6.699	-0.0213333	6.56767	6.50133	0.0663333	6.878	6.63667	0.241333
	LOC_Os01g37690	vacuolar cation/proton exchanger 1a, putative, expressed	1	21398217-21403577	10.7273	9.938	0.789333	11.5417	10.865	0.676667	10.461	9.92433	0.536667	11.3593	10.89	0.469333
	LOC_Os01g37750	glutathione S-transferase GSTU6, putative, expressed	1	21441604-21442638	11.8707	10.6987	1.172	13.507	11.807	1.7	11.2533	10.7073	0.546	12.821	11.821	1
	LOC_Os01g37760	NADP-specific glutamate dehydrogenase, putative, expressed	1	21445761-21451611	11.058	11.002	0.056	11.256	11.1487	0.107333	10.9337	10.9973	-0.0636667	11.0687	11.1397	-0.071
	LOC_Os01g37770	RWD domain-containing protein 1, putative, expressed	1	21451726-21455204	13.0843	13.0783	0.006	12.9693	13.165	-0.195667	12.9723	13.11	-0.137667	12.9473	13.1147	-0.167333
	LOC_Os01g37790	expressed protein	1	21465717-21469941	9.83733	9.93667	-0.0993333	9.98667	10.2583	-0.271667	9.781	10.0383	-0.257333	10.1903	10.2497	-0.0593333
	LOC_Os01g37800	ras-related protein RIC1, putative, expressed	1	21470240-21473286	13.9957	14.0533	-0.0576667	14.355	14.0787	0.276333	13.9837	13.9837	0	14.285	14.1137	0.171333
	LOC_Os01g37820	expressed protein	1	21478337-21482486	12.7457	12.7127	0.033	11.291	11.8503	-0.559333	12.599	12.6173	-0.0183333	11.913	11.84	0.073
	LOC_Os01g37825	peptidase M16 inactive domain containing protein, expressed	1	21485937-21494424	11.611	11.7567	-0.145667	11.096	11.266	-0.17	11.5293	11.853	-0.323667	11.1487	11.259	-0.110333
	LOC_Os01g37832	thioredoxin family Trp26, putative, expressed	1	21494720-21499508	13.3013	13.351	-0.0496667	12.9637	13.342	-0.378333	13.1593	13.228	-0.0686667	13.2127	13.366	-0.153333
	LOC_Os01g37837	seryl-tRNA synthetase, putative, expressed	1	21502591-21506788	13.5777	13.3857	0.192	13.218	13.093	0.125	13.3487	13.391	-0.0423333	13.18	13.0917	0.0883333
	LOC_Os01g37842	expressed protein	1	21508278-21511225	10.658	10.697	-0.039	10.538	10.7697	-0.231667	10.9317	10.808	0.123667	10.6637	10.7747	-0.111
	LOC_Os01g37850	expressed protein	1	21511789-21514271	10.7857	10.768	0.0176667	10.509	10.7227	-0.213667	10.8743	10.75	0.124333	10.708	10.7683	-0.0603333
	LOC_Os01g37870	expressed protein	1	21522279-21529808	11.1633	11.661	-0.497667	10.045	10.82	-0.775	10.9453	11.6	-0.654667	10.4557	10.772	-0.316333
	LOC_Os01g37910	vacuolar processing enzyme precursor, putative, expressed	1	21557240-21561775	14.2353	14.7543	-0.519	14.953	15.2787	-0.325667	14.174	14.758	-0.584	15.233	15.297	-0.064
	AK241989		1	21569444-21570058	12.8637	12.5257	0.338	12.2057	12.0537	0.152	13.1933	12.6403	0.553	11.9797	12.043	-0.0633333
	LOC_Os01g37950	expressed protein	1	21588744-21589239	15.577	15.3383	0.238667	15.4177	15.0833	0.334333	15.8177	15.3357	0.482	15.348	15.1013	0.246667
	LOC_Os01g37960	IAA-amino acid hydrolase ILR1-like 4 precursor, putative, expressed	1	21592491-21597686	11.815	11.886	-0.071	12.3817	12.3167	0.065	12.013	11.8843	0.128667	12.5087	12.2897	0.219
	LOC_Os01g37980	vesicle transport v-SNARE 13, putative, expressed	1	21602465-21605661	12.4387	12.437	0.00166667	12.662	12.58	0.082	12.444	12.354	0.09	12.628	12.5707	0.0573333
	LOC_Os01g38100	expressed protein	1	21664820-21667800	7.731	8.03733	-0.306333	7.17867	7.94267	-0.764	7.81667	8.14433	-0.327667	7.54267	7.88267	-0.34
	LOC_Os01g38190	expressed protein	1	21719076-21720618	7.79167	7.137	0.654667	8.08167	6.743	1.33867	7.31433	7.09267	0.221667	7.30133	6.76333	0.538
	LOC_Os01g38229	peptidyl-prolyl isomerase, putative, expressed	1	21741842-21768293	13.1603	12.8747	0.285667	12.8477	12.0703	0.777333	12.7277	12.7477	-0.02	11.9403	11.8967	0.0436667
	LOC_Os01g38244	expressed protein	1	21774333-21776938	9.325	9.27367	0.0513333	9.02467	9.03233	-0.00766667	9.29867	9.30467	-0.006	9.20867	9.07633	0.132333
	LOC_Os01g38359	peptidyl-prolyl isomerase, putative, expressed	1	21852287-21876668	11.7213	11.1397	0.581667	11.9033	10.1213	1.782	10.6157	11.184	-0.568333	10.3837	10.1273	0.256333
	AK068728		1	21860966-21864531	9.32533	9.387	-0.0616667	9.33	9.341	-0.011	9.35567	9.30567	0.05	9.432	9.33367	0.0983333
	LOC_Os01g38480	expressed protein	1	21950422-21953614	9.52533	9.23767	0.287667	9.96933	9.99	-0.0206667	9.61033	9.303	0.307333	10.0787	9.95967	0.119
	LOC_Os01g38490	expressed protein	1	21954001-21954845	11.028	11.0087	0.0193333	10.611	10.8623	-0.251333	10.9787	10.9083	0.0703333	10.7863	10.8643	-0.078
	LOC_Os01g38500	cp protein, putative, expressed	1	21955538-21957624	7.45267	8.12333	-0.670667	5.35567	6.825	-1.46933	7.54033	8.22067	-0.680333	6.04933	6.79833	-0.749
	LOC_Os01g38510	protein transport protein Sec61 beta subunit, putative, expressed	1	21958028-21959974	12.052	11.334	0.718	12.8773	11.91	0.967333	11.376	11.4067	-0.0306667	12.2487	11.9597	0.289
	LOC_Os01g38530	early flowering 3, putative, expressed	1	21963878-21969958	11.376	11.5723	-0.196333	10.975	11.3807	-0.405667	11.3883	11.519	-0.130667	11.2703	11.3853	-0.115
	LOC_Os01g38560	expressed protein	1	21988532-21989050	7.49	7.29167	0.198333	7.33633	7.44133	-0.105	7.18967	7.336	-0.146333	7.71267	7.53133	0.181333
	LOC_Os01g38570	hypothetical protein	1	21990045-21990706	9.39667	9.952	-0.555333	6.51833	7.01567	-0.497333	9.27367	10.0097	-0.736	6.79433	7.151	-0.356667
	LOC_Os01g38580	beta,beta-carotene 9,10-dioxygenase, putative, expressed	1	21992466-21996156	7.67833	7.486	0.192333	6.63233	5.57433	1.058	8.49	7.484	1.006	6.99933	5.43367	1.56567
	LOC_Os01g38610	DNA binding protein, putative, expressed	1	22014286-22016776	6.09333	6.291	-0.197667	7.11133	6.50833	0.603	6.57933	6.49833	0.081	6.52333	6.59067	-0.0673333
	LOC_Os01g38620	3-5 exonuclease/ nucleic acid binding protein, putative, expressed	1	22025798-22031057	11.3327	11.262	0.0706667	10.9287	11.104	-0.175333	11.204	11.2943	-0.0903333	10.969	11.1097	-0.140667
	LOC_Os01g38650	expressed protein	1	22040573-22041801	2.70333	3.927	-1.22367	7.492	5.38867	2.10333	2.68833	3.75	-1.06167	5.44167	5.36	0.0816667
	LOC_Os01g38660	expressed protein	1	22042570-22043452	9.45267	9.1	0.352667	10.9473	10.3227	0.624667	9.31533	9.041	0.274333	10.484	10.327	0.157
	LOC_Os01g38680	sugar carrier protein C, putative, expressed	1	22050855-22052710	9.831	9.883	-0.052	10.2	9.86167	0.338333	10.133	10.1653	-0.0323333	9.935	9.80267	0.132333
	LOC_Os01g38780	conserved hypothetical protein	1	22086781-22088271	5.322	5.861	-0.539	3.865	5.13033	-1.26533	6.222	6.36133	-0.139333	4.37367	5.114	-0.740333
	LOC_Os01g38950	casein kinase I isoform delta-like, putative, expressed	1	22205835-22210876	12.316	12.5777	-0.261667	12.3877	12.648	-0.260333	12.227	12.5327	-0.305667	12.4397	12.6447	-0.205
	LOC_Os01g38960	expressed protein	1	22213746-22214687	8.498	8.77167	-0.273667	7.621	8.22333	-0.602333	8.60267	8.828	-0.225333	7.948	8.15867	-0.210667
	LOC_Os01g38970	carbamoyl-phosphate synthase large chain, putative, expressed	1	22219635-22224794	12.4223	12.476	-0.0536667	12.111	12.2247	-0.113667	12.4063	12.5	-0.0936667	12.2957	12.2253	0.0703333
	LOC_Os01g38980	calmodulin binding protein, putative, expressed	1	22226897-22230156	12.4917	12.254	0.237667	12.3207	12.1877	0.133	12.365	12.2537	0.111333	12.1647	12.1837	-0.019
	LOC_Os01g38990	Grave disease carrier protein, putative, expressed	1	22244813-22248557	7.871	7.79567	0.0753333	8.12233	7.89467	0.227667	7.691	7.76233	-0.0713333	7.95767	7.98	-0.0223333
	LOC_Os01g39000	expressed protein	1	22248856-22254793	12.3307	12.655	-0.324333	12.3253	12.5653	-0.24	12.3823	12.6493	-0.267	12.3257	12.6097	-0.284
	LOC_Os01g39010	LIN1 protein, putative, expressed	1	22260111-22262919	11.2137	11.1073	0.106333	11.1673	11.253	-0.0856667	11.462	11.1367	0.325333	11.3303	11.251	0.0793333
	LOC_Os01g39020	heat shock factor protein HSF30, putative, expressed	1	22265712-22268686	6.62133	6.88233	-0.261	5.44333	5.68533	-0.242	6.901	6.73333	0.167667	5.87333	5.54467	0.328667
	LOC_Os01g39030	hypothetical protein	1	22269091-22269555	5.29267	5.66667	-0.374	4.46933	4.67333	-0.204	5.66533	5.797	-0.131667	4.863	4.739	0.124
	LOC_Os01g39060	expressed protein	1	22282740-22290200	10.5407	10.733	-0.192333	10.0173	10.5417	-0.524333	10.488	10.6677	-0.179667	10.279	10.556	-0.277
	LOC_Os01g39100	zinc finger C-x8-C-x5-C-x3-H type family protein, expressed	1	22300534-22307329	8.07	8.224	-0.154	7.89167	8.26333	-0.371667	7.827	8.268	-0.441	8.225	8.42833	-0.203333
	LOC_Os01g39110	zinc finger protein, putative, expressed	1	22320771-22323418	5.65333	5.69533	-0.042	6.761	6.83167	-0.0706667	5.958	5.85967	0.0983333	7.31467	6.93833	0.376333
	LOC_Os01g39120	RING zinc finger ankyrin protein, putative	1	22331757-22332214	7.92967	8.26233	-0.332667	8.223	8.53	-0.307	8.06333	8.313	-0.249667	8.30233	8.504	-0.201667
	LOC_Os01g39134	calcium ion binding protein, putative, expressed	1	22348694-22354116	7.11967	7.01633	0.103333	7.786	7.23533	0.550667	6.999	7.104	-0.105	7.42767	7.201	0.226667
	AK240746		1	22358054-22360858	6.704	5.81133	0.892667	8.16	6.20233	1.95767	6.065	6.22767	-0.162667	7.226	6.28267	0.943333
	LOC_Os01g39220	LOB domain protein 11, putative	1	22391168-22391587	6.055	6.26333	-0.208333	5.92667	6.04667	-0.12	6.55467	6.65767	-0.103	5.86533	6.072	-0.206667
	LOC_Os01g39250	OsFtsH4 - Oryza sativa FtsH protease, homologue of AtFtsH4, expressed	1	22401230-22406708	9.197	9.03033	0.166667	9.56433	9.349	0.215333	8.993	9.034	-0.041	9.56467	9.327	0.237667
	LOC_Os01g39260	OsFtsH5 - Oryza sativa FtsH protease, homologue of AtFtsH4, expressed	1	22409103-22415230	10.857	10.787	0.07	11.338	11.2827	0.0553333	10.7373	10.7977	-0.0603333	11.3157	11.286	0.0296667
	LOC_Os01g39270	2-hydroxy-3-oxopropionate reductase, putative, expressed	1	22415051-22417867	13.755	13.5677	0.187333	12.477	12.842	-0.365	13.7327	13.5537	0.179	12.954	12.828	0.126
	LOC_Os01g39280	pyridoxin biosynthesis protein ER1, putative	1	22418395-22418736	10.3483	10.592	-0.243667	9.86233	10.1013	-0.239	11.107	10.705	0.402	9.76	10.045	-0.285
	LOC_Os01g39290	harpin-induced protein, putative, expressed	1	22425378-22426506	10.5503	10.7187	-0.168333	10.382	10.542	-0.16	11.1487	10.8133	0.335333	10.5223	10.5883	-0.066
	LOC_Os01g39310	protein SEY1, putative, expressed	1	22447164-22455574	10.7057	10.646	0.0596667	10.799	10.7713	0.0276667	10.699	10.6817	0.0173333	10.847	10.8213	0.0256667
	LOC_Os01g39330	helix-loop-helix DNA-binding domain containing protein, expressed	1	22464890-22469333	8.79067	7.169	1.62167	10.545	8.63133	1.91367	6.77133	7.18133	-0.41	8.98567	8.59067	0.395
	LOC_Os01g39380	SCD1, putative, expressed	1	22489943-22507276	12.593	12.4507	0.142333	12.5767	12.3423	0.234333	12.266	12.4833	-0.217333	12.3907	12.339	0.0516667
	AK100725		1	22512151-22513369	5.73	6.10367	-0.373667	6.17933	6.971	-0.791667	5.97033	6.319	-0.348667	6.42933	7.00767	-0.578333
	LOC_Os01g39580	anthocyanin regulatory Lc protein, putative, expressed	1	22648916-22654218	6.141	6.42	-0.279	5.76933	5.98867	-0.219333	6.32567	6.36967	-0.044	5.72867	6.08233	-0.353667
	LOC_Os01g39590	hypothetical protein	1	22659374-22660089	8.33467	8.727	-0.392333	8.22233	8.67067	-0.448333	8.79667	8.81267	-0.016	8.395	8.72333	-0.328333
	LOC_Os01g39630	DNA repair protein RAD51 homolog 3, putative, expressed	1	22680037-22685252	10.5773	10.777	-0.199667	10.349	10.6	-0.251	10.59	10.7737	-0.183667	10.5113	10.5527	-0.0413333
	LOC_Os01g39670	ribosomal RNA apurinic site specific lyase, putative, expressed	1	22702422-22704407	8.46033	8.78767	-0.327333	7.77967	8.122	-0.342333	8.59	8.74467	-0.154667	8.07833	8.058	0.0203333
	LOC_Os01g39680	expressed protein	1	22705906-22709896	10.5283	10.5577	-0.0293333	10.143	10.3983	-0.255333	10.5363	10.451	0.0853333	10.3457	10.4393	-0.0936667
	LOC_Os01g39770	calcineurin B-like protein 10, putative, expressed	1	22754678-22757717	9.37733	10.393	-1.01567	9.37833	10.596	-1.21767	9.39133	10.4217	-1.03033	9.87167	10.594	-0.722333
	LOC_Os01g39780	expressed protein	1	22762869-22765239	10.981	10.9343	0.0466667	11.2227	11.1007	0.122	11.3137	10.994	0.319667	11.288	11.1057	0.182333
	LOC_Os01g39790	esterase, putative, expressed	1	22765880-22768850	10.8777	10.9307	-0.053	10.776	10.938	-0.162	10.7963	10.9397	-0.143333	10.915	10.9597	-0.0446667
	LOC_Os01g39800	esterase, putative, expressed	1	22773067-22776666	9.70667	9.83733	-0.130667	9.73133	10.115	-0.383667	9.90433	9.90433	0	9.95233	10.161	-0.208667
	LOC_Os01g39810	mannosyltransferase, putative, expressed	1	22777345-22783080	6.32367	6.34467	-0.021	6.989	6.903	0.086	6.401	6.618	-0.217	7.13767	6.87033	0.267333
	LOC_Os01g39840	expressed protein	1	22799517-22801260	9.244	9.418	-0.174	8.97033	9.44733	-0.477	9.22333	9.36933	-0.146	9.35967	9.42333	-0.0636667
	LOC_Os01g39860	1-aminocyclopropane-1-carboxylate oxidase 1, putative, expressed	1	22816343-22818322	8.461	8.76533	-0.304333	10.101	9.15667	0.944333	8.76067	8.76267	-0.002	9.997	9.218	0.779
	LOC_Os01g39890	submergence induced protein SI397, putative, expressed	1	22821203-22824000	8.05967	7.677	0.382667	8.463	8.06967	0.393333	8.14733	7.717	0.430333	8.36567	8.28933	0.0763333
	LOC_Os01g39900	protein tolA, putative, expressed	1	22825705-22827308	4.862	4.94467	-0.0826667	6.065	5.998	0.067	5.02367	4.9	0.123667	6.29467	5.98267	0.312
	LOC_Os01g39910	hypothetical protein	1	22832142-22832405	15.5403	15.4437	0.0966667	15.358	14.8297	0.528333	15.2613	15.3233	-0.062	15.0917	14.8977	0.194
	LOC_Os01g39950	hypothetical protein	1	22860762-22861298	5.32467	4.99033	0.334333	4.506	4.784	-0.278	6.03333	5.16133	0.872	4.45533	4.654	-0.198667
	LOC_Os01g39960	lycopene epsilon cyclase, chloroplast precursor, putative, expressed	1	22861853-22865590	13.4713	13.8557	-0.384333	12.6433	13.383	-0.739667	13.3833	13.8903	-0.507	13.1943	13.3637	-0.169333
	LOC_Os01g40000	expressed protein	1	22884297-22888574	8.62333	8.79	-0.166667	8.147	8.37933	-0.232333	8.67233	8.77567	-0.103333	8.314	8.34967	-0.0356667
	LOC_Os01g40050	peptidyl-prolyl isomerase CWC27, putative, expressed	1	22918204-22923012	11.4483	11.516	-0.0676667	11.311	11.499	-0.188	11.4413	11.5197	-0.0783333	11.3843	11.473	-0.0886667
	LOC_Os01g40070	expressed protein	1	22931366-22933651	6.068	5.73133	0.336667	7.161	6.779	0.382	6.28033	5.96933	0.311	7.02933	6.80633	0.223
	LOC_Os01g40094	protein phosphatase 2C ABI2, putative, expressed	1	22944627-22950974	12.0273	12.3263	-0.299	11.744	12.365	-0.621	12.5293	12.335	0.194333	12.1933	12.3447	-0.151333
	LOC_Os01g40110	RNA-binding protein, putative, expressed	1	22952053-22954905	12.4377	12.0843	0.353333	12.2667	12.0987	0.168	12.5187	12.154	0.364667	12.241	12.112	0.129
	LOC_Os01g40120	expressed protein	1	22959579-22963998	9.76467	9.66967	0.095	8.982	9.606	-0.624	10.1973	9.63367	0.563667	9.547	9.584	-0.037
	LOC_Os01g40190	expressed protein	1	23002782-23005468	9.40733	10.2733	-0.866	9.079	10.3787	-1.29967	9.84367	10.3237	-0.48	9.65867	10.3587	-0.7
	LOC_Os01g40200	XIK, putative, expressed	1	23010748-23014891	7.91133	8.04933	-0.138	7.804	7.76733	0.0366667	7.911	8.024	-0.113	7.81333	7.87133	-0.058
	AK073289		1	23018532-23019339	11.1707	11.158	0.0126667	11.7893	11.7873	0.002	11.5227	11.1953	0.327333	12.0847	11.783	0.301667
	LOC_Os01g40250	HEAT repeat family protein, expressed	1	23036434-23055373	12.8627	12.902	-0.0393333	12.696	12.8637	-0.167667	12.7613	12.919	-0.157667	12.6823	12.841	-0.158667
	LOC_Os01g40260	OsWRKY77 - Superfamily of rice TFs having WRKY and zinc finger domains, expressed	1	23058791-23060088	7.71933	5.919	1.80033	11.3937	9.15133	2.24233	5.673	5.95233	-0.279333	9.32833	8.966	0.362333
	LOC_Os01g40280	integral membrane protein, putative, expressed	1	23069379-23074031	7.91167	7.90233	0.00933333	8.91933	8.30367	0.615667	7.902	7.917	-0.015	8.64467	8.358	0.286667
	LOC_Os01g40290	expressed protein	1	23074202-23074991	8.93867	7.519	1.41967	11.38	8.08767	3.29233	5.28433	7.42767	-2.14333	8.98467	7.92067	1.064
	LOC_Os01g40310	expressed protein	1	23081341-23082319	14.222	14.4757	-0.253667	14.561	15.349	-0.788	14.3833	14.4863	-0.103	14.7633	15.3063	-0.543
	LOC_Os01g40330	bZIP-like protein, putative, expressed	1	23094659-23099527	9.264	9.31467	-0.0506667	9.11367	9.367	-0.253333	9.08167	9.30667	-0.225	9.32	9.357	-0.037
	LOC_Os01g40340	expressed protein	1	23103794-23109635	12.671	12.6977	-0.0266667	12.9897	12.8417	0.148	12.6413	12.803	-0.161667	12.8037	12.8343	-0.0306667
	LOC_Os01g40420	AKIN gamma, putative, expressed	1	23147083-23150030	9.07633	9.31067	-0.234333	8.93667	8.908	0.0286667	9.01533	9.34567	-0.330333	8.91467	8.89167	0.023
	LOC_Os01g40470	vacuolar ATP synthase subunit d, putative, expressed	1	23182308-23186589	12.6473	12.55	0.0973333	12.6203	12.2907	0.329667	12.6633	12.6373	0.026	12.4177	12.2933	0.124333
	LOC_Os01g40480	phosphoribosylanthranilate transferase, 3 partial, putative, expressed	1	23195394-23198722	9.616	9.73167	-0.115667	9.869	10.1463	-0.277333	9.951	9.76533	0.185667	10.2023	10.182	0.0203333
	LOC_Os01g40499	serine/threonine-protein kinase receptor precursor, putative, expressed	1	23206752-23222789	8.991	9.34933	-0.358333	9.73	10.098	-0.368	9.48167	9.51733	-0.0356667	9.91033	10.096	-0.185667
	LOC_Os01g40570	outer plastidial membrane protein porin, putative, expressed	1	23235028-23237535	9.83733	9.16133	0.676	9.01033	8.04133	0.969	9.53867	9.11267	0.426	8.72467	8.094	0.630667
	LOC_Os01g40580	hypersensitive-induced response protein, putative, expressed	1	23241430-23243021	4.20633	4.85	-0.643667	7.29633	6.59467	0.701667	3.64	5.213	-1.573	6.84833	6.57267	0.275667
	LOC_Os01g40590	protein kinase APK1A, chloroplast precursor, putative, expressed	1	23245301-23250718	5.866	6.577	-0.711	6.54567	7.06733	-0.521667	5.959	6.55133	-0.592333	6.80067	7.05167	-0.251
	LOC_Os01g40610	coiled-coil domain-containing protein 94, putative, expressed	1	23258775-23264120	10.0663	9.88333	0.183	9.95067	9.57367	0.377	10.0757	9.93767	0.138	9.90733	9.53833	0.369
	LOC_Os01g40620	uncharacterized ACR, COG1565 family protein, expressed	1	23275012-23279035	9.86	9.98933	-0.129333	9.68067	9.96267	-0.282	9.66733	9.89933	-0.232	9.74433	9.97733	-0.233
	LOC_Os01g40630	carboxy-lyase, putative, expressed	1	23281756-23285996	13.902	14.0273	-0.125333	13.9787	13.959	0.0196667	14.049	14.01	0.039	14.0377	13.9773	0.0603333
	LOC_Os01g40640	RNA binding protein, putative, expressed	1	23306790-23310024	12.4007	12.5633	-0.162667	11.4867	12.097	-0.610333	12.317	12.5867	-0.269667	11.9793	12.111	-0.131667
	LOC_Os01g40650	expressed protein	1	23310240-23312635	11.1597	10.965	0.194667	10.9343	10.8783	0.056	11.317	11.0167	0.300333	10.7303	10.8893	-0.159
	LOC_Os01g40660	embryonic abundant protein-like, putative, expressed	1	23313596-23314842	7.129	7.45367	-0.324667	7.421	7.69933	-0.278333	7.38767	7.63033	-0.242667	7.40633	7.70433	-0.298
	LOC_Os01g40670	single myb histone 1, putative, expressed	1	23315077-23318787	10.355	10.385	-0.03	10.6567	10.8863	-0.229667	10.0713	10.3417	-0.270333	10.4937	10.854	-0.360333
	LOC_Os01g40680	pentatricopeptide repeat protein PPR868-14, putative	1	23319400-23321019	5.704	5.734	-0.03	4.97333	5.60033	-0.627	5.204	5.53567	-0.331667	5.39833	5.53133	-0.133
	LOC_Os01g40690	holocarboxylase synthetase, putative, expressed	1	23322880-23325189	14.453	14.42	0.033	14.5797	14.6803	-0.100667	14.4917	14.395	0.0966667	14.6123	14.6667	-0.0543333
	LOC_Os01g40700	expressed protein	1	23326839-23329280	9.689	9.586	0.103	9.695	9.39733	0.297667	9.558	9.563	-0.005	9.51433	9.43033	0.084
	LOC_Os01g40710	OHP2, putative, expressed	1	23330539-23331858	14.5557	14.4857	0.07	14.1367	14.3817	-0.245	14.6953	14.513	0.182333	14.332	14.436	-0.104
	LOC_Os01g40750	expressed protein	1	23349890-23352964	11.0433	10.7707	0.272667	10.8313	10.5737	0.257667	10.99	10.7793	0.210667	10.907	10.592	0.315
	LOC_Os01g40820	peptidase family M41 containing protein, expressed	1	23400427-23406629	7.72833	8.116	-0.387667	6.63733	7.46233	-0.825	7.929	8.005	-0.076	6.93067	7.40333	-0.472667
	LOC_Os01g40840	serine/threonine-protein kinase AFC3, putative, expressed	1	23417602-23422231	9.77533	9.96667	-0.191333	9.87467	10.283	-0.408333	9.69	9.997	-0.307	10.0763	10.285	-0.208667
	LOC_Os01g40860	retinal dehydrogenase 1, putative, expressed	1	23424104-23433149	6.16033	5.71833	0.442	4.88867	5.46833	-0.579667	6.27367	5.846	0.427667	5.39	5.46767	-0.0776667
	LOC_Os01g40870	aldehyde dehydrogenase, mitochondrial precursor, putative, expressed	1	23440493-23446562	10.7807	10.3067	0.474	10.8207	10.9187	-0.098	10.2103	10.3067	-0.0963333	10.886	10.945	-0.059
	LOC_Os01g40980	regulator of telomere elongation helicase 1, putative, expressed	1	23501673-23513824	10.7753	10.7893	-0.014	10.0237	10.211	-0.187333	10.64	10.7177	-0.0776667	10.279	10.201	0.078
	LOC_Os01g40990	expressed protein	1	23516210-23540540	12.1677	12.3	-0.132333	11.969	12.0463	-0.0773333	12.1083	12.3453	-0.237	11.8983	12.046	-0.147667
	LOC_Os01g41000	ZCW7, putative	1	23541470-23542145	5.59867	5.313	0.285667	5.996	6.103	-0.107	5.87433	5.26667	0.607667	6.328	6.08267	0.245333
	LOC_Os01g41010	MARD1, putative, expressed	1	23551081-23553498	11.9797	11.8427	0.137	10.807	10.858	-0.051	12.0803	11.833	0.247333	10.7107	10.864	-0.153333
	LOC_Os01g41190	expressed protein	1	23643064-23649763	12.4233	12.5593	-0.136	12.2747	12.4297	-0.155	12.463	12.4893	-0.0263333	12.3643	12.413	-0.0486667
	LOC_Os01g41210	transposon protein, putative, Mutator sub-class, expressed	1	23655646-23658625	9.86467	9.819	0.0456667	9.384	9.51467	-0.130667	9.71967	9.81967	-0.1	9.72633	9.60567	0.120667
	LOC_Os01g41220	expressed protein	1	23659858-23664442	12.0953	12.14	-0.0446667	12.4987	12.3637	0.135	12.234	12.0767	0.157333	12.6157	12.356	0.259667
	LOC_Os01g41240	sigma factor sigB regulation protein rsbQ, putative, expressed	1	23670154-23672300	13.9277	13.5383	0.389333	13.7587	13.024	0.734667	13.6027	13.5	0.102667	13.4197	13.016	0.403667
	LOC_Os01g41430	flavonol-3-O-glycoside-7-O-glucosyltransferase 1, putative, expressed	1	23782922-23784885	7.55733	6.312	1.24533	10.2527	8.33133	1.92133	5.76033	5.929	-0.168667	8.853	8.23767	0.615333
	LOC_Os01g41450	indole-3-acetate beta-glucosyltransferase, putative	1	23790584-23792033	6.43967	6.72767	-0.288	7.57233	6.89467	0.677667	6.29167	6.654	-0.362333	6.78033	6.888	-0.107667
	LOC_Os01g41530	ribosomal RNA apurinic site specific lyase, putative, expressed	1	23836946-23839191	7.63267	7.38433	0.248333	7.74133	7.37833	0.363	7.78633	7.323	0.463333	7.69167	7.30567	0.386
	LOC_Os01g41550	aspartic proteinase nepenthesin-2 precursor, putative, expressed	1	23841852-23843743	11.3137	11.063	0.250667	10.1003	9.948	0.152333	11.8773	10.987	0.890333	10.288	9.858	0.43
	LOC_Os01g41570	mitochondrion protein, putative, expressed	1	23857442-23864963	6.22667	6.404	-0.177333	5.79233	6.487	-0.694667	5.72867	6.18933	-0.460667	6.192	6.46033	-0.268333
	LOC_Os01g41610	hydrogen-transporting ATP synthase, rotational mechanism, putative, expressed	1	23881102-23884502	11.787	11.491	0.296	11.345	11.2363	0.108667	11.9543	11.595	0.359333	11.1697	11.1813	-0.0116667
	LOC_Os01g41630	serine/threonine protein phosphatase 2A 55 kDa regulatory subunit Bbeta isoform, putative, expressed	1	23896960-23903392	13.452	13.3723	0.0796667	13.329	13.1817	0.147333	13.41	13.407	0.003	13.2663	13.1937	0.0726667
	LOC_Os01g41640	expressed protein	1	23904085-23907403	11.5797	11.9417	-0.362	11.8387	12.0997	-0.261	11.8303	11.9823	-0.152	11.803	12.0983	-0.295333
	LOC_Os01g41650	pentatricopeptide repeat protein PPR986-12, putative, expressed	1	23907991-23911608	8.86533	9.122	-0.256667	9.02967	9.59433	-0.564667	9.28867	9.14433	0.144333	9.48367	9.702	-0.218333
	LOC_Os01g41660	phosphoethanolamine/phosphocholine phosphatase, putative, expressed	1	23910829-23913007	6.95267	6.84767	0.105	7.132	6.657	0.475	6.886	6.80767	0.0783333	6.93533	6.75767	0.177667
	LOC_Os01g41710	chlorophyll a-b binding protein 2, chloroplast precursor, putative, expressed	1	23934196-23935404	17.272	18.1873	-0.915333	17.3777	17.9573	-0.579667	17.569	18.0833	-0.514333	17.4007	17.829	-0.428333
	LOC_Os01g41720	conserved hypothetical protein	1	23937907-23942105	6.829	6.047	0.782	6.04067	6.075	-0.0343333	6.45767	5.855	0.602667	6.463	6.143	0.32
	LOC_Os01g41730	receptor-like protein kinase 3, putative, expressed	1	23951137-23953867	8.91567	9.221	-0.305333	8.35967	8.63533	-0.275667	9.21067	9.31433	-0.103667	8.38367	8.675	-0.291333
	LOC_Os01g41750	leucine-rich repeat receptor protein kinase EXS precursor, putative, expressed	1	23958615-23962223	5.93967	5.03233	0.907333	7.92267	5.88167	2.041	3.52667	5.03267	-1.506	6.84567	5.698	1.14767
	LOC_Os01g41760	hypothetical protein	1	23964090-23964416	6.942	6.885	0.057	7.05467	6.98067	0.074	6.87167	6.87433	-0.00266667	7.17533	7.05833	0.117
	LOC_Os01g41800	cytochrome P450 72A1, putative, expressed	1	23989911-23991292	6.11	5.088	1.022	6.27233	5.41567	0.856667	5.18367	4.962	0.221667	5.731	5.22333	0.507667
	LOC_Os01g41810	cytochrome P450 72A1, putative, expressed	1	23999846-24002808	8.82767	8.88267	-0.055	10.788	9.64333	1.14467	8.46867	8.97233	-0.503667	10.1467	9.64967	0.497
	LOC_Os01g41820	cytochrome P450 72A1, putative, expressed	1	24009122-24012243	6.55967	6.35933	0.200333	7.18833	6.246	0.942333	5.88533	6.55767	-0.672333	6.60867	6.25433	0.354333
	LOC_Os01g41870	ATP binding protein, putative, expressed	1	24054609-24059925	9.305	9.347	-0.042	9.30433	9.46833	-0.164	9.64867	9.43567	0.213	9.484	9.449	0.035
	LOC_Os01g41880	nuclear antigen, putative, expressed	1	24067661-24071843	13.176	12.9377	0.238333	12.7503	12.8533	-0.103	13.1907	12.9857	0.205	12.9097	12.8463	0.0633333
	LOC_Os01g41900	MCB2 protein, putative, expressed	1	24087195-24089348	8.14967	8.314	-0.164333	8.758	8.43467	0.323333	8.31433	8.27167	0.0426667	8.47833	8.50367	-0.0253333
	LOC_Os01g41910	receptor-like protein kinase 5 precursor, putative	1	24096963-24098363	8.294	7.78667	0.507333	8.39633	8.30067	0.0956667	8.00133	7.968	0.0333333	8.49333	8.29567	0.197667
	LOC_Os01g41920	hypothetical protein	1	24099163-24099531	7.75	8.008	-0.258	7.904	8.061	-0.157	7.698	7.95433	-0.256333	7.584	7.776	-0.192
	LOC_Os01g41930	expressed protein	1	24102720-24106595	7.79867	8.43233	-0.633667	6.81467	7.58367	-0.769	7.59133	8.39033	-0.799	7.20567	7.63533	-0.429667
	LOC_Os01g41950	expressed protein	1	24109335-24112621	5.95133	5.852	0.0993333	6.75267	6.30367	0.449	6.2	5.70167	0.498333	6.58067	6.34533	0.235333
	AK109130		1	24109336-24110873	9.635	9.61	0.025	9.464	9.48567	-0.0216667	10.0353	9.72267	0.312667	9.47567	9.49333	-0.0176667
	LOC_Os01g41990	calmodulin, putative, expressed	1	24136996-24138405	7.883	7.203	0.68	8.76133	8.32367	0.437667	7.519	7.38767	0.131333	8.49233	8.32067	0.171667
	LOC_Os01g42010	expressed protein	1	24141670-24146137	7.305	6.979	0.326	7.484	7.43267	0.0513333	7.096	7.06733	0.0286667	7.47133	7.402	0.0693333
	AK110890		1	24165607-24167807	4.35333	5.35233	-0.999	5.56133	5.877	-0.315667	4.379	5.58967	-1.21067	5.99633	6.071	-0.0746667
	LOC_Os01g42030	mitochondrial chaperone BCS1, putative, expressed	1	24165716-24167807	8.27467	7.71733	0.557333	9.78367	8.262	1.52167	7.14333	7.75833	-0.615	8.80267	8.19633	0.606333
	LOC_Os01g42040	ubiquitin-conjugating enzyme family protein, expressed	1	24170122-24173729	8.106	7.952	0.154	6.66967	6.86833	-0.198667	7.635	7.82267	-0.187667	7.21567	7.00067	0.215
	LOC_Os01g42050	zinc ribbon 1, putative	1	24167701-24170395	11.0977	10.9123	0.185333	10.399	10.6617	-0.262667	11.0213	10.9293	0.092	10.7287	10.6727	0.056
	LOC_Os01g42080	expressed protein	1	24182576-24188688	10.7853	10.7253	0.06	10.849	10.8173	0.0316667	10.704	10.716	-0.012	10.8333	10.7527	0.0806667
	LOC_Os01g42090	seven-transmembrane-domain protein 1, putative, expressed	1	24191529-24194161	8.22933	8.48367	-0.254333	7.30333	7.71233	-0.409	8.609	8.55	0.059	7.66267	7.75867	-0.096
	LOC_Os01g42110	seven-transmembrane-domain protein 1, putative	1	24204472-24207094	6.23933	6.75167	-0.512333	5.20167	5.974	-0.772333	6.612	6.77767	-0.165667	5.57567	5.948	-0.372333
	LOC_Os01g42120	expressed protein	1	24208748-24211054	11.8867	11.7567	0.13	10.8623	11.1307	-0.268333	11.966	11.673	0.293	11.2733	11.153	0.120333
	LOC_Os01g42130	expressed protein	1	24212146-24212573	5.54	5.98367	-0.443667	5.42533	5.96733	-0.542	6.116	6.33567	-0.219667	5.82767	5.903	-0.0753333
	LOC_Os01g42140	expressed protein	1	24213693-24215035	10.8237	10.627	0.196667	11.5777	11.2563	0.321333	10.901	10.5953	0.305667	11.548	11.2767	0.271333
	AK070799		1	24221799-24224283	8.48133	9.00533	-0.524	7.96467	8.692	-0.727333	8.74233	8.84767	-0.105333	8.02867	8.72567	-0.697
	LOC_Os01g42190	dnaJ-like protein, putative, expressed	1	24238365-24240116	15.0253	14.7173	0.308	14.8737	14.5347	0.339	15.153	14.7053	0.447667	15.1287	14.5713	0.557333
	LOC_Os01g42234	amino-acid permease C584.13, putative, expressed	1	24250566-24260299	8.988	8.82033	0.167667	9.488	8.86033	0.627667	9.16733	8.918	0.249333	8.896	8.808	0.088
	LOC_Os01g42250	expressed protein	1	24260996-24264077	7.325	7.361	-0.036	6.985	7.19867	-0.213667	7.29967	7.34233	-0.0426667	7.033	7.148	-0.115
	LOC_Os01g42260	transcriptional corepressor LEUNIG, putative, expressed	1	24265217-24276743	13.5057	13.7937	-0.288	13.4397	13.695	-0.255333	13.4473	13.817	-0.369667	13.5283	13.6697	-0.141333
	LOC_Os01g42280	selenium-binding protein-like, putative, expressed	1	24296605-24299159	10.8743	11.2043	-0.33	10.3947	11.2633	-0.868667	10.7033	11.1707	-0.467333	10.9537	11.3067	-0.353
	LOC_Os01g42294	atypical receptor-like kinase MARK, putative, expressed	1	24302798-24308752	5.223	5.26433	-0.0413333	4.22133	4.64633	-0.425	6.17767	5.37767	0.8	4.886	4.67933	0.206667
	AK241110		1	24330990-24333608	7.464	9.63133	-2.16733	2.449	3.37633	-0.927333	7.21067	9.61633	-2.40567	2.588	3.794	-1.206
	AK103201		1	24373136-24375613	8.054	7.784	0.27	7.68933	7.92233	-0.233	8.20167	8.04833	0.153333	7.94333	7.88833	0.055
	LOC_Os01g42370	PDR5-like ABC transporter, putative, expressed	1	24392055-24400469	6.04667	6.376	-0.329333	4.30467	4.66133	-0.356667	6.43767	6.355	0.0826667	4.76467	4.61833	0.146333
	LOC_Os01g42380	PDR5-like ABC transporter, putative, expressed	1	24401918-24409029	7.039	6.88067	0.158333	8.11533	7.85867	0.256667	6.60467	7.02867	-0.424	7.67567	7.791	-0.115333
	AK109629		1	24429589-24431269	6.355	6.12533	0.229667	5.732	5.91933	-0.187333	6.71833	6.26133	0.457	5.92967	6.01533	-0.0856667
	LOC_Os01g42400	protein kinase domain containing protein	1	24430197-24432677	5.52433	5.76833	-0.244	5.71533	5.90533	-0.19	5.31233	5.71733	-0.405	5.69567	5.70767	-0.012
	LOC_Os01g42410	PDR5-like ABC transporter, putative, expressed	1	24433928-24441991	10.076	9.06533	1.01067	11.0627	8.845	2.21767	8.52867	8.94067	-0.412	9.26633	8.739	0.527333
	LOC_Os01g42430	vacuolar ATP synthase 21 kDa proteolipid subunit, putative, expressed	1	24453397-24456475	12.7193	12.6533	0.066	12.9133	12.8747	0.0386667	12.637	12.614	0.023	12.8733	12.8867	-0.0133333
	LOC_Os01g42460	BAH domain containing protein, expressed	1	24463719-24471186	11.469	11.81	-0.341	10.8247	11.3057	-0.481	11.5517	11.8147	-0.263	11.0907	11.3253	-0.234667
	LOC_Os01g42470	pre-mRNA-splicing factor cwc24, putative, expressed	1	24472691-24475850	12.16	12.0103	0.149667	11.6783	11.8013	-0.123	12.122	11.923	0.199	11.77	11.7997	-0.0296667
	LOC_Os01g42480	yip1 domain family, member 1, putative, expressed	1	24477831-24480949	11.1567	10.6233	0.533333	11.296	10.782	0.514	10.802	10.4717	0.330333	11.1957	10.8307	0.365
	LOC_Os01g42490	endonuclease/Exonuclease/phosphatase family protein, expressed	1	24482495-24489420	10.8813	10.9017	-0.0203333	9.98533	10.1853	-0.2	10.7733	10.922	-0.148667	10.1103	10.2667	-0.156333
	LOC_Os01g42500	zinc finger, C3HC4 type family protein, expressed	1	24490199-24493059	8.95133	8.97167	-0.0203333	8.98033	9.18933	-0.209	8.80767	8.919	-0.111333	9.09	9.17467	-0.0846667
	LOC_Os01g42510	expressed protein	1	24495093-24498289	8.631	8.31733	0.313667	6.464	6.813	-0.349	8.84067	8.16233	0.678333	7.113	6.74233	0.370667
	LOC_Os01g42530	GTP-binding nuclear protein Ran-2, putative, expressed	1	24514134-24516852	12.6233	12.289	0.334333	12.2397	11.813	0.426667	12.4773	12.2637	0.213667	12.0207	11.8867	0.134
	LOC_Os01g42540	ENT domain containing protein	1	24518557-24519941	9.716	9.919	-0.203	7.79433	8.14467	-0.350333	9.418	9.87467	-0.456667	7.97267	8.065	-0.0923333
	LOC_Os01g42550	expressed protein	1	24522667-24523113	9.483	9.51267	-0.0296667	8.486	8.73333	-0.247333	9.87033	9.50833	0.362	8.964	8.72633	0.237667
	LOC_Os01g42600	hypothetical protein	1	24556750-24557001	11.925	12.173	-0.248	10.5813	10.7673	-0.186	11.828	12.086	-0.258	10.693	10.813	-0.12
	LOC_Os01g42610	terpene synthase 7, putative	1	24561477-24565837	4.11967	4.763	-0.643333	7.36433	6.139	1.22533	4.70767	4.47233	0.235333	5.93133	6.07467	-0.143333
	LOC_Os01g42620	EMB2745, putative, expressed	1	24566778-24572064	8.584	8.50567	0.0783333	8.32533	8.34767	-0.0223333	8.26233	8.46033	-0.198	8.50067	8.43267	0.068
	LOC_Os01g42630	expressed protein	1	24572581-24576227	7.494	7.53233	-0.0383333	7.96633	8.05233	-0.086	7.543	7.58467	-0.0416667	8.03733	8.056	-0.0186667
	LOC_Os01g42640	ribosomal protein S11 containing protein	1	24576732-24577585	11.052	10.8117	0.240333	10.9633	10.873	0.0903333	11.0787	10.7673	0.311333	10.9967	10.9017	0.095
	LOC_Os01g42650	cytochrome c oxidase polypeptide Vb, mitochondrial precursor, putative, expressed	1	24582170-24586806	12.625	12.311	0.314	12.3643	12.185	0.179333	12.6417	12.2843	0.357333	12.3667	12.193	0.173667
	LOC_Os01g42690	acyl-protein thioesterase 2, putative, expressed	1	24603943-24607897	9.96767	10.3657	-0.398	10.7773	10.8997	-0.122333	9.876	10.298	-0.422	10.4037	10.8883	-0.484667
	LOC_Os01g42700	expressed protein	1	24609583-24612158	13.4197	13.1877	0.232	13.7763	13.4933	0.283	13.3753	13.194	0.181333	13.7187	13.5307	0.188
	LOC_Os01g42710	LSD1 zinc finger family protein, expressed	1	24619385-24626545	7.31367	7.322	-0.00833333	7.068	6.924	0.144	7.17233	7.26	-0.0876667	7.36067	7.05533	0.305333
	LOC_Os01g42720	expressed protein	1	24626992-24628080	11.6763	11.468	0.208333	11.359	11.451	-0.092	11.7257	11.454	0.271667	11.523	11.4637	0.0593333
	LOC_Os01g42730	alpha-L-fucosidase 2 precursor, putative, expressed	1	24639449-24644401	9.064	8.76667	0.297333	9.47167	8.81467	0.657	9.184	8.79033	0.393667	9.14833	8.825	0.323333
	LOC_Os01g42740	ammonium transporter 2, putative	1	24652185-24652514	7.946	8.184	-0.238	9.45767	9.21933	0.238333	7.95867	8.09967	-0.141	9.31133	9.209	0.102333
	LOC_Os01g42770	type IIA topoisomerase, B subunit, putative, expressed	1	24668062-24670433	12.1007	11.9593	0.141333	11.6773	11.8393	-0.162	12.1183	11.9037	0.214667	11.9127	11.8077	0.105
	LOC_Os01g42780	cysteine proteinase EP-B 2 precursor, putative, expressed	1	24670366-24672021	4.00733	4.30333	-0.296	6.36367	6.74233	-0.378667	4.38767	4.65533	-0.267667	6.317	6.88433	-0.567333
	LOC_Os01g42790	xylem cysteine proteinase 2 precursor, putative, expressed	1	24678150-24680193	8.578	7.17167	1.40633	10.6953	9.581	1.11433	7.47	7.00633	0.463667	10.505	9.575	0.93
	LOC_Os01g42800	uncharacterised protein family protein, expressed	1	24680999-24687332	12.4227	12.3367	0.086	11.5943	11.752	-0.157667	12.477	12.301	0.176	11.954	11.7267	0.227333
	AK060357		1	24693523-24694508	9.92433	9.92033	0.004	9.869	10.093	-0.224	10.5237	9.90167	0.622	9.992	10.1303	-0.138333
	LOC_Os01g42820	heterogeneous nuclear ribonucleoprotein A3 homolog 2, putative, expressed	1	24695572-24699004	10.291	10.3713	-0.0803333	10.8017	10.7397	0.062	10.5883	10.4753	0.113	10.8457	10.751	0.0946667
	LOC_Os01g42830	adaptin ear-binding coat-associated protein 1, putative, expressed	1	24702725-24706777	11.194	11.3033	-0.109333	10.7507	10.9337	-0.183	11.2883	11.328	-0.0396667	10.8493	10.9257	-0.0763333
	LOC_Os01g42850	autophagy-related protein 7, putative, expressed	1	24707484-24713535	10.9277	11.3303	-0.402667	10.89	11.2487	-0.358667	10.7577	11.2477	-0.49	10.9017	11.191	-0.289333
	AK107945		1	24713871-24714684	14.0077	14.2073	-0.199667	14.0273	14.522	-0.494667	14.2707	14.1463	0.124333	14.5207	14.527	-0.00633333
	LOC_Os01g42870	10-deacetylbaccatin III 10-O-acetyltransferase, putative, expressed	1	24721905-24723659	11.455	11.196	0.259	12.5513	11.9847	0.566667	11.575	11.2893	0.285667	12.2993	12.0037	0.295667
	LOC_Os01g42880	3-N-debenzoyl-2-deoxytaxol N-benzoyltransferase, putative, expressed	1	24724356-24727553	11.854	11.553	0.301	11.9653	11.2893	0.676	11.5387	11.4837	0.055	11.601	11.3307	0.270333
	LOC_Os01g42950	ATP binding protein, putative, expressed	1	24755488-24763277	10.444	10.449	-0.005	10.833	10.7457	0.0873333	10.3893	10.4253	-0.036	10.8483	10.791	0.0573333
	LOC_Os01g42970	zinc finger C-x8-C-x5-C-x3-H type family protein, expressed	1	24798774-24805279	12.245	12.389	-0.144	12.3203	12.35	-0.0296667	12.3173	12.4343	-0.117	12.405	12.3273	0.0776667
	LOC_Os01g42980	structural constituent of ribosome, putative, expressed	1	24807703-24810605	12.754	12.2913	0.462667	11.7903	11.7653	0.025	12.7263	12.288	0.438333	11.778	11.7783	-0.00033333
	LOC_Os01g42990	conserved hypothetical protein	1	24811397-24814679	11.016	10.4803	0.535667	10.7967	10.4713	0.325333	11.26	10.462	0.798	10.9483	10.494	0.454333
	LOC_Os01g43010	transposon protein, putative, unclassified, expressed	1	24818773-24824728	7.22267	6.97667	0.246	6.84267	7.017	-0.174333	7.421	6.90867	0.512333	7.54167	7.053	0.488667
	LOC_Os01g43020	CTP synthase, putative, expressed	1	24825639-24831704	12.4217	12.498	-0.0763333	11.8737	12.134	-0.260333	12.434	12.5117	-0.0776667	11.943	12.183	-0.24
	LOC_Os01g43030	NMDA receptor-regulated 1-like protein, putative, expressed	1	24861675-24873543	11.9843	12.259	-0.274667	11.909	12.1567	-0.247667	11.9	12.318	-0.418	11.8577	12.176	-0.318333
	LOC_Os01g43040	expressed protein	1	24878803-24882427	9.73767	9.61133	0.126333	9.44867	9.227	0.221667	9.79833	9.62633	0.172	9.678	9.217	0.461
	LOC_Os01g43050	CENP-C1, putative, expressed	1	24886177-24895511	6.23433	6.50867	-0.274333	6.304	6.12967	0.174333	6.551	6.54067	0.0103333	6.371	6.17467	0.196333
	LOC_Os01g43060	expressed protein	1	24895849-24898383	11.4347	11.0817	0.353	11.3973	11.2773	0.12	11.484	11.1617	0.322333	11.403	11.2457	0.157333
	LOC_Os01g43070	expressed protein	1	24899830-24902546	14.892	14.9	-0.008	14.299	14.7183	-0.419333	14.8683	14.7967	0.0716667	14.8583	14.707	0.151333
	LOC_Os01g43080	3-5 exonuclease eri-1, putative, expressed	1	24902574-24903707	9.42133	9.04833	0.373	9.677	9.542	0.135	9.41567	9.179	0.236667	9.53433	9.504	0.0303333
	LOC_Os01g43090	auxin-induced protein PCNT115, putative, expressed	1	24906470-24908925	12.9117	12.9467	-0.035	13.852	13.7243	0.127667	13.0703	12.9267	0.143667	14.0407	13.7257	0.315
	LOC_Os01g43100	catalytic/ protein phosphatase type 2C/ protein serine/threonine phosphatase, putative, expressed	1	24911502-24916271	13.372	13.5377	-0.165667	13.093	13.4013	-0.308333	13.3433	13.6203	-0.277	13.2997	13.3977	-0.098
	LOC_Os01g43120	ATP-dependent RNA helicase has1, putative, expressed	1	24925029-24928717	15.1847	15.1113	0.0733333	14.2107	14.577	-0.366333	14.9503	15.09	-0.139667	14.667	14.5347	0.132333
	LOC_Os01g43130	ATP-dependent RNA helicase HAS1, putative, expressed	1	24929073-24932376	9.81267	9.86067	-0.048	9.95833	10.2123	-0.254	9.71133	9.78267	-0.0713333	9.893	10.2063	-0.313333
	LOC_Os01g43150	OsFtsH9 - Oryza sativa FtsH protease, homologue of AtFtsH11, expressed	1	24942951-24950033	9.36667	9.54833	-0.181667	9.51133	9.548	-0.0366667	9.424	9.63767	-0.213667	9.51767	9.56167	-0.044
	LOC_Os01g43160	polygalacturonase, putative, expressed	1	24956118-24959179	9.575	9.62367	-0.0486667	8.36967	8.37367	-0.004	10.0647	9.60567	0.459	8.502	8.28333	0.218667
	LOC_Os01g43170	polypyrimidine tract-binding protein homolog 2, putative, expressed	1	24960602-24966124	10.887	10.7457	0.141333	10.4707	10.505	-0.0343333	11.084	10.69	0.394	10.5857	10.515	0.0706667
	LOC_Os01g43220	hydrolase, hydrolyzing O-glycosyl compounds, putative, expressed	1	25018240-25023919	8.21	8.307	-0.097	7.551	7.77867	-0.227667	8.211	8.20933	0.00166667	8.129	7.802	0.327
	LOC_Os01g43230	expressed protein	1	25022608-25024780	11.296	11.9953	-0.699333	10.0213	10.8563	-0.835	11.3833	11.9207	-0.537333	10.4063	10.861	-0.454667
	LOC_Os01g43250	seh1-like protein, putative, expressed	1	25030619-25035759	9.969	9.834	0.135	9.265	9.38733	-0.122333	9.94067	9.88733	0.0533333	9.394	9.39733	-0.00333333
	LOC_Os01g43270	hydroquinone glucosyltransferase, putative	1	25039018-25040460	7.496	7.58567	-0.0896667	8.252	8.279	-0.027	7.62233	7.67067	-0.0483333	8.902	8.361	0.541
	AK100581		1	25068441-25069057	5.98933	6.03433	-0.045	6.295	6.53633	-0.241333	6.492	5.92967	0.562333	6.34767	6.072	0.275667
	AK106945		1	25094321-25096114	6.07433	6.195	-0.120667	5.96133	6.182	-0.220667	6.521	6.459	0.062	6.04467	6.17633	-0.131667
	LOC_Os01g43330	expressed protein	1	25089478-25095105	13.1897	12.9747	0.215	12.081	12.0397	0.0413333	12.9717	12.8787	0.093	12.262	12.064	0.198
	LOC_Os01g43360	myosin Ie, putative, expressed	1	25118981-25121220	12.3337	12.0553	0.278333	12.4917	12.1943	0.297333	12.1607	12.0607	0.1	12.397	12.1793	0.217667
	LOC_Os01g43370	expressed protein	1	25135362-25140247	15.027	14.8533	0.173667	15.0427	14.821	0.221667	15.2323	14.871	0.361333	14.9573	14.828	0.129333
	LOC_Os01g43380	transferase, transferring glycosyl groups, putative, expressed	1	25140462-25147430	10.7933	11.139	-0.345667	10.6867	11.1847	-0.498	10.9617	11.1833	-0.221667	10.8663	11.1963	-0.33
	LOC_Os01g43390	uroporphyrinogen decarboxylase, chloroplast precursor, putative, expressed	1	25150845-25154987	12.613	12.548	0.065	11.4683	11.7397	-0.271333	12.67	12.5563	0.113667	11.7353	11.7097	0.0256667
	AK103435		1	25160302-25165394	9.283	9.23133	0.0516667	8.79167	8.92067	-0.129	9.311	9.28367	0.0273333	8.883	8.94233	-0.0593333
	LOC_Os01g43410	calcium-dependent protein kinase, isoform 2, putative, expressed	1	25165972-25170466	12.9517	12.8577	0.094	13.103	12.736	0.367	12.762	12.8703	-0.108333	12.974	12.7533	0.220667
	LOC_Os01g43420	protein ABIL1, putative, expressed	1	25170580-25173763	11.423	11.302	0.121	11.623	11.5393	0.0836667	11.372	11.203	0.169	11.4563	11.5237	-0.0673333
	LOC_Os01g43430	expressed protein	1	25177289-25178146	7.23933	7.50867	-0.269333	7.119	7.598	-0.479	7.38267	7.31533	0.0673333	7.30467	7.61333	-0.308667
	LOC_Os01g43440	too many mouths protein precursor, putative	1	25182785-25184269	5.51667	6.15267	-0.636	5.37433	5.699	-0.324667	5.48567	5.81333	-0.327667	5.46967	5.76867	-0.299
	LOC_Os01g43460	C4-dicarboxylate transporter/malic acid transport protein, expressed	1	25188432-25191121	6.37067	6.62933	-0.258667	7.13433	6.134	1.00033	5.81567	6.56567	-0.75	6.56733	6.126	0.441333
	LOC_Os01g43480	ATP binding protein, putative, expressed	1	25221386-25226874	9.88267	8.76333	1.11933	11.2933	9.73367	1.55967	9.07833	8.822	0.256333	10.407	9.744	0.663
	LOC_Os01g43520	ceramidase, putative, expressed	1	25240350-25250862	10.9297	10.676	0.253667	10.0433	9.91867	0.124667	10.846	10.6613	0.184667	10.308	9.93267	0.375333
	LOC_Os01g43540	suppressor of G2 allele of SKP1, putative, expressed	1	25264513-25269752	14.315	14.149	0.166	14.2657	13.6597	0.606	14.0103	14.215	-0.204667	13.96	13.701	0.259
	LOC_Os01g43550	OsWRKY12 - Superfamily of rice TFs having WRKY and zinc finger domains, expressed	1	25272130-25274144	7.652	7.917	-0.265	7.65433	8.36667	-0.712333	7.91167	7.817	0.0946667	7.91767	8.42967	-0.512
	LOC_Os01g43580	BY-2 kinesin-like protein 10, putative, expressed	1	25285359-25289698	7.45433	7.65433	-0.2	5.945	5.772	0.173	7.24	7.619	-0.379	5.58733	5.67067	-0.0833333
	LOC_Os01g43590	heat shock factor protein HSF8, putative, expressed	1	25294258-25295895	4.429	4.379	0.05	6.70933	6.68333	0.026	4.94167	4.35633	0.585333	6.92867	6.724	0.204667
	LOC_Os01g43630	adaptin N terminal region family protein, expressed	1	25321580-25329703	9.24567	9.10333	0.142333	9.71067	9.18633	0.524333	8.89033	9.048	-0.157667	9.465	9.20633	0.258667
	AK122071		1	25330878-25331549	13.5937	13.2217	0.372	13.8153	13.3943	0.421	13.6683	13.12	0.548333	13.6157	13.4227	0.193
	AK067735		1	25345994-25348456	11.7227	11.6403	0.0823333	11.5277	11.4993	0.0283333	11.848	11.6093	0.238667	11.593	11.493	0.1
	LOC_Os01g43680	expressed protein	1	25356642-25360094	11.806	11.8853	-0.0793333	12.48	12.387	0.093	11.652	11.917	-0.265	12.5163	12.3663	0.15
	LOC_Os01g43700	cytochrome P450 72A1, putative, expressed	1	25367062-25370898	10.8947	11.0103	-0.115667	11.749	12.137	-0.388	11.134	10.9267	0.207333	12.0717	12.1067	-0.035
	LOC_Os01g43710	cytochrome P450 72A1, putative, expressed	1	25372024-25376262	6.213	5.788	0.425	7.25733	7.269	-0.0116667	6.079	5.89	0.189	7.32	7.22667	0.0933333
	LOC_Os01g43720	cytochrome P450 72A1, putative, expressed	1	25382620-25385043	2.19033	2.22	-0.0296667	7.18967	6.51867	0.671	3.11033	3.171	-0.0606667	6.76267	6.43767	0.325
	LOC_Os01g43740	cytochrome P450 72A1, putative, expressed	1	25387612-25390457	10.7733	10.1547	0.618667	10.0813	10.7207	-0.639333	11.0197	10.086	0.933667	10.902	10.7147	0.187333
	LOC_Os01g43750	cytochrome P450 72A1, putative, expressed	1	25393019-25395136	8.11267	6.59967	1.513	10.2173	8.05633	2.161	6.30167	6.50333	-0.201667	9.163	7.99467	1.16833
	LOC_Os01g43760	cytochrome P450 72A1, putative, expressed	1	25397564-25399553	11.7613	11.948	-0.186667	11.286	11.444	-0.158	11.7817	11.9893	-0.207667	11.3613	11.4153	-0.054
	LOC_Os01g43844	cytochrome P450 72A1, putative, expressed	1	25440929-25445216	12.9793	13.1357	-0.156333	13.589	13.3707	0.218333	12.833	13.125	-0.292	13.6297	13.3337	0.296
	LOC_Os01g43851	cytochrome P450 72A1, putative, expressed	1	25446582-25448775	8.83433	8.10333	0.731	9.011	7.52867	1.48233	8.206	7.91467	0.291333	8.48567	7.32	1.16567
	LOC_Os01g43870	CTD-phosphatase-like protein, putative, expressed	1	25459733-25464994	12.615	12.5623	0.0526667	12.9547	12.9007	0.054	12.4847	12.6	-0.115333	12.599	12.8933	-0.294333
	LOC_Os01g43890	SCPL50, putative, expressed	1	25471343-25472913	6.375	5.20167	1.17333	8.35667	6.881	1.47567	5.05967	5.40767	-0.348	7.42633	6.69167	0.734667
	LOC_Os01g43910	OsMPK20-1 - putative MAPK based on amino acid sequence homology, expressed	1	25478950-25485227	8.668	8.59967	0.0683333	8.699	8.644	0.055	8.53433	8.61933	-0.085	8.514	8.66833	-0.154333
	LOC_Os01g43990	hypothetical protein	1	25537893-25539150	8.14233	8.24967	-0.107333	8.618	9.135	-0.517	8.178	8.24533	-0.0673333	8.84333	9.18167	-0.338333
	LOC_Os01g44040	O-acetyltransferase, putative, expressed	1	25553513-25560626	9.872	9.92067	-0.0486667	9.95767	9.62967	0.328	9.84767	10.0013	-0.153667	9.77233	9.651	0.121333
	LOC_Os01g44050	siroheme synthase, putative, expressed	1	25561556-25565013	10.2713	9.871	0.400333	11.8743	10.3487	1.52567	10.3823	9.74933	0.633	10.8713	10.373	0.498333
	LOC_Os01g44090	GPI-anchored protein, putative, expressed	1	25598549-25600358	6.19567	6.55633	-0.360667	6.64933	6.86233	-0.213	6.625	6.46333	0.161667	6.34267	6.905	-0.562333
	LOC_Os01g44120	expressed protein	1	25615136-25616005	6.64067	4.864	1.77667	8.16733	7.02	1.14733	3.622	5.209	-1.587	6.849	7.02167	-0.172667
	LOC_Os01g44190	conserved hypothetical protein	1	25657787-25658107	7.28067	7.451	-0.170333	7.16533	7.215	-0.0496667	7.66967	7.574	0.0956667	7.00233	7.27133	-0.269
	LOC_Os01g44210	50S ribosomal protein L31, putative, expressed	1	25677469-25678396	16.6487	16.397	0.251667	16.474	16.5787	-0.104667	16.8773	16.3973	0.48	16.682	16.4927	0.189333
	LOC_Os01g44220	glucose-1-phosphate adenylyltransferase large subunit 1, chloroplast precursor, putative, expressed	1	25680617-25689032	10.3543	10.367	-0.0126667	10.5847	10.546	0.0386667	10.26	10.329	-0.069	10.6417	10.546	0.0956667
	LOC_Os01g44230	transcription factor X1, putative, expressed	1	25689936-25694009	11.9063	11.9463	-0.04	11.929	11.8817	0.0473333	11.8147	11.943	-0.128333	11.9513	11.8897	0.0616667
	LOC_Os01g44260	dihydroflavonol-4-reductase, putative, expressed	1	25709546-25711525	8.52567	8.699	-0.173333	8.935	8.98167	-0.0466667	8.677	8.76	-0.083	8.87	8.97733	-0.107333
	AK120696		1	25729104-25733368	7.08233	7.45933	-0.377	6.68967	6.593	0.0966667	7.136	7.433	-0.297	6.7	6.67433	0.0256667
	LOC_Os01g44310	dnaJ domain containing protein, expressed	1	25744106-25752571	10.914	10.8237	0.0903333	11.1233	10.9493	0.174	10.7227	10.8137	-0.091	11.1277	10.9423	0.185333
	LOC_Os01g44390	DNA binding protein, putative, expressed	1	25788839-25790532	8.357	9.01667	-0.659667	7.33567	8.36267	-1.027	8.34233	9.021	-0.678667	7.822	8.437	-0.615
	LOC_Os01g44394	rae1-like protein, putative, expressed	1	25793211-25801105	8.416	8.52533	-0.109333	7.378	7.89267	-0.514667	8.48867	8.63067	-0.142	7.72333	7.88367	-0.160333
	LOC_Os01g44430	fibroin heavy chain precursor, putative, expressed	1	25803592-25809821	12.5697	12.6947	-0.125	12.5487	12.7177	-0.169	12.6787	12.6023	0.0763333	12.6817	12.7783	-0.0966667
	AK106223		1	25816997-25817509	10.4243	10.305	0.119333	10.133	10.4363	-0.303333	10.8023	10.3717	0.430667	10.6553	10.448	0.207333
	LOC_Os01g44950	non-ribosomal peptide synthase Amino acid adenylation, putative	1	25825947-25827815	7.07	7.532	-0.462	7.7	7.785	-0.085	7.14633	7.44567	-0.299333	7.793	7.74467	0.0483333
	LOC_Os01g44990	SNF2 family N-terminal domain containing protein, expressed	1	25851032-25858327	10.2433	10.3753	-0.132	10.4343	10.4483	-0.014	10.0527	10.336	-0.283333	10.4047	10.481	-0.0763333
	LOC_Os01g45020	F-box protein interaction domain containing protein, expressed	1	25868620-25875764	7.765	7.62533	0.139667	8.95533	8.59033	0.365	7.37067	7.744	-0.373333	8.62533	8.53533	0.09
	LOC_Os01g45070	peptide deformylase, chloroplast precursor, putative, expressed	1	25912599-25916010	14.2053	14.1437	0.0616667	14.122	14.4107	-0.288667	14.1293	14.058	0.0713333	14.5743	14.4733	0.101
	LOC_Os01g45090	transcription factor MYB21, putative, expressed	1	25919573-25920768	6.02167	5.69033	0.331333	5.88333	6.20767	-0.324333	5.899	5.72033	0.178667	6.08367	6.247	-0.163333
	LOC_Os01g45110	cytokinin-O-glucosyltransferase 1, putative, expressed	1	25925294-25927221	5.586	4.871	0.715	8.991	8.86967	0.121333	3.43367	4.58	-1.14633	9.27467	8.87533	0.399333
	LOC_Os01g45140	cytokinin-O-glucosyltransferase 1, putative, expressed	1	25942711-25944201	8.986	9.117	-0.131	8.55933	9.10633	-0.547	9.68133	9.186	0.495333	9.16333	9.144	0.0193333
	LOC_Os01g45150	conserved hypothetical protein	1	25949851-25950624	5.75067	6.08233	-0.331667	6.27067	5.88267	0.388	6.68033	6.02167	0.658667	6.00233	5.91467	0.0876667
	LOC_Os01g45190	eukaryotic initiation factor 4A-3, putative, expressed	1	25963798-25967411	13.3257	13.122	0.203667	13.1463	13.0573	0.089	13.2353	13.064	0.171333	13.3487	13.0543	0.294333
	LOC_Os01g45200	dihydroflavonol-4-reductase, putative, expressed	1	25967568-25974072	8.85967	8.64767	0.212	9.26267	9.12967	0.133	9.379	8.67367	0.705333	9.059	9.11333	-0.0543333
	LOC_Os01g45250	expressed protein	1	26008418-26009924	11.0843	10.4487	0.635667	11.507	11.0907	0.416333	10.8247	10.4543	0.370333	11.4153	11.0617	0.353667
	LOC_Os01g45274	carbonic anhydrase, chloroplast precursor, putative, expressed	1	26019565-26031938	17.9543	17.5123	0.442	16.9217	17.0913	-0.169667	17.9247	17.537	0.387667	17.0517	17.0893	-0.0376667
	LOC_Os01g45310	translation initiation factor IF-2, putative	1	26047920-26048645	7.06133	7.177	-0.115667	7.372	7.68633	-0.314333	7.493	7.21133	0.281667	7.66267	7.686	-0.0233333
	LOC_Os01g45360	vegetative cell wall protein gp1 precursor, putative, expressed	1	26075040-26077314	12.4967	12.3087	0.188	13.112	12.894	0.218	12.6907	12.312	0.378667	13.058	12.8657	0.192333
	LOC_Os01g45370	expressed protein	1	26079125-26082619	12.1563	12.1827	-0.0263333	11.5057	11.8817	-0.376	12.2343	12.2043	0.03	11.8603	11.8843	-0.024
	LOC_Os01g45380	ATP binding protein, putative, expressed	1	26084643-26089035	10.6053	10.7357	-0.130333	10.884	10.934	-0.05	10.7803	10.8183	-0.038	10.952	10.9193	0.0326667
	LOC_Os01g45390	HD domain containing protein, expressed	1	26089338-26093373	9.442	9.26267	0.179333	9.74233	9.56467	0.177667	9.33367	9.373	-0.0393333	9.693	9.55133	0.141667
	LOC_Os01g45439	expressed protein	1	26104301-26109267	10.1933	9.962	0.231333	10.7103	10.617	0.0933333	9.929	9.944	-0.015	10.548	10.6583	-0.110333
	AK063793		1	26125616-26127258	5.494	6.01667	-0.522667	6.49767	6.997	-0.499333	5.63833	6.22733	-0.589	6.66333	6.94967	-0.286333
	LOC_Os01g45470	expressed protein	1	26127516-26128091	16.0317	16.0653	-0.0336667	16.123	16.4687	-0.345667	15.5907	15.992	-0.401333	15.814	16.48	-0.666
	LOC_Os01g45510	plant-specific domain TIGR01570 family protein	1	26152573-26153484	4.872	5.37767	-0.505667	3.86367	4.34467	-0.481	4.917	5.88933	-0.972333	4.313	4.36967	-0.0566667
	LOC_Os01g45530	single-stranded DNA-binding protein, putative, expressed	1	26168399-26170353	10.374	9.811	0.563	10.3777	9.83667	0.541	10.4337	9.86367	0.57	10.3973	9.86933	0.528
	LOC_Os01g45620	OsMPK21-2 - putative MAPK based on amino acid sequence homology, expressed	1	26244471-26249826	8.79333	8.79833	-0.005	7.85767	8.28	-0.422333	8.71033	8.81567	-0.105333	8.25233	8.328	-0.0756667
	LOC_Os01g45640	tat pathway signal sequence family protein, expressed	1	26253084-26255057	8.36533	9.023	-0.657667	9.82667	9.67467	0.152	8.43933	9.069	-0.629667	9.86233	9.66733	0.195
	LOC_Os01g45670	expressed protein	1	26260464-26261735	9.55233	9.745	-0.192667	8.68067	9.103	-0.422333	9.75167	9.773	-0.0213333	8.83133	9.13867	-0.307333
	LOC_Os01g45700	expressed protein	1	26276214-26277048	7.13967	7.52467	-0.385	6.678	6.948	-0.27	7.20067	7.471	-0.270333	6.52367	6.91933	-0.395667
	LOC_Os01g45750	bile acid sodium symporter/ transporter, putative, expressed	1	26300370-26307288	12.9377	12.9897	-0.052	13.0367	13.061	-0.0243333	12.8157	13.0137	-0.198	13.016	13.06	-0.044
	LOC_Os01g45820	hypothetical protein	1	26358133-26359155	7.04267	7.174	-0.131333	6.26833	6.49233	-0.224	7.06	7.083	-0.023	6.64467	6.51333	0.131333
	LOC_Os01g45830	sulfate transporter, putative, expressed	1	26360007-26361778	11.299	11.275	0.024	11.1497	11.0653	0.0843333	11.6983	11.2547	0.443667	11.3823	11.0833	0.299
	LOC_Os01g45840	CRR2, putative, expressed	1	26363490-26366006	8.40667	8.39067	0.016	7.55033	7.67433	-0.124	8.15133	8.32033	-0.169	8.10033	7.69333	0.407
	LOC_Os01g45860	DELLA protein RGA, putative, expressed	1	26371014-26372688	7.09033	7.00767	0.0826667	7.722	7.68833	0.0336667	7.12967	7.02433	0.105333	7.974	7.74833	0.225667
	AK062494		1	26378772-26380657	10.2227	10.2493	-0.0266667	10.427	10.5613	-0.134333	10.54	10.206	0.334	10.6513	10.5613	0.09
	LOC_Os01g45880	retrotransposon protein, putative, unclassified, expressed	1	26387639-26397747	10.6493	10.6407	0.00866666	10.6473	10.691	-0.0436667	10.74	10.5957	0.144333	10.785	10.6957	0.0893333
	LOC_Os01g45900	F-box domain containing protein, expressed	1	26401878-26403982	10.515	10.6893	-0.174333	10.762	11.053	-0.291	10.9253	10.709	0.216333	10.9597	11.0967	-0.137
	LOC_Os01g45910	plastidic ATP/ADP-transporter, putative, expressed	1	26404876-26409046	12.8257	12.5467	0.279	12.725	12.334	0.391	12.8883	12.663	0.225333	12.5283	12.36	0.168333
	LOC_Os01g45914	expressed protein	1	26414420-26415183	14.7697	15.8087	-1.039	6.368	9.535	-3.167	14.0447	15.535	-1.49033	7.55167	9.40867	-1.857
	LOC_Os01g45960	hydrolase, putative, expressed	1	26433684-26438061	8.84733	9.071	-0.223667	8.07467	8.27	-0.195333	8.84933	9.113	-0.263667	8.13133	8.22067	-0.0893333
	LOC_Os01g45970	expressed protein	1	26438790-26441038	10.7713	10.7933	-0.022	10.603	10.7887	-0.185667	10.879	10.8347	0.0443333	10.7883	10.7947	-0.00633334
	LOC_Os01g45990	potassium channel AKT1, putative, expressed	1	26446556-26453013	11.155	10.8657	0.289333	11.6323	10.9143	0.718	10.9547	10.8177	0.137	11.4003	10.8753	0.525
	LOC_Os01g46020	TAFII55 protein conserved region containing protein, expressed	1	26490645-26493320	7.90767	7.80333	0.104333	7.479	8.07833	-0.599333	7.76033	7.84667	-0.0863333	7.90133	8.01833	-0.117
	LOC_Os01g46040	PSTVd RNA-binding protein Virp1d, putative, expressed	1	26500036-26504078	7.54233	7.378	0.164333	6.68933	6.743	-0.0536667	7.66233	7.366	0.296333	7.23433	6.63167	0.602667
	LOC_Os01g46060	expressed protein	1	26510731-26517038	11.3423	11.3857	-0.0433333	11.0907	11.1357	-0.045	11.3587	11.3303	0.0283333	11.04	11.1573	-0.117333
	LOC_Os01g46070	malate dehydrogenase, mitochondrial precursor, putative, expressed	1	26517600-26521365	14.4683	14.2453	0.223	14.016	13.7787	0.237333	14.373	14.2783	0.0946667	14.0043	13.8123	0.192
	LOC_Os01g46080	esterase precursor, putative, expressed	1	26524908-26528558	11.418	11.122	0.296	12.1797	11.871	0.308667	11.2513	11.1767	0.0746667	12.338	11.848	0.49
	LOC_Os01g46120	esterase precursor, putative, expressed	1	26549465-26551972	5.43667	6.634	-1.19733	5.02267	6.51233	-1.48967	5.86767	6.528	-0.660333	5.47067	6.409	-0.938333
	LOC_Os01g46140	expressed protein	1	26562616-26565132	7.332	7.59367	-0.261667	6.46467	6.984	-0.519333	7.74533	7.66133	0.084	6.67833	7.12833	-0.45
	LOC_Os01g46169	carboxylic ester hydrolase/ hydrolase, acting on ester bonds, putative, expressed	1	26576234-26601032	9.69833	9.69333	0.005	9.91067	9.44167	0.469	9.411	9.63767	-0.226667	9.93867	9.49833	0.440333
	LOC_Os01g46200	expressed protein	1	26604922-26611789	9.449	9.72767	-0.278667	9.304	9.758	-0.454	9.122	9.68933	-0.567333	9.46633	9.76667	-0.300333
	LOC_Os01g46230	pentatricopeptide repeat protein PPR986-12, putative	1	26620053-26621849	7.70033	7.69667	0.00366667	6.65833	6.566	0.0923333	7.68333	7.56833	0.115	7.157	6.74867	0.408333
	LOC_Os01g46240	triacylglycerol lipase, putative, expressed	1	26623542-26625455	7.759	8.009	-0.25	7.23867	7.47167	-0.233	7.91	7.94233	-0.0323333	7.54767	7.43367	0.114
	AK059784		1	26636100-26638593	6.427	5.669	0.758	4.517	4.78667	-0.269667	6.89933	5.63633	1.263	5.13967	4.915	0.224667
	LOC_Os01g46370	triacylglycerol lipase, putative, expressed	1	26710443-26714042	7.18533	7.65967	-0.474333	6.42433	6.927	-0.502667	7.99933	7.55133	0.448	6.07967	6.84667	-0.767
	LOC_Os01g46380	ketol-acid reductoisomerase, chloroplast precursor, putative, expressed	1	26719012-26723191	12.081	12.2123	-0.131333	11.4703	11.6993	-0.229	12.1477	12.3617	-0.214	11.6617	11.7837	-0.122
	LOC_Os01g46400	expressed protein	1	26728407-26730344	6.303	5.828	0.475	4.613	4.564	0.049	6.99567	5.92433	1.07133	4.73967	4.769	-0.0293333
	LOC_Os01g46420	hypothetical protein	1	26745147-26746163	6.142	5.991	0.151	5.458	5.68833	-0.230333	6.453	6.29533	0.157667	5.50033	5.66267	-0.162333
	LOC_Os01g46500	F-box domain containing protein, expressed	1	26775899-26779723	10.6203	10.716	-0.0956667	10.6213	10.817	-0.195667	10.672	10.713	-0.041	10.9157	10.8227	0.093
	LOC_Os01g46510	peptidase S8 and S53, subtilisin, kexin, sedolisin, putative, expressed	1	26780630-26792804	11.889	11.7243	0.164667	12.0817	11.7557	0.326	11.957	11.7473	0.209667	11.9443	11.766	0.178333
	LOC_Os01g46570	CTP synthase, putative, expressed	1	26841391-26848609	7.68867	7.889	-0.200333	6.41267	6.77733	-0.364667	7.72967	7.88933	-0.159667	6.91033	6.76233	0.148
	LOC_Os01g46590	expressed protein	1	26849563-26854153	8.09867	8.07533	0.0233333	8.57967	8.72367	-0.144	7.73233	8.058	-0.325667	8.567	8.727	-0.16
	LOC_Os01g46580	ARP2/3 complex 34 kDa subunit, putative, expressed	1	26854324-26859415	10.3367	10.2513	0.0853333	10.5977	10.6347	-0.037	10.329	10.296	0.033	10.469	10.5737	-0.104667
	LOC_Os01g46610	isocitrate dehydrogenase, chloroplast precursor, putative, expressed	1	26859867-26863987	14.284	14.1073	0.176667	13.9177	13.664	0.253667	14.1463	14.1103	0.036	14.207	13.7517	0.455333
	LOC_Os01g46620	hypothetical protein	1	26867268-26867621	7.48833	7.84433	-0.356	5.98933	7.26533	-1.276	7.784	7.77467	0.00933333	6.78167	7.28833	-0.506667
	LOC_Os01g46700	SET domain containing protein, expressed	1	26918803-26926245	11.4773	11.5773	-0.1	11.277	11.532	-0.255	11.444	11.5627	-0.118667	11.306	11.5383	-0.232333
	LOC_Os01g46710	expressed protein	1	26928752-26935324	10.3933	10.6293	-0.236	10.3447	10.5893	-0.244667	10.6083	10.7103	-0.102	10.397	10.6013	-0.204333
	LOC_Os01g46750	ACS-like protein, putative, expressed	1	26955737-26963796	13.9783	14.01	-0.0316667	14.0203	13.835	0.185333	13.7873	14.06	-0.272667	13.8803	13.8547	0.0256667
	LOC_Os01g46760	protein phosphatase 2C ABI1, putative, expressed	1	26979792-26985160	13.8503	13.806	0.0443333	13.673	13.763	-0.09	14.1413	13.802	0.339333	14.0973	13.725	0.372333
	LOC_Os01g46800	OsWRKY15 - Superfamily of rice TFs having WRKY and zinc finger domains, expressed	1	27014225-27015264	8.79967	8.57667	0.223	9.705	9.45833	0.246667	7.93533	8.552	-0.616667	8.87867	9.371	-0.492333
	LOC_Os01g46810	viral A-type inclusion protein repeat containing protein, expressed	1	27026041-27033006	12.0243	11.9763	0.048	12.1683	11.874	0.294333	11.8563	12.0213	-0.165	12.244	11.9263	0.317667
	LOC_Os01g46820	hypothetical protein	1	27035973-27037572	4.57033	5.982	-1.41167	5.639	6.18933	-0.550333	4.84667	5.68567	-0.839	5.89933	6.34467	-0.445333
	LOC_Os01g46830	hypothetical protein	1	27039142-27039375	5.59167	5.97967	-0.388	6.204	6.553	-0.349	5.84433	5.80967	0.0346667	6.66733	6.50367	0.163667
	LOC_Os01g46840	expressed protein	1	27044682-27049294	6.35433	6.158	0.196333	6.40567	6.63267	-0.227	6.22267	6.28667	-0.064	6.63667	6.676	-0.0393333
	LOC_Os01g46870	ap2 domain protein, putative, expressed	1	27060862-27062364	7.26667	7.67533	-0.408667	6.51433	7.424	-0.909667	7.52633	7.70933	-0.183	6.87333	7.506	-0.632667
	LOC_Os01g46926	ubiquitin-conjugating enzyme E2-17 kDa 9, putative, expressed	1	27107887-27111295	13.8593	13.9557	-0.0963333	13.962	14.14	-0.178	13.7403	13.9027	-0.162333	13.7467	14.1263	-0.379667
	LOC_Os01g46932	vacuolar protein sorting protein 25, putative, expressed	1	27112036-27115460	9.64733	9.39767	0.249667	9.99167	9.80367	0.188	9.47233	9.31133	0.161	9.88733	9.78667	0.100667
	LOC_Os01g46970	G-box-binding factor 1, putative, expressed	1	27126908-27132356	6.84	7.06733	-0.227333	6.512	7.181	-0.669	7.36733	7.06067	0.306667	6.90067	7.06467	-0.164
	LOC_Os01g46980	vacuolar ATP synthase subunit E, putative, expressed	1	27138713-27143574	14.0123	14.0163	-0.004	14.079	13.8787	0.200333	13.902	13.9467	-0.0446667	14.041	13.871	0.17
	LOC_Os01g47040	C2 domain containing protein, expressed	1	27188929-27190282	6.56833	6.249	0.319333	6.74133	6.493	0.248333	6.61467	6.26433	0.350333	7.11267	6.63633	0.476333
	LOC_Os01g47070	acidic endochitinase precursor, putative, expressed	1	27212338-27213602	13.8903	12.1687	1.72167	15.633	12.8217	2.81133	11.1877	12.2283	-1.04067	14.257	12.8773	1.37967
	LOC_Os01g47080	pyruvate kinase isozyme G, chloroplast precursor, putative, expressed	1	27215241-27222580	8.77467	9.03633	-0.261667	9.38267	9.101	0.281667	8.824	8.947	-0.123	8.766	9.08267	-0.316667
	LOC_Os01g47110	expressed protein	1	27243053-27243418	9.256	9.489	-0.233	9.70133	9.812	-0.110667	9.411	9.36233	0.0486667	9.84533	9.82167	0.0236667
	LOC_Os01g47180	3-5 exonuclease/ nucleic acid binding protein, putative, expressed	1	27294743-27296033	8.31967	7.82833	0.491333	7.079	6.91267	0.166333	8.50033	7.81067	0.689667	7.61067	6.865	0.745667
	LOC_Os01g47190	phosphoglycerate mutase family protein, expressed	1	27298488-27300479	8.61233	8.74267	-0.130333	8.94667	9.198	-0.251333	8.92533	8.73833	0.187	9.42033	9.19567	0.224667
	LOC_Os01g47200	expressed protein	1	27302463-27304952	9.212	9.30067	-0.0886667	9.094	9.039	0.055	9.40567	9.28767	0.118	9.252	9.06533	0.186667
	LOC_Os01g47256	exosome complex exonuclease RRP40, putative, expressed	1	27331101-27334886	9.54	9.49633	0.0436667	9.39367	9.608	-0.214333	9.43433	9.46967	-0.0353333	9.52533	9.61867	-0.0933333
	LOC_Os01g47262	STAM-binding protein, putative, expressed	1	27335651-27338961	9.86967	9.67133	0.198333	9.43967	9.28467	0.155	10.0773	9.658	0.419333	9.61633	9.29867	0.317667
	LOC_Os01g47270	expressed protein	1	27340679-27341875	11.6777	12.1753	-0.497667	11.8123	12.414	-0.601667	11.8117	12.182	-0.370333	11.9247	12.4097	-0.485
	LOC_Os01g47290	hypothetical protein	1	27358798-27359253	6.85867	7.15367	-0.295	6.77133	7.09833	-0.327	6.97133	7.21733	-0.246	6.904	7.05367	-0.149667
	LOC_Os01g47330	50S ribosomal protein L12-1, chloroplast precursor, putative, expressed	1	27368639-27369517	14.9527	14.871	0.0816667	13.9087	14.2113	-0.302667	15.161	14.873	0.288	14.392	14.1573	0.234667
	LOC_Os01g47340	nifU-like N-terminal domain-containing protein, mitochondrial precursor, putative, expressed	1	27374213-27377334	12.2227	12.3373	-0.114667	12.6017	12.881	-0.279333	12.3193	12.3163	0.003	12.6747	12.8493	-0.174667
	LOC_Os01g47350	naphthoate synthase, putative, expressed	1	27377697-27381452	13.6727	13.7393	-0.0666667	11.3083	12.3753	-1.067	13.712	13.7077	0.00433333	11.9983	12.3193	-0.321
	LOC_Os01g47360	GATA zinc finger family protein	1	27382808-27383697	7.76767	8.24267	-0.475	7.36567	7.86233	-0.496667	7.71567	7.92967	-0.214	7.43833	7.87367	-0.435333
	LOC_Os01g47370	SANT/MYB protein, putative, expressed	1	27389352-27391047	5.55533	7.05667	-1.50133	8.02667	8.629	-0.602333	5.008	7.187	-2.179	6.327	8.71967	-2.39267
	LOC_Os01g47400	hydrolase, hydrolyzing O-glycosyl compounds, putative, expressed	1	27408666-27412528	7.17233	7.21633	-0.044	7.452	7.66733	-0.215333	7.615	7.16867	0.446333	7.513	7.667	-0.154
	LOC_Os01g47410	aspartic proteinase oryzasin-1 precursor, putative, expressed	1	27412593-27419088	7.07867	7.25	-0.171333	7.06267	6.93967	0.123	7.00267	7.08	-0.0773333	6.945	7.04733	-0.102333
	LOC_Os01g47420	pterin-4-alpha-carbinolamine dehydratase, putative, expressed	1	27422306-27427162	9.575	9.047	0.528	8.812	8.18033	0.631667	9.618	9.10033	0.517667	8.82867	8.189	0.639667
	LOC_Os01g47430	expressed protein	1	27428967-27436834	12.1813	12.4083	-0.227	12.3443	12.552	-0.207667	12.1623	12.3527	-0.190333	12.3313	12.513	-0.181667
	LOC_Os01g47440	hypothetical protein	1	27439698-27440354	6.74267	6.43067	0.312	6.711	6.28133	0.429667	6.884	6.48633	0.397667	6.50333	6.32167	0.181667
	LOC_Os01g47450	carboxyl-terminal-processing protease precursor, putative, expressed	1	27442510-27448026	14.5573	14.686	-0.128667	13.8813	14.1813	-0.3	14.5057	14.7297	-0.224	14.1933	14.2077	-0.0143333
	LOC_Os01g47460	expressed protein	1	27450334-27456249	11.4267	11.3953	0.0313333	11.566	11.3983	0.167667	11.3317	11.3683	-0.0366667	11.3887	11.3633	0.0253333
	LOC_Os01g47470	ATP binding protein, putative, expressed	1	27457389-27461042	8.152	8.09133	0.0606667	6.98567	6.82033	0.165333	8.29533	8.00267	0.292667	6.53467	6.83767	-0.303
	LOC_Os01g47490	negatively light-regulated protein, putative, expressed	1	27471755-27475875	12.6163	12.6823	-0.066	12.9633	13.2277	-0.264333	12.501	12.5793	-0.0783333	13.1313	13.199	-0.0676667
	LOC_Os01g47500	hypothetical protein	1	27478840-27480106	8.84633	8.90767	-0.0613333	8.75333	8.94133	-0.188	9.171	8.90067	0.270333	9.131	9.03433	0.0966667
	LOC_Os01g47530	OsMPK20-4 - putative MAPK based on amino acid sequence homology, expressed	1	27498135-27505279	13.7473	14.089	-0.341667	13.5423	13.9603	-0.418	13.607	14.057	-0.45	13.7637	13.946	-0.182333
	LOC_Os01g47540	CTD-phosphatase-like protein, putative, expressed	1	27505529-27510690	12.113	12.198	-0.085	12.584	12.4527	0.131333	11.684	12.1347	-0.450667	12.2797	12.452	-0.172333
	LOC_Os01g47550	ribokinase, putative, expressed	1	27512481-27518103	10.9777	10.8577	0.12	11.1743	10.573	0.601333	11.015	10.8273	0.187667	11.099	10.5783	0.520667
	LOC_Os01g47570	expressed protein	1	27547641-27548333	11.9337	12.5137	-0.58	12.2293	12.4927	-0.263333	11.8783	12.484	-0.605667	12.5883	12.5133	0.075
	LOC_Os01g47600	HMG1/2-like protein, putative, expressed	1	27563357-27566767	9.627	9.635	-0.008	9.87633	9.92933	-0.053	9.61533	9.67333	-0.058	9.80133	9.853	-0.0516667
	LOC_Os01g47610	triacylglycerol lipase, putative, expressed	1	27566966-27569358	10.063	10.2873	-0.224333	9.99933	10.378	-0.378667	10.13	10.2243	-0.0943333	10.1687	10.376	-0.207333
	LOC_Os01g47620	expressed protein	1	27570291-27572893	8.81367	8.71567	0.098	8.65667	8.72833	-0.0716667	8.70233	8.67467	0.0276667	8.71733	8.751	-0.0336667
	LOC_Os01g47630	expressed protein	1	27573167-27574853	8.96567	8.99367	-0.028	10.6217	11.3217	-0.7	9.10167	9.13767	-0.036	10.427	11.3167	-0.889667
	LOC_Os01g47650	VCL1, putative, expressed	1	27584229-27593334	10.273	10.206	0.067	10.1063	10.0467	0.0596667	10.1437	10.256	-0.112333	10.0213	10.0403	-0.019
	LOC_Os01g47660	60S ribosomal protein L18a, putative, expressed	1	27593433-27595301	12.3283	12.216	0.112333	12.0183	12.0267	-0.00833334	12.374	12.1613	0.212667	11.9577	12.0197	-0.062
	LOC_Os01g47680	60S ribosomal protein L18A, putative, expressed	1	27598232-27600779	10.8393	10.9343	-0.095	10.809	10.8587	-0.0496667	10.948	10.84	0.108	10.996	10.8343	0.161667
	LOC_Os01g47690	hydroxyacylglutathione hydrolase 3, mitochondrial precursor, putative, expressed	1	27601524-27605408	10.8753	11.058	-0.182667	10.3543	10.2667	0.0876667	11.055	11.144	-0.089	10.6113	10.245	0.366333
	LOC_Os01g47730	ras-related protein Rab11B, putative, expressed	1	27628275-27629873	13.3893	12.8103	0.579	14.0927	13.272	0.820667	13.1917	12.7757	0.416	13.7357	13.266	0.469667
	LOC_Os01g47740	RING-finger protein like, putative, expressed	1	27629959-27639153	11.211	11.549	-0.338	10.9577	11.1777	-0.22	11.2507	11.598	-0.347333	11.008	11.1723	-0.164333
	LOC_Os01g47750	splicing factor U2AF 35 kDa subunit, putative, expressed	1	27644197-27648558	8.29867	8.475	-0.176333	7.87567	8.34833	-0.472667	8.494	8.384	0.11	8.14	8.35067	-0.210667
	LOC_Os01g47760	OsGrx_I1 - glutaredoxin subgroup III, expressed	1	27652898-27653878	11.635	11.798	-0.163	12.6143	12.3803	0.234	11.464	11.8237	-0.359667	11.9533	12.373	-0.419667
	LOC_Os01g47770	nudC domain-containing protein 2, putative, expressed	1	27663108-27666211	12.3517	12.4533	-0.101667	12.7753	13.0813	-0.306	12.423	12.391	0.032	13.0193	13.0757	-0.0563333
	LOC_Os01g47780	fasciclin-like arabinogalactan protein 7 precursor, putative, expressed	1	27667747-27668798	7.342	7.562	-0.22	4.149	3.959	0.19	8.059	7.47533	0.583667	3.42633	4.275	-0.848667
	LOC_Os01g47800	ATP binding protein, putative, expressed	1	27684185-27690709	11.2803	11.2927	-0.0123333	11.2423	11.2883	-0.046	11.0903	11.3057	-0.215333	11.354	11.2943	0.0596667
	LOC_Os01g47810	S-locus-like receptor protein kinase, putative, expressed	1	27693165-27695552	9.538	9.66433	-0.126333	8.67933	9.24367	-0.564333	9.557	9.68367	-0.126667	9.058	9.225	-0.167
	LOC_Os01g47820	S-locus-like receptor protein kinase, putative, expressed	1	27702153-27704577	7.29633	6.88733	0.409	7.75767	6.47533	1.28233	6.203	6.97933	-0.776333	6.71733	6.54367	0.173667
	AK067957		1	27712686-27717682	8.08467	8.20133	-0.116667	7.93833	8.11	-0.171667	8.227	8.19267	0.0343333	8.195	8.08	0.115
	LOC_Os01g47900	S-locus-like receptor protein kinase, putative, expressed	1	27744132-27746932	6.982	5.674	1.308	9.16533	7.33133	1.834	5.924	5.77733	0.146667	8.269	7.307	0.962
	LOC_Os01g47920	retrotransposon protein, putative, Ty3-gypsy subclass	1	27752446-27753587	6.411	6.44333	-0.0323333	6.85033	6.50833	0.342	6.468	6.56233	-0.0943333	6.202	6.42933	-0.227333
	LOC_Os01g48000	S-locus-like receptor protein kinase, putative, expressed	1	27800931-27803654	7.16867	6.43333	0.735333	8.263	6.94333	1.31967	6.917	6.31933	0.597667	7.21233	6.91133	0.301
	LOC_Os01g48010	hypothetical protein	1	27809655-27810077	6.50967	6.58067	-0.071	6.50167	6.83833	-0.336667	6.352	6.49867	-0.146667	6.89633	6.77	0.126333
	LOC_Os01g48020	S-locus-like receptor protein kinase, putative, expressed	1	27810982-27813318	5.05267	3.10733	1.94533	7.27933	4.57433	2.705	3.71267	2.921	0.791667	5.48467	4.55833	0.926333
	LOC_Os01g48030	expressed protein	1	27817093-27818901	7.31067	7.59067	-0.28	7.38667	7.61167	-0.225	7.472	7.52533	-0.0533333	7.19333	7.51667	-0.323333
	AK109750		1	27817868-27819462	13.2243	13.3063	-0.082	13.3873	13.3897	-0.00233334	13.5633	13.3413	0.222	13.3657	13.3987	-0.033
	LOC_Os01g48060	auxin response factor 3, putative, expressed	1	27828354-27834029	10.874	10.854	0.02	10.0913	10.1683	-0.077	10.8293	10.93	-0.100667	10.4797	10.201	0.278667
	LOC_Os01g48130	ANAC010, putative, expressed	1	27882856-27887529	6.78667	6.866	-0.0793333	5.79633	6.464	-0.667667	7.308	6.97933	0.328667	6.503	6.53267	-0.0296667
	LOC_Os01g48180	DDT domain containing protein, expressed	1	27914225-27925679	12.0193	12.1237	-0.104333	11.5777	11.6777	-0.1	12.1067	12.1633	-0.0566667	11.822	11.683	0.139
	LOC_Os01g48190	fiber protein Fb2, putative, expressed	1	27928335-27931769	12.92	12.7727	0.147333	13.103	13.0487	0.0543333	12.7837	12.7123	0.0713333	13.112	13.0473	0.0646667
	LOC_Os01g48200	ATGSL05, putative, expressed	1	27932761-27935524	13.2457	13.363	-0.117333	13.7313	13.5687	0.162667	12.929	13.3623	-0.433333	13.573	13.5413	0.0316667
	AK241779		1	27950392-27950824	13.6217	13.7403	-0.118667	13.2493	14.1007	-0.851333	13.538	13.789	-0.251	13.6753	14.0873	-0.412
	LOC_Os01g48210	PAP associated domain-containing protein 5, putative, expressed	1	27951468-27957210	11.657	11.7163	-0.0593333	11.444	11.6507	-0.206667	11.6383	11.6707	-0.0323333	11.3507	11.6193	-0.268667
	LOC_Os01g48220	expressed protein	1	27957871-27960379	10.2103	10.3117	-0.101333	10.0147	9.87333	0.141333	9.93333	10.262	-0.328667	9.887	9.879	0.008
	LOC_Os01g48250	F-box domain containing protein, expressed	1	27983109-27984926	8.57467	8.78933	-0.214667	8.71233	9.07633	-0.364	8.95567	8.77433	0.181333	8.98167	9.041	-0.0593333
	LOC_Os01g48270	katanin p60 ATPase-containing subunit, putative, expressed	1	27986863-27993594	12.389	12.2697	0.119333	12.3903	12.4503	-0.06	12.3973	12.3833	0.014	12.3603	12.4367	-0.0763333
	LOC_Os01g48280	ubiquitin-conjugating enzyme E2 N, putative, expressed	1	27995241-27998496	14.41	14.4617	-0.0516667	14.6327	14.4163	0.216333	14.4207	14.487	-0.0663333	14.5153	14.4053	0.11
	LOC_Os01g48290	expressed protein	1	28003349-28003876	8.265	8.29567	-0.0306667	9.05667	9.30567	-0.249	8.402	8.268	0.134	9.26433	9.32533	-0.061
	LOC_Os01g48300	expressed protein	1	28004042-28008408	9.658	9.93233	-0.274333	9.649	10.1203	-0.471333	10.0863	10.0557	0.0306667	9.79933	10.077	-0.277667
	LOC_Os01g48310	expressed protein	1	28008572-28012533	9.604	9.62167	-0.0176667	9.79433	9.93767	-0.143333	9.728	9.637	0.091	10.0223	9.99067	0.0316667
	LOC_Os01g48320	6b-interacting protein 1, putative, expressed	1	28017259-28019057	9.93267	9.64967	0.283	10.6727	10.256	0.416667	10.182	9.676	0.506	10.6777	10.3287	0.349
	LOC_Os01g48330	ATP binding protein, putative, expressed	1	28019405-28029324	10.6103	10.4937	0.116667	10.5853	10.3607	0.224667	10.5233	10.4713	0.052	10.532	10.3357	0.196333
	LOC_Os01g48339	expressed protein	1	28030826-28032046	7.973	7.93167	0.0413333	7.22833	7.62433	-0.396	8.07233	7.90167	0.170667	7.56633	7.62467	-0.0583333
	LOC_Os01g48360	expressed protein	1	28041460-28042167	7.54033	6.84833	0.692	9.55	8.474	1.076	6.868	6.73467	0.133333	9.095	8.48567	0.609333
	LOC_Os01g48370	tubby protein, putative, expressed	1	28043036-28048065	12.1783	12.3643	-0.186	12.219	12.3807	-0.161667	12.1453	12.3633	-0.218	12.3653	12.3537	0.0116667
	LOC_Os01g48380	expressed protein	1	28052172-28059329	14.355	14.392	-0.037	13.161	13.5333	-0.372333	14.171	14.394	-0.223	13.6387	13.494	0.144667
	LOC_Os01g48390	ATP binding protein, putative, expressed	1	28060257-28066692	10.7187	10.867	-0.148333	10.7463	10.8527	-0.106333	10.7463	10.9043	-0.158	10.665	10.8973	-0.232333
	LOC_Os01g48420	peroxiredoxin-5, mitochondrial precursor, putative, expressed	1	28072452-28074779	15.804	15.748	0.056	16.101	16.124	-0.023	15.779	15.764	0.015	15.9857	16.0037	-0.018
	LOC_Os01g48440	galactosylgalactosylxylosylprotein 3-beta-glucuronosyltransferase 1, putative, expressed	1	28084611-28088581	8.273	8.289	-0.016	7.88	8.25633	-0.376333	8.28267	8.40867	-0.126	7.96933	8.204	-0.234667
	LOC_Os01g48444	OsIAA5 - Auxin-responsive Aux/IAA gene family member, expressed	1	28104354-28107826	13.071	12.942	0.129	13.057	13.258	-0.201	13.2207	12.9597	0.261	13.3723	13.2263	0.146
	LOC_Os01g48500	expressed protein	1	28128261-28129345	14.6143	14.4583	0.156	14.3757	14.5987	-0.223	14.9287	14.5137	0.415	14.804	14.5787	0.225333
	LOC_Os01g48610	expressed protein	1	28195566-28198695	5.70333	2.946	2.75733	6.90567	4.15833	2.74733	4.17633	4.597	-0.420667	5.51767	4.304	1.21367
	LOC_Os01g48620	expressed protein	1	28202487-28205293	9.26267	7.80567	1.457	10.9247	7.40933	3.51533	5.93567	7.81967	-1.884	8.576	7.39833	1.17767
	LOC_Os01g48640	expressed protein	1	28209868-28212916	10.4037	10.0023	0.401333	12.099	10.956	1.143	10.141	10.031	0.11	11.4617	10.9723	0.489333
	LOC_Os01g48680	voltage-dependent calcium channel protein TPC1, putative, expressed	1	28233459-28247828	10.782	11.1283	-0.346333	10.638	10.9253	-0.287333	10.6567	11.044	-0.387333	10.7387	10.9203	-0.181667
	LOC_Os01g48690	ribosomal protein rpS20, putative, expressed	1	28249078-28251216	16.3213	16.243	0.0783333	15.4133	15.8453	-0.432	16.2797	16.2517	0.028	15.7787	15.7747	0.004
	LOC_Os01g48700	transcription factor Dp-2, putative, expressed	1	28251750-28255281	11.198	10.9427	0.255333	10.3633	10.8497	-0.486333	11.002	10.9907	0.0113333	10.9963	10.853	0.143333
	LOC_Os01g48710	metal ion binding protein, putative, expressed	1	28256776-28257798	2.58567	4.41133	-1.82567	5.556	6.07233	-0.516333	3.329	4.37367	-1.04467	6.167	6.55	-0.383
	AK107736		1	28260837-28261849	8.831	9.20867	-0.377667	9.3	9.357	-0.057	8.97867	9.15033	-0.171667	9.09667	9.367	-0.270333
	LOC_Os01g48720	DNA binding protein, putative, expressed	1	28265626-28273895	11.2127	11.059	0.153667	10.3797	10.5283	-0.148667	11.1887	11.0567	0.132	10.631	10.574	0.057
	AK102535		1	28277206-28278202	5.398	6.017	-0.619	6.21533	6.28	-0.0646667	6.23733	5.84567	0.391667	6.08333	6.40333	-0.32
	LOC_Os01g48760	THAP domain-containing protein 4, putative, expressed	1	28288587-28292290	11.9147	11.498	0.416667	11.9203	11.4603	0.46	11.826	11.52	0.306	11.7343	11.4247	0.309667
	LOC_Os01g48770	60S ribosomal protein L37a, putative, expressed	1	28292381-28294965	15.6993	15.5137	0.185667	15.3353	15.3337	0.00166666	15.759	15.5173	0.241667	15.2723	15.2873	-0.015
	LOC_Os01g48790	YT521-B-like family protein, expressed	1	28310536-28317231	11.2833	11.3523	-0.069	11.357	11.312	0.045	11.3427	11.4267	-0.084	11.1003	11.265	-0.164667
	LOC_Os01g48810	transcription initiation factor TFIID subunit 11, putative, expressed	1	28335874-28338709	12.051	12.1633	-0.112333	12.2493	12.309	-0.0596667	11.9423	12.1743	-0.232	12.1717	12.3	-0.128333
	AK069325		1	28339225-28341310	6.05833	6.39333	-0.335	5.94833	6.21133	-0.263	6.49533	6.39	0.105333	6.23533	6.45133	-0.216
	LOC_Os01g48820	expressed protein	1	28339241-28340854	12.1123	12.186	-0.0736667	12.4317	12.6513	-0.219667	12.3283	12.2327	0.0956667	12.4997	12.6593	-0.159667
	LOC_Os01g48830	expressed protein	1	28343118-28348261	12.009	12.206	-0.197	12.9037	12.9357	-0.032	12.242	12.2093	0.0326667	12.8507	12.978	-0.127333
	LOC_Os01g48850	dopamine beta-monooxygenase, putative, expressed	1	28355595-28358879	8.84967	9.313	-0.463333	8.92967	9.325	-0.395333	9.21367	9.28167	-0.068	9.15267	9.34667	-0.194
	LOC_Os01g48874	expressed protein	1	28359664-28378678	11.9137	12.25	-0.336333	11.8117	12.2687	-0.457	11.98	12.218	-0.238	12.3773	12.2843	0.093
	LOC_Os01g48900	dynamin-related protein 1A, putative, expressed	1	28381786-28387443	6.63767	6.349	0.288667	6.09667	6.26133	-0.164667	6.496	6.45467	0.0413333	6.67667	6.37567	0.301
	LOC_Os01g48910	ACS-like protein, putative, expressed	1	28387258-28394007	6.80067	6.16567	0.635	7.79767	6.447	1.35067	6.396	6.39233	0.00366667	7.04133	6.55633	0.485
	LOC_Os01g48920	beclin-1-like protein, putative, expressed	1	28397527-28403276	7.47033	7.48267	-0.0123333	8.29033	8.376	-0.0856667	7.44633	7.55433	-0.108	8.45333	8.318	0.135333
	LOC_Os01g48930	expressed protein	1	28407240-28410235	13.4473	13.649	-0.201667	13.9413	14.0107	-0.0693333	13.3297	13.6373	-0.307667	13.9783	14.023	-0.0446667
	LOC_Os01g48950	expressed protein	1	28415247-28415954	10.3167	10.0463	0.270333	11.195	10.2533	0.941667	9.057	10.0703	-1.01333	10.3207	10.2277	0.093
	LOC_Os01g48960	glutamate synthase, chloroplast precursor, putative, expressed	1	28418056-28429778	13.0703	12.85	0.220333	14.0083	13.265	0.743333	12.8883	12.8217	0.0666667	13.4463	13.2573	0.189
	LOC_Os01g48980	GPI-anchor transamidase, putative, expressed	1	28444903-28450148	10.5347	10.6927	-0.158	10.6073	10.592	0.0153333	10.385	10.7083	-0.323333	10.5027	10.6287	-0.126
	LOC_Os01g48990	protein Kinase C630.09c, putative, expressed	1	28453423-28457125	14.6363	14.6583	-0.022	14.52	14.769	-0.249	14.5763	14.67	-0.0936667	14.6877	14.7717	-0.084
	LOC_Os01g49000	katanin p60 ATPase-containing subunit, putative, expressed	1	28463215-28470193	11.819	11.9853	-0.166333	11.3503	11.5823	-0.232	11.8703	12.0013	-0.131	11.4173	11.548	-0.130667
	LOC_Os01g49010	origin recognition complex subunit 4, putative, expressed	1	28488580-28492963	6.83867	6.62467	0.214	6.091	6.28333	-0.192333	6.93267	6.69733	0.235333	6.366	6.232	0.134
	AK069481		1	28500674-28502966	12.8727	12.7213	0.151333	13.14	12.8693	0.270667	12.545	12.7087	-0.163667	12.858	12.8717	-0.0136667
	LOC_Os01g49030	expressed protein	1	28503591-28504604	8.84933	8.931	-0.0816667	9.08867	9.225	-0.136333	8.964	8.93333	0.0306667	9.13967	9.20933	-0.0696667
	LOC_Os01g49060	protein prenyltransferase, putative, expressed	1	28514701-28520197	11.3967	11.389	0.00766667	11.2103	11.183	0.0273333	11.4213	11.3623	0.059	11.2353	11.1893	0.046
	LOC_Os01g49120	transparent testa 12 protein, putative, expressed	1	28561550-28565482	12.9927	12.94	0.0526667	12	12.332	-0.332	12.912	12.863	0.049	12.1823	12.2713	-0.089
	LOC_Os01g49130	glycine-rich protein 2, putative	1	28566917-28567405	6.305	6.335	-0.03	7.475	7.33433	0.140667	6.07533	6.367	-0.291667	7.42267	7.42633	-0.00366667
	LOC_Os01g49154	expressed protein	1	28573455-28574855	5.965	5.77333	0.191667	5.65367	5.81267	-0.159	6.18033	5.73167	0.448667	5.88367	5.802	0.0816667
	LOC_Os01g49160	myb-like DNA-binding domain containing protein, expressed	1	28576768-28578364	6.524	6.79267	-0.268667	5.708	6.057	-0.349	6.878	6.86333	0.0146667	5.95967	6.054	-0.0943333
	LOC_Os01g49180	ATP binding protein, putative, expressed	1	28588263-28599915	9.80867	9.94533	-0.136667	9.844	10.0013	-0.157333	9.75833	9.92733	-0.169	9.91867	9.97333	-0.0546667
	LOC_Os01g49190	ATP synthase beta chain, mitochondrial precursor, putative, expressed	1	28604547-28608863	14.9703	14.8203	0.15	14.73	14.3383	0.391667	14.9023	14.7753	0.127	14.5423	14.342	0.200333
	LOC_Os01g49210	expressed protein	1	28616229-28617119	8.87	8.83967	0.0303333	9.42667	9.15667	0.27	8.73367	8.88633	-0.152667	9.12567	9.08967	0.036
	LOC_Os01g49219	expressed protein	1	28621938-28626847	12.4377	12.7877	-0.35	11.849	12.509	-0.66	12.474	12.7147	-0.240667	12.0907	12.518	-0.427333
	LOC_Os01g49230	limonoid UDP-glucosyltransferase, putative, expressed	1	28630118-28631687	5.605	5.186	0.419	6.784	6.063	0.721	5.649	5.144	0.505	6.56733	6.16633	0.401
	LOC_Os01g49250	SLL2-S9-protein, putative, expressed	1	28638902-28644122	10.196	10.1593	0.0366667	10.129	9.86067	0.268333	10.075	10.096	-0.021	9.95	9.88333	0.0666667
	LOC_Os01g49280	protein binding protein, putative, expressed	1	28652218-28655104	6.01667	5.66033	0.356333	5.57767	5.988	-0.410333	5.02933	5.80667	-0.777333	6.148	6.068	0.08
	LOC_Os01g49290	guanine nucleotide-binding protein beta subunit-like protein, putative, expressed	1	28657648-28660240	13.7913	13.5283	0.263	13.277	12.9827	0.294333	13.919	13.507	0.412	13.096	12.9547	0.141333
	LOC_Os01g49310	expressed protein	1	28672690-28677882	12.1507	11.9453	0.205333	10.2867	10.3993	-0.112667	12.1507	12.0027	0.148	10.558	10.4337	0.124333
	LOC_Os01g49320	acidic endochitinase precursor, putative, expressed	1	28681619-28682957	11.532	10.5113	1.02067	12.6977	10.377	2.32067	10.6393	10.4707	0.168667	11.611	10.3517	1.25933
	LOC_Os01g49330	methionyl-tRNA formyltransferase, putative, expressed	1	28690886-28695161	9.60767	9.40267	0.205	8.301	8.28	0.021	9.63233	9.38067	0.251667	8.51467	8.35133	0.163333
	LOC_Os01g49340	arginine/serine-rich coiled coil protein 1, putative, expressed	1	28694824-28697380	10.1653	10.2057	-0.0403333	9.873	10.0703	-0.197333	10.3367	10.2317	0.105	10.0563	10.0727	-0.0163333
	LOC_Os01g49350	MAPK activating protein PM28, putative, expressed	1	28697703-28701356	10.7487	10.6847	0.064	10.5983	10.6347	-0.0363333	10.8163	10.7597	0.0566667	10.732	10.6033	0.128667
	LOC_Os01g49360	FAD binding domain containing protein, putative, expressed	1	28703246-28706534	7.12333	6.82233	0.301	5.36733	5.93933	-0.572	7.471	6.756	0.715	6.047	5.98567	0.0613333
	LOC_Os01g49370	expressed protein	1	28707750-28708730	8.34933	8.49767	-0.148333	8.017	8.23867	-0.221667	8.89867	8.757	0.141667	7.66133	7.99333	-0.332
	LOC_Os01g49380	monoglyceride lipase, putative, expressed	1	28710868-28714006	9.142	9.523	-0.381	9.20567	9.01333	0.192333	9.23467	9.484	-0.249333	8.96267	9.013	-0.0503333
	LOC_Os01g49390	isopentenyltransferase, putative, expressed	1	28730450-28731541	6.324	6.49867	-0.174667	6.47367	6.951	-0.477333	6.26767	6.58933	-0.321667	6.809	6.84633	-0.0373333
	LOC_Os01g49410	expressed protein	1	28744157-28745448	12.2473	12.3927	-0.145333	12.345	12.4727	-0.127667	12.5027	12.3293	0.173333	12.694	12.432	0.262
	LOC_Os01g49440	expressed protein	1	28758765-28760253	7.754	7.26467	0.489333	9.296	8.673	0.623	7.69433	7.24267	0.451667	9.20433	8.65667	0.547667
	LOC_Os01g49470	CHY zinc finger family protein, expressed	1	28774727-28785824	11.4307	11.9123	-0.481667	11.6123	11.8837	-0.271333	11.494	11.806	-0.312	11.5187	11.8963	-0.377667
	LOC_Os01g49490	expressed protein	1	28794537-28798019	11.0373	10.8703	0.167	10.6233	10.7843	-0.161	10.9433	10.903	0.0403333	10.7263	10.8237	-0.0973333
	LOC_Os01g49510	esterase/lipase/thioesterase, putative, expressed	1	28806121-28810506	12.181	12.3227	-0.141667	11.9937	12.07	-0.0763333	12.233	12.3857	-0.152667	12.17	12.0737	0.0963333
	LOC_Os01g49529	OsWAK10a - OsWAK receptor-like cytoplasmic kinase (OsWAK-RLCK), expressed	1	28808858-28823114	12.7513	12.757	-0.00566667	12.3947	12.448	-0.0533333	13.1277	12.7437	0.384	12.4983	12.4107	0.0876667
	LOC_Os01g49580	protein kinase domain containing protein, expressed	1	28839944-28844416	7.51833	6.81367	0.704667	8.306	6.98733	1.31867	6.503	6.65167	-0.148667	7.398	7.066	0.332
	LOC_Os01g49614	Ser/Thr protein kinase, putative, expressed	1	28850853-28861453	6.19567	4.987	1.20867	7.58433	6.20433	1.38	4.79867	4.985	-0.186333	6.499	6.07333	0.425667
	LOC_Os01g49670	cytidyltransferase-related, putative, expressed	1	28868383-28872257	11.14	11.2553	-0.115333	10.4663	10.815	-0.348667	11.0533	11.257	-0.203667	10.7317	10.812	-0.0803333
	LOC_Os01g49680	DNA repair helicase XPB2, putative, expressed	1	28872431-28880674	11.5867	11.6613	-0.0746667	11.8917	11.95	-0.0583333	11.5503	11.7283	-0.178	11.784	11.9203	-0.136333
	LOC_Os01g49690	serine/threonine-protein phosphatase 6, putative, expressed	1	28882782-28887542	11.722	11.7213	0.00066667	12.0533	11.8867	0.166667	11.7453	11.7343	0.011	11.8803	11.88	0.00033333
	LOC_Os01g49710	glutathione S-transferase GSTU6, putative, expressed	1	28893472-28894510	7.68033	7.09033	0.59	7.61167	7.379	0.232667	7.34367	7.028	0.315667	7.60933	7.428	0.181333
	LOC_Os01g49720	glutathione S-transferase GSTU6, putative, expressed	1	28895568-28896637	9.26	9.02867	0.231333	9.83067	9.30267	0.528	9.173	9.01567	0.157333	9.632	9.29833	0.333667
	LOC_Os01g49730	expressed protein	1	28898884-28899770	9.11033	8.901	0.209333	9.63167	9.523	0.108667	9.411	8.94333	0.467667	9.861	9.52267	0.338333
	LOC_Os01g49740	vesicular transport-associated repeat protein, putative, expressed	1	28899980-28902522	12.775	12.6663	0.108667	13.1317	13.011	0.120667	13.061	12.65	0.411	13.2437	13.0063	0.237333
	LOC_Os01g49760	expressed protein	1	28904947-28910543	8.658	8.616	0.042	8.59733	8.57933	0.018	8.61667	8.61	0.00666667	8.678	8.59233	0.0856667
	LOC_Os01g49770	protein binding protein, putative, expressed	1	28909690-28913374	11.564	11.503	0.061	12.0957	12.1713	-0.0756667	11.496	11.5123	-0.0163333	11.852	12.1597	-0.307667
	LOC_Os01g49820	lipid phosphate phosphatase 3, chloroplast precursor, putative, expressed	1	28931910-28935061	5.87633	5.691	0.185333	8.009	7.02533	0.983667	4.76367	5.61467	-0.851	7.04	7.03567	0.00433333
	LOC_Os01g49830	DNA-binding protein RAV1, putative, expressed	1	28946331-28947965	11.355	11.4107	-0.0556667	12.4607	12.0007	0.46	11.0883	11.4077	-0.319333	11.8943	11.9913	-0.097
	LOC_Os01g49890	threonine synthase, chloroplast precursor, putative, expressed	1	28980810-28982795	14.179	14.2097	-0.0306667	13.692	14.0027	-0.310667	14.199	14.2157	-0.0166667	13.871	13.9703	-0.0993333
	LOC_Os01g49900	peptidyl-tRNA hydrolase, putative, expressed	1	28984450-28987346	13.1423	13.2943	-0.152	12.6447	13.118	-0.473333	13.1973	13.2887	-0.0913333	12.8213	13.105	-0.283667
	LOC_Os01g49910	receptor-like protein kinase 5 precursor, putative, expressed	1	28993156-28994952	10.0377	8.76267	1.275	10.723	9.68667	1.03633	8.67333	8.71133	-0.038	10.5393	9.621	0.918333
	LOC_Os01g49920	receptor kinase-like protein, putative, expressed	1	28996326-29000415	6.38167	5.61567	0.766	6.64267	5.25267	1.39	5.36833	5.17367	0.194667	6.29033	5.37367	0.916667
	LOC_Os01g49930	expressed protein	1	29002361-29007003	11.2397	11.332	-0.0923333	11.151	11.187	-0.036	11.1507	11.2603	-0.109667	11.1507	11.1763	-0.0256667
	LOC_Os01g49940	expressed protein	1	29010718-29025462	10.0367	10.1913	-0.154667	9.96567	10.1967	-0.231	10.2487	10.248	0.00066667	10.2067	10.2433	-0.0366667
	LOC_Os01g50000	expressed protein	1	29053436-29054074	11.3497	11.3303	0.0193333	10.352	10.5753	-0.223333	11.6897	11.5657	0.124	10.64	10.7067	-0.0666667
	LOC_Os01g50010	clathrin assembly protein, putative, expressed	1	29055897-29061919	9.20733	8.98033	0.227	9.14733	9.03267	0.114667	9.598	9.092	0.506	9.25867	9.02233	0.236333
	LOC_Os01g50030	phosphoethanolamine N-methyltransferase, putative, expressed	1	29066834-29071609	14.8727	14.4393	0.433333	15.258	15.0497	0.208333	14.5813	14.4277	0.153667	15.579	15.064	0.515
	LOC_Os01g50040	expressed protein	1	29073395-29078193	11.4537	11.2017	0.252	12.1173	11.957	0.160333	11.4237	11.2147	0.209	12.0827	11.9207	0.162
	LOC_Os01g50050	farnesyl pyrophosphate synthetase, putative, expressed	1	29078902-29082432	13.7233	13.862	-0.138667	13.7557	13.9873	-0.231667	13.6753	13.9527	-0.277333	13.543	13.9833	-0.440333
	LOC_Os01g50060	expressed protein	1	29082894-29086141	8.65633	8.327	0.329333	8.38133	8.135	0.246333	8.68033	8.20667	0.473667	8.747	8.14167	0.605333
	LOC_Os01g50080	multidrug resistance protein 4, putative, expressed	1	29101128-29107198	9.798	9.88533	-0.0873333	9.51333	9.8	-0.286667	9.9	9.87433	0.0256667	9.40033	9.782	-0.381667
	LOC_Os01g50100	multidrug resistance protein 4, putative, expressed	1	29112956-29120147	9.85667	8.14333	1.71333	11.9353	9.70033	2.235	7.38967	8.205	-0.815333	10.0657	9.74167	0.324
	LOC_Os01g50110	myb-related protein Hv33, putative, expressed	1	29123363-29124565	4.498	3.515	0.983	7.12867	5.34233	1.78633	2.836	3.26233	-0.426333	6.26933	5.524	0.745333
	LOC_Os01g50120	expressed protein	1	29125721-29131303	11.9613	11.9277	0.0336667	11.3757	11.5343	-0.158667	11.7637	11.9707	-0.207	11.4063	11.528	-0.121667
	AK063219		1	29150107-29151031	7.21	7.12	0.09	6.50933	6.177	0.332333	7.484	7.15733	0.326667	6.48133	6.223	0.258333
	LOC_Os01g50170	aspartic proteinase nepenthesin-1 precursor, putative, expressed	1	29162090-29163732	8.51833	8.857	-0.338667	9.35333	8.05267	1.30067	8.10133	8.76567	-0.664333	7.667	8.10533	-0.438333
	LOC_Os01g50200	anthocyanidin 5,3-O-glucosyltransferase, putative, expressed	1	29174805-29176671	9.222	8.74367	0.478333	10.0577	9.78467	0.273	9.059	8.60333	0.455667	9.91133	9.81467	0.0966667
	LOC_Os01g50290	hypothetical protein	1	29203238-29203955	7.58967	7.867	-0.277333	7.54067	7.818	-0.277333	7.59533	7.84	-0.244667	7.54567	7.80033	-0.254667
	LOC_Os01g50310	VIP1 protein, putative, expressed	1	29208240-29209801	13.7843	13.6567	0.127667	13.964	13.7263	0.237667	14.064	13.6473	0.416667	14.011	13.7183	0.292667
	LOC_Os01g50320	surp module family protein, expressed	1	29212256-29217789	11.452	11.5633	-0.111333	11.2397	11.36	-0.120333	11.435	11.6453	-0.210333	11.3163	11.3517	-0.0353333
	LOC_Os01g50340	transposon protein, putative, unclassified, expressed	1	29219737-29224121	8.54	8.94	-0.4	9.294	9.46767	-0.173667	8.48933	8.88467	-0.395333	9.246	9.38933	-0.143333
	LOC_Os01g50360	NAC domain containing protein, expressed	1	29240222-29242749	12.554	12.307	0.247	12.4523	12.692	-0.239667	12.6337	12.229	0.404667	12.8733	12.7173	0.156
	LOC_Os01g50370	mitogen-activated protein kinase kinase kinase 1, putative, expressed	1	29248345-29249932	7.20233	6.835	0.367333	7.93867	6.90467	1.034	7.07333	6.76667	0.306667	6.96833	6.859	0.109333
	LOC_Os01g50400	mitogen-activated protein kinase kinase kinase 1, putative, expressed	1	29260692-29262057	7.024	6.08133	0.942667	8.59467	7.66867	0.926	7.347	6.02567	1.32133	8.20433	7.68167	0.522667
	LOC_Os01g50410	mitogen-activated protein kinase kinase kinase 1, putative, expressed	1	29265818-29267774	6.249	4.39867	1.85033	7.58833	6.28167	1.30667	5.306	4.69467	0.611333	6.601	6.248	0.353
	LOC_Os01g50430	hypothetical protein	1	29279029-29280651	6.48133	7.101	-0.619667	6.433	7.29	-0.857	6.82867	7.1	-0.271333	6.83533	7.354	-0.518667
	LOC_Os01g50450	expressed protein	1	29297479-29301320	11.1477	10.917	0.230667	11.587	11.0437	0.543333	11.269	11.0183	0.250667	10.917	10.8477	0.0693333
	LOC_Os01g50460	seven-transmembrane-domain protein 1, putative, expressed	1	29302410-29304191	6.126	6.09267	0.0333333	8.15	7.49467	0.655333	6.009	5.895	0.114	7.16567	7.498	-0.332333
	LOC_Os01g50470	ran GTPase binding protein, putative, expressed	1	29304966-29310715	6.49833	6.76233	-0.264	5.42667	5.83067	-0.404	6.70833	6.66733	0.041	5.79333	5.78033	0.013
	LOC_Os01g50610	jasmonate O-methyltransferase, putative, expressed	1	29377598-29380441	3.71933	5.31333	-1.594	6.233	6.82433	-0.591333	3.882	5.36767	-1.48567	6.16533	6.87	-0.704667
	LOC_Os01g50616	phosphatidylinositol transporter/ transporter, putative, expressed	1	29393504-29399043	11.195	11.5323	-0.337333	9.50967	10.0853	-0.575667	11.1803	11.6093	-0.429	10.0967	10.064	0.0326667
	LOC_Os01g50622	wound inducive gene, putative, expressed	1	29399613-29403191	16.1757	16.1943	-0.0186667	15.286	15.34	-0.054	16.0617	16.2667	-0.205	15.8267	15.2873	0.539333
	LOC_Os01g50690	expressed protein	1	29436783-29446209	12.2317	12.614	-0.382333	11.8237	12.3023	-0.478667	12.267	12.6497	-0.382667	11.9777	12.2763	-0.298667
	LOC_Os01g50700	dehydrin family protein, expressed	1	29446608-29451479	6.711	6.682	0.029	7.27333	7.64	-0.366667	6.581	6.75667	-0.175667	7.08133	7.647	-0.565667
	LOC_Os01g50720	myb-related protein Hv33, putative, expressed	1	29459008-29460787	9.23367	8.85133	0.382333	7.52867	6.96	0.568667	9.65367	8.808	0.845667	7.47033	7.04733	0.423
	AK109837		1	29473683-29475238	9.04433	9.22367	-0.179333	8.77633	9.196	-0.419667	9.473	9.24967	0.223333	8.90533	9.20833	-0.303
	LOC_Os01g50760	farnesyl pyrophosphate synthetase, putative, expressed	1	29485110-29489565	13.759	14.0337	-0.274667	14.4127	14.7137	-0.301	13.565	13.998	-0.433	14.5197	14.8123	-0.292667
	LOC_Os01g50770	AP-1 complex subunit mu-1, putative, expressed	1	29493266-29497258	13.022	12.8467	0.175333	13.3	12.9807	0.319333	12.9227	12.9423	-0.0196667	13.3067	13.0037	0.303
	LOC_Os01g50780	hypothetical protein	1	29498091-29499649	12.452	12.415	0.037	11.4517	11.651	-0.199333	12.5123	12.497	0.0153333	11.4227	11.5753	-0.152667
	LOC_Os01g50820	nitrate transporter, putative, expressed	1	29515697-29517812	5.33767	4.84567	0.492	6.93233	5.616	1.31633	3.99533	4.22867	-0.233333	5.45933	5.651	-0.191667
	LOC_Os01g50830	expressed protein	1	29518922-29521581	10.1847	10.486	-0.301333	9.81067	10.352	-0.541333	10.3533	10.511	-0.157667	10.1247	10.362	-0.237333
	LOC_Os01g50840	expressed protein	1	29528956-29530650	9.87067	10.317	-0.446333	10.6673	11.2303	-0.563	10.0447	10.3207	-0.276	10.6783	11.1367	-0.458333
	LOC_Os01g50849	expressed protein	1	29533159-29536454	10.5813	10.7677	-0.186333	10.7617	11.1297	-0.368	10.6373	10.8617	-0.224333	10.839	11.1537	-0.314667
	LOC_Os01g50860	chloride channel protein CLC-e, putative, expressed	1	29543746-29548654	13.1827	13.3327	-0.15	12.7653	13.3113	-0.546	13.1453	13.3507	-0.205333	13.0867	13.3097	-0.223
	AK243273		1	29557161-29558288	8.20167	8.03	0.171667	7.73433	7.641	0.0933333	8.38067	8.033	0.347667	7.92633	7.69733	0.229
	LOC_Os01g50910	late embryogenesis abundant protein, group 3, putative, expressed	1	29559875-29561103	6.76367	6.51067	0.253	6.24133	5.30733	0.934	6.93267	6.551	0.381667	6.00367	5.37567	0.628
	LOC_Os01g50930	expressed protein	1	29566915-29573690	12.429	12.359	0.07	10.6443	11.2953	-0.651	12.463	12.4577	0.00533333	11.306	11.3433	-0.0373333
	LOC_Os01g50934	fiber protein Fb11, putative, expressed	1	29573869-29576959	11.571	11.3223	0.248667	11.6327	11.4207	0.212	11.6073	11.4247	0.182667	11.629	11.3773	0.251667
	LOC_Os01g50940	DNA binding protein, putative, expressed	1	29598005-29600117	5.91933	4.87867	1.04067	8.48633	6.321	2.16533	4.635	5.08867	-0.453667	7.06267	6.48267	0.58
	LOC_Os01g50960	RNA polymerase II transcriptional coactivator KELP, putative, expressed	1	29606973-29609748	8.72233	8.54533	0.177	9.236	9.16633	0.0696667	8.73633	8.595	0.141333	9.23367	9.132	0.101667
	LOC_Os01g50970	expressed protein	1	29612219-29615565	9.61267	9.50933	0.103333	8.50467	8.71967	-0.215	9.57433	9.462	0.112333	8.84533	8.72833	0.117
	LOC_Os01g50980	cullin-1, putative, expressed	1	29616986-29622531	6.223	6.23567	-0.0126667	4.13867	5.08467	-0.946	5.91133	6.132	-0.220667	4.85733	5.24067	-0.383333
	LOC_Os01g51010	expressed protein	1	29633295-29639465	12.239	12.3917	-0.152667	12.3853	12.3507	0.0346667	11.8153	12.34	-0.524667	12.2747	12.342	-0.0673333
	LOC_Os01g51020	60S ribosomal protein L28, putative, expressed	1	29641030-29643757	9.297	9.15033	0.146667	8.96067	9.11333	-0.152667	9.121	9.17367	-0.0526667	8.85367	9.14933	-0.295667
	LOC_Os01g51030	expressed protein	1	29644406-29644991	8.36667	8.27033	0.0963333	8.57967	8.733	-0.153333	8.17133	8.278	-0.106667	8.739	8.72867	0.0103333
	LOC_Os01g51060	IAA-amino acid hydrolase ILR1-like 4 precursor, putative, expressed	1	29653536-29661642	9.43433	9.10467	0.329667	9.569	9.462	0.107	9.62933	9.01467	0.614667	9.553	9.41	0.143
	LOC_Os01g51120	vesicle transport v-SNARE 13, putative, expressed	1	29691374-29694876	12.7563	12.692	0.0643333	12.7407	12.6357	0.105	12.793	12.8163	-0.0233333	12.777	12.734	0.043
	LOC_Os01g51154	single myb histone 4, putative, expressed	1	29732470-29738221	10.238	10.2973	-0.0593333	10.2433	10.504	-0.260667	10.1657	10.357	-0.191333	10.3073	10.4913	-0.184
	LOC_Os01g51170	glycylpeptide N-tetradecanoyltransferase 1, putative, expressed	1	29739043-29740819	11.0617	10.9453	0.116333	11.3323	11.0577	0.274667	11.0293	10.9567	0.0726667	11.276	11.03	0.246
	LOC_Os01g51180	transposon protein, putative, Mutator sub-class	1	29743125-29750071	7.87067	8.399	-0.528333	4.386	4.65267	-0.266667	8.00567	8.65233	-0.646667	5.41067	5.275	0.135667
	LOC_Os01g51190	expressed protein	1	29750396-29754962	11.4867	11.3023	0.184333	11.428	11.359	0.069	11.434	11.323	0.111	11.46	11.321	0.139
	LOC_Os01g51200	casein kinase I isoform delta-like, putative, expressed	1	29758448-29763313	12.9837	13.0383	-0.0546667	12.7807	12.8937	-0.113	12.9847	13.0403	-0.0556667	13.0457	12.972	0.0736667
	LOC_Os01g51210	lysine decarboxylase-like protein, putative, expressed	1	29764123-29766729	11.4783	11.5407	-0.0623333	9.99833	10.7083	-0.71	11.5393	11.506	0.0333333	10.5657	10.7453	-0.179667
	LOC_Os01g51220	transport protein particle subunit trs31, putative, expressed	1	29769497-29773991	12.607	12.396	0.211	12.6387	12.6323	0.00633334	12.5977	12.5113	0.0863333	12.5673	12.6547	-0.0873333
	LOC_Os01g51240	hypothetical protein	1	29781501-29782308	10.134	10.4093	-0.275333	8.70133	8.925	-0.223667	10.1837	10.368	-0.184333	8.483	8.71	-0.227
	LOC_Os01g51250	Grave disease carrier protein, putative, expressed	1	29785491-29789880	12.5593	12.4547	0.104667	12.8093	12.8473	-0.038	12.2897	12.3883	-0.0986667	13.0633	12.8627	0.200667
	LOC_Os01g51270	hypothetical protein	1	29802387-29802680	5.758	6.19833	-0.440333	5.65033	6.16733	-0.517	5.95033	5.93767	0.0126667	5.88667	6.113	-0.226333
	LOC_Os01g51280	acid phosphatase, putative, expressed	1	29805955-29809697	6.33667	6.244	0.0926667	6.55367	6.492	0.0616667	5.974	6.04933	-0.0753333	6.83833	6.54433	0.294
	LOC_Os01g51290	ATP binding protein, putative, expressed	1	29810054-29819403	9.139	9.25733	-0.118333	9.61967	9.12833	0.491333	9.18933	9.146	0.0433333	9.209	9.08733	0.121667
	LOC_Os01g51300	WD-40 repeat protein MSI4, putative, expressed	1	29827969-29833802	13.1183	13.1457	-0.0273333	13.0487	13.0283	0.0203333	12.944	13.1173	-0.173333	13.1043	13.0843	0.02
	LOC_Os01g51320	peroxisomal N1-acetyl-spermine/spermidine oxidase, putative, expressed	1	29840133-29841765	8.20267	8.31433	-0.111667	8.864	8.98533	-0.121333	8.416	8.30933	0.106667	8.964	9.03067	-0.0666667
	LOC_Os01g51330	expressed protein	1	29848452-29850123	6.29067	6.285	0.00566667	6.39967	6.623	-0.223333	6.40767	6.45267	-0.045	6.64033	6.72133	-0.081
	LOC_Os01g51360	triacylglycerol lipase, putative, expressed	1	29856574-29859694	11.2097	11.147	0.0626667	11.4237	11.187	0.236667	11.283	11.2163	0.0666667	11.3437	11.1313	0.212333
	LOC_Os01g51370	expressed protein	1	29861104-29863012	10.2143	10.685	-0.470667	9.96267	10.6397	-0.677	10.335	10.6497	-0.314667	10.1477	10.608	-0.460333
	LOC_Os01g51380	vacuolar ATP synthase subunit B isoform 1, putative, expressed	1	29863537-29869256	11.1257	11.025	0.100667	11.4733	11.3017	0.171667	10.977	11.0103	-0.0333333	11.432	11.3073	0.124667
	LOC_Os01g51390	mitochondrial-processing peptidase beta subunit, mitochondrial precursor, putative, expressed	1	29871508-29875370	12.8537	12.859	-0.00533333	12.7783	12.9443	-0.166	12.916	12.838	0.078	12.928	12.887	0.041
	LOC_Os01g51410	glycine dehydrogenase, mitochondrial precursor, putative, expressed	1	29887197-29893912	17.4617	17.2677	0.194	17.603	17.4617	0.141333	17.3303	17.2433	0.087	17.5083	17.419	0.0893333
	LOC_Os01g51420	calcineurin B-like protein 10, putative, expressed	1	29895394-29898331	5.251	5.672	-0.421	6.08433	6.742	-0.657667	5.149	5.82633	-0.677333	5.96367	6.585	-0.621333
	LOC_Os01g51430	expressed protein	1	29899500-29902553	9.68033	9.74133	-0.061	9.72467	9.578	0.146667	9.79433	9.778	0.0163333	9.869	9.58	0.289
	LOC_Os01g51450	conserved hypothetical protein	1	29907562-29910021	10.8703	9.93867	0.931667	6.75767	7.39867	-0.641	10.4277	9.92233	0.505333	7.89533	7.41733	0.478
	LOC_Os01g51530	methyltransferase, putative, expressed	1	29925768-29927992	13.6997	13.4553	0.244333	12.5427	12.8867	-0.344	13.824	13.478	0.346	12.96	12.8717	0.0883333
	LOC_Os01g51540	CDA1, putative, expressed	1	29931966-29933350	7.67367	7.33333	0.340333	8.27767	6.98867	1.289	6.96267	7.32067	-0.358	7.134	6.96933	0.164667
	LOC_Os01g51570	glucan endo-1,3-beta-glucosidase GII precursor, putative, expressed	1	29947801-29949240	12.4167	10.077	2.33967	14.53	10.9073	3.62267	10.5517	10.1093	0.442333	12.6047	10.955	1.64967
	LOC_Os01g51630	XIE, putative, expressed	1	29979427-29982438	10.4677	10.6897	-0.222	10.135	10.237	-0.102	10.3397	10.6047	-0.265	10.08	10.271	-0.191
	LOC_Os01g51640	expressed protein	1	30005937-30009857	10.2953	10.368	-0.0726667	10.4867	10.398	0.0886667	10.124	10.38	-0.256	10.4873	10.4033	0.084
	LOC_Os01g51670	expressed protein	1	30035219-30036222	9.135	7.09133	2.04367	10.309	8.47933	1.82967	7.06633	7.126	-0.0596667	8.84933	8.38433	0.465
	LOC_Os01g51700	ras-related protein Rab7, putative, expressed	1	30056975-30061949	10.5243	10.3837	0.140667	10.523	10.386	0.137	10.336	10.413	-0.077	10.327	10.44	-0.113
	LOC_Os01g51710	zinc finger protein, putative, expressed	1	30063135-30066296	13.0267	13.0663	-0.0396667	12.5807	13.0167	-0.436	12.98	13.073	-0.093	12.734	12.9197	-0.185667
	LOC_Os01g51730	conserved hypothetical protein	1	30070919-30071218	15.384	15.373	0.011	13.14	13.1033	0.0366667	15.1877	15.2697	-0.082	13.221	13.1443	0.0766667
	LOC_Os01g51754	alpha-amylase isozyme C2 precursor, putative, expressed	1	30087566-30096884	11.8497	12.0317	-0.182	11.0707	11.3493	-0.278667	11.784	11.975	-0.191	11.2223	11.3133	-0.091
	LOC_Os01g51770	outer mitochondrial membrane protein porin, putative, expressed	1	30097029-30100208	5.938	5.991	-0.053	5.95267	6.17933	-0.226667	6.05533	6.031	0.0243333	6.53233	6.32267	0.209667
	LOC_Os01g51790	selenium-binding protein-like, putative	1	30107126-30109995	7.524	7.159	0.365	7.178	6.92667	0.251333	7.52967	7.15733	0.372333	7.51167	6.94733	0.564333
	LOC_Os01g51800	expressed protein	1	30110394-30112802	7.40667	7.641	-0.234333	7.829	7.951	-0.122	7.17033	7.589	-0.418667	7.91867	7.89667	0.022
	LOC_Os01g51810	CRR4, putative, expressed	1	30112983-30115084	7.95867	7.783	0.175667	6.92333	6.75833	0.165	8.01	7.84033	0.169667	7.348	6.852	0.496
	LOC_Os01g51850	expressed protein	1	30137820-30139315	9.21767	9.35367	-0.136	8.34733	8.78833	-0.441	9.31067	9.24233	0.0683333	8.73167	8.882	-0.150333
	LOC_Os01g51860	violaxanthin de-epoxidase family protein, expressed	1	30143656-30146585	12.4287	12.306	0.122667	11.9993	12.2313	-0.232	12.248	12.181	0.067	12.135	12.214	-0.079
	LOC_Os01g51870	S-adenosylmethionine-dependent methyltransferase, putative, expressed	1	30147576-30148986	10.627	10.3197	0.307333	12.582	11.0833	1.49867	10.0057	10.2587	-0.253	11.5837	11.0737	0.51
	LOC_Os01g51890	inositol-1,4,5-trisphosphate 5-Phosphatase, putative, expressed	1	30156969-30163085	13.967	13.6263	0.340667	13.332	12.6127	0.719333	13.604	13.6233	-0.0193333	12.9797	12.6443	0.335333
	LOC_Os01g51920	choline/ethanolamine kinase, putative, expressed	1	30169490-30173672	15.112	15.3427	-0.230667	15.7403	15.601	0.139333	14.844	15.352	-0.508	15.7657	15.6027	0.163
	LOC_Os01g51980	alliin lyase precursor, putative, expressed	1	30201333-30204334	13.2127	13.4853	-0.272667	13.321	13.903	-0.582	13.5517	13.4773	0.0743333	13.63	13.8333	-0.203333
	LOC_Os01g52010	alliin lyase precursor, putative, expressed	1	30220874-30225314	11.5997	11.4647	0.135	13.1853	12.4853	0.7	11.684	11.4377	0.246333	12.7263	12.3323	0.394
	LOC_Os01g52020	conserved hypothetical protein	1	30227153-30229009	7.01567	7.56533	-0.549667	6.631	6.75233	-0.121333	7.30033	7.364	-0.0636667	6.12233	6.737	-0.614667
	LOC_Os01g52030	multiple stress-responsive zinc-finger protein ISAP1, putative, expressed	1	30230951-30231637	9.01867	9.08633	-0.0676667	8.432	8.92867	-0.496667	9.136	9.05567	0.0803333	8.80267	8.92733	-0.124667
	LOC_Os01g52050	systemin receptor SR160 precursor, putative, expressed	1	30254390-30258334	8.84533	8.85967	-0.0143333	9.007	8.84833	0.158667	9.08633	8.91867	0.167667	8.89467	8.81267	0.082
	LOC_Os01g52080	hypothetical protein	1	30276019-30276519	5.061	5.317	-0.256	4.481	4.88233	-0.401333	5.91267	5.77133	0.141333	4.32867	4.96133	-0.632667
	LOC_Os01g52090	expressed protein	1	30276879-30279533	7.96933	7.95567	0.0136667	8.38333	8.815	-0.431667	8.29367	8.02367	0.27	8.749	8.75433	-0.00533333
	LOC_Os01g52100	expressed protein	1	30287541-30289914	6.75867	6.838	-0.0793333	6.60267	6.566	0.0366667	6.939	6.86167	0.0773333	6.74367	6.463	0.280667
	LOC_Os01g52110	RING finger and CHY zinc finger domain-containing protein 1, putative, expressed	1	30291911-30297614	14.4963	14.5093	-0.013	14.4637	14.2997	0.164	14.4213	14.5157	-0.0943333	14.614	14.3553	0.258667
	AK064230		1	30298143-30298729	5.84067	5.69067	0.15	5.659	6.157	-0.498	5.72233	5.54367	0.178667	6.029	6.19133	-0.162333
	LOC_Os01g52120	expressed protein	1	30298148-30298882	10.4337	10.5503	-0.116667	9.731	10.411	-0.68	10.5617	10.5617	0	10.0477	10.3917	-0.344
	LOC_Os01g52130	sulfate transporter 3.5, putative, expressed	1	30314758-30320988	6.511	6.54267	-0.0316667	7.134	6.35533	0.778667	6.99933	6.41967	0.579667	5.746	6.27433	-0.528333
	LOC_Os01g52140	expressed protein	1	30322043-30326838	6.302	6.96367	-0.661667	5.10833	6.23	-1.12167	6.204	6.956	-0.752	5.807	6.22367	-0.416667
	LOC_Os01g52160	metal ion binding protein, putative, expressed	1	30330379-30332760	10.1203	10.041	0.0793333	7.49	8.59233	-1.10233	10.8003	10.1503	0.65	8.38533	8.60167	-0.216333
	LOC_Os01g52170	HCF101, putative, expressed	1	30335128-30338941	12.3003	12.3413	-0.041	11.983	12.329	-0.346	12.2547	12.335	-0.0803333	12.145	12.3463	-0.201333
	LOC_Os01g52200	hydrogen-transporting ATP synthase, rotational mechanism, putative	1	30344628-30346826	6.32733	6.25867	0.0686667	6.09867	5.86933	0.229333	6.00567	6.27667	-0.271	5.57433	5.81733	-0.243
	LOC_Os01g52214	NADH-ubiquinone oxidoreductase 20 kDa subunit, mitochondrial precursor, putative, expressed	1	30347764-30350659	12.8123	12.5343	0.278	12.6693	12.438	0.231333	12.7283	12.5953	0.133	12.6537	12.455	0.198667
	LOC_Os01g52230	phosphatase phospho1, putative, expressed	1	30352096-30353312	11.689	11.6877	0.00133333	11.0927	10.66	0.432667	11.9147	11.6367	0.278	10.2923	10.6737	-0.381333
	LOC_Os01g52240	chlorophyll a-b binding protein 2, chloroplast precursor, putative, expressed	1	30357845-30358901	16.846	17.273	-0.427	15.7693	17.2503	-1.481	16.5713	17.1663	-0.595	15.636	17.2733	-1.63733
	LOC_Os01g52250	glycogen synthase, putative, expressed	1	30357844-30368323	11.0493	11.039	0.0103333	10.5313	10.545	-0.0136667	10.9423	11.064	-0.121667	10.6087	10.5687	0.04
	LOC_Os01g52270	NB-ARC domain containing protein, expressed	1	30375076-30376833	10.3587	10.275	0.0836667	9.73433	9.92633	-0.192	10.5153	10.333	0.182333	9.87333	9.93467	-0.0613333
	LOC_Os01g52280	NB-ARC domain containing protein, expressed	1	30382301-30383886	6.59767	6.51967	0.078	7.05467	7.32	-0.265333	6.13967	6.305	-0.165333	7.21733	7.21433	0.003
	LOC_Os01g52290	expressed protein	1	30385789-30387810	9.42267	9.742	-0.319333	9.71233	10.265	-0.552667	9.84633	9.72867	0.117667	9.90667	10.232	-0.325333
	LOC_Os01g52304	NB-ARC domain containing protein, expressed	1	30389563-30393193	7.39167	7.453	-0.0613333	7.22867	7.16433	0.0643333	7.575	7.47567	0.0993333	7.37267	7.106	0.266667
	LOC_Os01g52340	NB-ARC domain containing protein, expressed	1	30406496-30408329	5.38233	5.554	-0.171667	6.04533	6.137	-0.0916667	4.14033	5.898	-1.75767	5.71833	5.961	-0.242667
	AK241666		1	30409629-30412649	7.884	7.98	-0.096	8.16633	8.41567	-0.249333	7.81333	7.951	-0.137667	8.38833	8.399	-0.0106667
	LOC_Os01g52370	expressed protein	1	30413184-30415785	8.79633	8.919	-0.122667	9.31733	9.40367	-0.0863333	8.974	8.99167	-0.0176667	9.26367	9.41	-0.146333
	LOC_Os01g52390	plasminogen activator inhibitor 1 RNA-binding protein, putative, expressed	1	30422267-30425641	14.6283	14.564	0.0643333	14.4513	14.421	0.0303333	14.807	14.5347	0.272333	14.4557	14.3867	0.069
	LOC_Os01g52400	acyl---UDP-N-acetylglucosamine O-acyltransferase, putative, expressed	1	30429632-30434206	11.246	11.2903	-0.0443333	10.528	10.656	-0.128	11.195	11.25	-0.055	10.7537	10.6537	0.1
	LOC_Os01g52450	hexokinase-2, putative, expressed	1	30458195-30462119	6.77067	6.54067	0.23	8.065	7.118	0.947	6.39733	6.357	0.0403333	7.574	7.12533	0.448667
	LOC_Os01g52460	regulator of ribonuclease activity A, putative, expressed	1	30462610-30464589	12.1977	12.2173	-0.0196667	12.6693	12.6503	0.019	12.249	12.2017	0.0473333	12.7927	12.693	0.0996667
	LOC_Os01g52480	senescence-associated protein 12, putative, expressed	1	30482512-30484612	7.63767	7.72233	-0.0846667	8.08033	8.26633	-0.186	7.881	7.734	0.147	8.185	8.29033	-0.105333
	LOC_Os01g52490	40S ribosomal protein S24, putative, expressed	1	30484785-30486621	14.3737	14.2227	0.151	14.102	14.03	0.072	14.5957	14.2337	0.362	14.087	14.0553	0.0316667
	LOC_Os01g52500	NADP-dependent malic enzyme, putative, expressed	1	30492864-30498506	13.7037	13.4767	0.227	13.8643	13.2223	0.642	13.572	13.498	0.074	13.6747	13.2203	0.454333
	LOC_Os01g52530	ribose-phosphate pyrophosphokinase 3, putative, expressed	1	30507453-30511324	8.31533	7.673	0.642333	8.19833	6.81067	1.38767	8.198	7.577	0.621	7.32933	6.87233	0.457
	LOC_Os01g52540	B3 DNA binding domain containing protein, expressed	1	30513231-30516759	7.25067	7.44767	-0.197	5.749	6.256	-0.507	7.11267	7.30933	-0.196667	6.35267	6.23533	0.117333
	LOC_Os01g52550	multidrug resistance protein 22, putative, expressed	1	30516106-30522306	11.177	11.5087	-0.331667	10.7467	10.4217	0.325	11.238	11.5357	-0.297667	10.491	10.432	0.059
	LOC_Os01g52560	ATPase, coupled to transmembrane movement of substances, putative, expressed	1	30542895-30549822	8.87767	8.957	-0.0793333	9.25867	9.28667	-0.028	8.49367	8.91167	-0.418	9.34033	9.32867	0.0116667
	LOC_Os01g52594	expressed protein	1	30562977-30563623	13.0103	12.6427	0.367667	12.8357	12.797	0.0386667	13.1337	12.6313	0.502333	13.0847	12.7947	0.29
	LOC_Os01g52630	BNR repeat domain protein, putative, expressed	1	30578317-30581803	10.244	10.1597	0.0843333	9.251	9.33567	-0.0846667	10.2613	10.1473	0.114	9.45033	9.33967	0.110667
	LOC_Os01g52640	ubiquitin-protein ligase COP1, putative, expressed	1	30584599-30590785	12.9437	13.0847	-0.141	12.4383	12.6453	-0.207	12.866	13.001	-0.135	12.6143	12.678	-0.0636667
	AK063360		1	30597825-30598435	10.0287	9.87633	0.152333	10.3087	10.223	0.0856667	10.2343	9.94167	0.292667	10.3397	10.1757	0.164
	LOC_Os01g52670	expressed protein	1	30603270-30604046	10.792	10.757	0.035	10.0117	10.2567	-0.245	11.0833	10.7797	0.303667	10.2277	10.3147	-0.087
	AK241907		1	30625417-30626334	11.713	12.0393	-0.326333	12.1803	12.3567	-0.176333	11.684	11.978	-0.294	12.582	12.3633	0.218667
	LOC_Os01g52710	transferase, transferring glycosyl groups, putative, expressed	1	30638069-30642772	6.64967	7.078	-0.428333	5.128	5.17367	-0.0456667	7.05867	7.08033	-0.0216667	5.654	5.31333	0.340667
	LOC_Os01g52720	NADH dehydrogenase 1 alpha subcomplex, assembly factor 1, putative, expressed	1	30647596-30650841	11.7087	11.467	0.241667	11.3383	11.3983	-0.06	11.5557	11.3673	0.188333	11.3993	11.399	0.00033333
	LOC_Os01g52750	subtilisin-like protease precursor, putative, expressed	1	30670927-30675863	12.2473	12.569	-0.321667	12.3333	12.6037	-0.270333	12.4047	12.601	-0.196333	12.6477	12.607	0.0406667
	LOC_Os01g52760	expressed protein	1	30678677-30685105	5.828	6.356	-0.528	5.25167	5.68767	-0.436	5.48433	6.12533	-0.641	6.062	5.858	0.204
	LOC_Os01g52780	TB2/DP1, HVA22 family protein, expressed	1	30689910-30697060	4.95467	4.24633	0.708333	6.316	4.45867	1.85733	4.322	4.38633	-0.0643333	5.509	4.53633	0.972667
	LOC_Os01g52790	cytochrome P450 72A1, putative, expressed	1	30699052-30703765	8.23667	7.51433	0.722333	9.45933	8.15433	1.305	7.46233	7.43833	0.024	8.76433	8.11467	0.649667
	LOC_Os01g52800	cytochrome P450 72A1, putative	1	30705033-30705832	6.22167	5.16133	1.06033	7.695	6.17133	1.52367	4.94633	5.43033	-0.484	6.92433	6.10667	0.817667
	LOC_Os01g52810	expressed protein	1	30707947-30710237	10.525	10.404	0.121	10.85	10.7563	0.0936667	10.537	10.4743	0.0626667	10.8793	10.7663	0.113
	LOC_Os01g52851	expressed protein	1	30719587-30722320	8.99833	8.80133	0.197	8.87333	8.86133	0.012	8.958	8.826	0.132	9.31633	8.94733	0.369
	LOC_Os01g52864	uncharacterized conserved membrane protein, putative, expressed	1	30725792-30732768	9.90033	9.979	-0.0786667	10.4343	10.2213	0.213	9.912	9.95233	-0.0403333	10.2683	10.259	0.00933333
	AK107055		1	30728272-30730598	8.67033	8.75467	-0.0843333	8.75033	9.16667	-0.416333	8.61367	8.69533	-0.0816667	9.04567	9.13867	-0.093
	LOC_Os01g52890	expressed protein	1	30739675-30740422	8.91733	8.80067	0.116667	9.27467	8.968	0.306667	8.896	8.85433	0.0416667	8.95567	8.943	0.0126667
	LOC_Os01g52920	expressed protein	1	30753777-30758934	11.8853	12.061	-0.175667	12.6003	12.434	0.166333	11.654	12.138	-0.484	12.5273	12.422	0.105333
	LOC_Os01g52970	ribosomal RNA apurinic site specific lyase, putative, expressed	1	30774270-30776054	7.80233	7.37867	0.423667	7.99867	7.827	0.171667	7.65233	7.39767	0.254667	8.061	7.76967	0.291333
	LOC_Os01g52980	ribosomal RNA apurinic site specific lyase, putative, expressed	1	30780201-30782216	8.186	8.294	-0.108	9.22933	9.471	-0.241667	8.13267	8.286	-0.153333	9.25733	9.45833	-0.201
	LOC_Os01g53000	trehalose synthase, putative, expressed	1	30786855-30791367	11.905	11.952	-0.047	11.356	11.4893	-0.133333	11.7223	11.9563	-0.234	11.3793	11.4913	-0.112
[truncated: 20,330 more rows]
