# Supplementary material for: Gene response in rice plants treated with continuous fog influenced by pH, was similar to that treated with biotic stress
Source: Rice (N Y). 2014 Jun 11;7(1):10. doi: 10.1186/s12284-014-0010-9 (PMC4077630; doi:10.1186/s12284-014-0010-9)
Supplement: Additional file 3: Table S2. — Comparison of DEGs among fog- and other treated plants. A) The number of differentially expressed genes in each category. Each column shows the number of induced genes/number of suppressed genes in each category.1 B) A list of the genes in each category. Bold numbers indicate differentially expressed genes in plants subjected to each treatment. [file s12284-014-0010-9-S3.xls]

## Sheet: Supplementary Table S2A
Supplementary Table S2A The number of DEG in each condition
			Category		No of genes 1	Cold 1 day	Cold 2 days	Cold 3 days	PEG 1 hour	PEG 9 hours	PEG 1 days	Submerge 1 day	Submerge 2 days	Submerge 3 days	Mannitol 1 day	NaCl 1 day	Ozone 1 day	Blast 2 days	WBPH 1 day	SiAF 1 day	SiAF 7 days	SiNF 1 day	SiNF 7 days
			Mitochondria	Citrate cycle (TCA cycle)	34	13 / 5	15 / 7	16 / 7	2 / 2	10 / 8	8 / 5	3 / 4	2 / 5	2 / 7	1 / 0	1 / 0	22 / 3	0 / 0	5 / 2	2 / 0	1 / 1	1 / 0	0 / 0
				Oxidative phosphorylation	73	10 / 8	13 / 11	14 / 9	1 / 4	11 / 10	9 / 12	1 / 9	0 / 10	1 / 10	1 / 1	1 / 0	55 / 0	0 / 0	4 / 3	3 / 1	3 / 1	1 / 0	2 / 0
			Chloroplast	Photosynthesis	27	2 / 9	1 / 18	1 / 20	0 / 3	1 / 21	0 / 24	0 / 19	0 / 22	0 / 23	1 / 3	1 / 4	4 / 14	0 / 4	0 / 18	0 / 0	0 / 2	0 / 2	0 / 1
				Photosynthesis - antenna proteins	9	0 / 5	0 / 8	0 / 8	0 / 0	0 / 8	0 / 8	0 / 6	0 / 8	0 / 8	0 / 0	0 / 0	0 / 6	0 / 1	0 / 7	0 / 1	0 / 2	0 / 0	0 / 0
				Carbon fixation in photosynthetic organisms	45	10 / 9	13 / 14	9 / 17	4 / 11	11 / 19	10 / 15	4 / 15	3 / 16	3 / 19	4 / 5	4 / 3	18 / 12	0 / 4	6 / 13	5 / 0	4 / 3	2 / 1	0 / 3
				Porphyrin and chlorophyll metabolism	28	6 / 8	6 / 16	6 / 16	3 / 7	5 / 17	4 / 15	2 / 9	1 / 12	2 / 13	3 / 3	1 / 3	11 / 7	0 / 0	1 / 9	0 / 2	2 / 12	1 / 2	0 / 7
			Peroxisome	Peroxisome	41	4 / 15	5 / 16	9 / 15	3 / 0	12 / 4	9 / 5	5 / 1	2 / 5	1 / 4	1 / 0	1 / 0	17 / 6	0 / 1	2 / 2	1 / 1	5 / 2	0 / 1	2 / 0
			Apoplast	NADPH Oxidase	4	1 / 0	1 / 0	3 / 0	1 / 0	0 / 1	0 / 1	0 / 1	0 / 1	0 / 1	1 / 0	1 / 0	0 / 1	0 / 0	1 / 0	0 / 0	1 / 0	1 / 0	1 / 0
				Germin	7	0 / 2	0 / 2	1 / 2	0 / 1	0 / 1	1 / 2	2 / 1	2 / 1	2 / 1	0 / 1	0 / 1	2 / 1	2 / 0	0 / 1	0 / 1	3 / 0	2 / 0	2 / 0
			Organelles	Ascorbate Peroxidase	10	1 / 2	3 / 2	2 / 5	1 / 1	2 / 2	2 / 4	1 / 3	1 / 3	1 / 3	1 / 0	1 / 1	5 / 1	0 / 0	1 / 2	0 / 0	0 / 1	0 / 0	0 / 1
				Glutaredoxin	16	2 / 2	5 / 5	6 / 5	1 / 1	2 / 3	2 / 3	2 / 3	3 / 2	3 / 3	1 / 3	1 / 3	9 / 1	0 / 0	0 / 0	0 / 0	1 / 0	0 / 1	0 / 1
				Glutathion S-transferase	33	10 / 4	7 / 5	10 / 5	2 / 1	10 / 5	10 / 6	1 / 4	1 / 2	1 / 4	8 / 1	8 / 1	18 / 2	3 / 0	5 / 1	4 / 0	10 / 1	0 / 1	4 / 2
				Superoxide dismutase	7	0 / 3	0 / 3	0 / 3	0 / 0	1 / 1	1 / 0	0 / 0	0 / 1	0 / 0	0 / 0	0 / 0	2 / 1	0 / 0	0 / 0	0 / 0	0 / 1	0 / 0	0 / 0
				Thioredoxin	23	3 / 3	3 / 6	5 / 5	0 / 1	5 / 4	1 / 5	0 / 3	0 / 3	0 / 3	5 / 3	2 / 2	10 / 1	1 / 0	4 / 2	0 / 0	5 / 0	0 / 0	1 / 0
			JA related	JA synthesis	28	4 / 7	4 / 8	5 / 9	4 / 3	10 / 6	8 / 6	6 / 3	4 / 4	4 / 3	4 / 3	4 / 2	11 / 2	1 / 0	7 / 2	3 / 1	9 / 1	0 / 0	3 / 0
				Tify	10	0 / 3	1 / 3	0 / 5	1 / 1	1 / 3	1 / 3	0 / 4	0 / 4	0 / 2	0 / 3	0 / 3	4 / 1	2 / 0	7 / 1	7 / 0	6 / 0	3 / 0	4 / 0
			Transcription factors	AP2-EREBP	49	13 / 14	13 / 15	10 / 14	6 / 8	10 / 7	11 / 3	11 / 7	9 / 5	17 / 3	4 / 8	5 / 6	10 / 8	4 / 1	5 / 3	5 / 2	9 / 2	4 / 1	5 / 2
				WRKY	37	10 / 10	9 / 6	9 / 9	7 / 7	11 / 3	6 / 4	4 / 8	4 / 3	14 / 0	2 / 4	6 / 1	17 / 4	9 / 0	12 / 1	7 / 1	15 / 4	1 / 4	4 / 3
			PR proteins	PR 2	24	6 / 9	6 / 7	6 / 8	5 / 1	7 / 3	6 / 6	5 / 1	5 / 1	4 / 3	4 / 2	3 / 3	10 / 2	5 / 0	5 / 1	3 / 1	5 / 2	1 / 2	2 / 1
				PR 3	9	2 / 2	2 / 3	3 / 3	0 / 0	2 / 4	2 / 4	3 / 0	2 / 2	1 / 3	1 / 0	2 / 1	6 / 0	2 / 0	2 / 0	3 / 1	5 / 0	2 / 1	4 / 0
				PR 5	10	1 / 3	2 / 2	1 / 3	2 / 0	6 / 2	6 / 2	5 / 0	3 / 0	4 / 3	4 / 2	1 / 3	3 / 0	3 / 0	3 / 1	0 / 1	3 / 1	1 / 1	2 / 0
				PR 7	20	2 / 4	3 / 5	3 / 4	0 / 3	2 / 5	2 / 5	3 / 3	3 / 3	2 / 4	1 / 2	1 / 1	3 / 3	0 / 1	5 / 1	0 / 1	3 / 2	2 / 0	1 / 1
				PR 10	4	1 / 2	1 / 2	1 / 2	0 / 1	2 / 0	1 / 0	2 / 1	2 / 0	2 / 1	1 / 0	1 / 0	3 / 0	2 / 0	2 / 0	0 / 0	3 / 1	0 / 2	1 / 0
				PR 14	5	0 / 2	0 / 4	0 / 2	0 / 1	2 / 2	2 / 1	0 / 2	0 / 4	0 / 2	2 / 0	2 / 0	3 / 0	0 / 0	0 / 0	0 / 1	0 / 0	0 / 1	0 / 1

## Sheet: Supplementary Table S2B
Supplementary Table S2B The list of genes in each category
	Category		Locus ID 1	Annotaiton 1	Gene name	Cold 1 day	Cold 2 days	Cold 3 days	PEG 1 hour	PEG 9 hours	PEG 1 days	Submerge 1 day	Submerge 2 days	Submerge 3 days	Mannitol 1 day	NaCl 1 day	Ozone 1 day	Blast 2 days	WBPH 1 day	SiAF 1 day	SiAF 7 days	SiNF 1 day	SiNF 7 days
	Mitochondria	Citrate cycle (TCA cycle)	LOC_Os04g32020	2-oxoglutarate dehydrogenase E1 component		0.36	0.44	0.3	0.04	0.1	0.01	0.08	-0.07	-0.11	-0.000986105	-0.02	0.57	0.2	0.02	0.05	0.24	-0.01	0.14
			LOC_Os07g49520	2-oxoglutarate dehydrogenase E1 component		0.82	1.64	1.77	-0.39	0.75	1.03	0.24	0.44	0.36	0.54	0.35	2.89	0.09	0.91	0.12	0.16	-0.01	-0.16
			LOC_Os04g32330	2-oxoglutarate dehydrogenase E2 component		0.73	0.8	0.96	-0.19	0.28	0.4	-0.24	-0.18	-0.3	0.15	0.11	2.59	-0.04	0.34	0.35	0.51	0.14	0.07
			LOC_Os03g04410	aconitate hydratase 1		1.35	1.71	1.52	0.78	2.02	1.81	0.43	0.26	0.19	0.47	0.68	2.16	0.13	0.65	0.15	0.45	-0.01	0.11
			LOC_Os12g37870	ATP citrate (pro-S)-lyase		0.52	0.39	0.75	-0.06	-0.28	-0.29	-0.17	-0.21	-0.38	-0.09	-0.00251883	1.51	0.01	0.03	0.1	0.01	-0.07	-0.08
			LOC_Os02g13840	citrate synthase		0.65	1.14	1.05	0.53	1.87	1.63	0.66	0.26	0.14	0.45	0.41	1.46	0.23	0.32	0.15	0.05	-0.12	0.14
			LOC_Os11g33240	citrate synthase		0.52	0.64	0.92	-0.5	-0.42	-0.24	-0.29	-0.21	-0.33	-0.07	0.1	1.97	0.05	0.51	0.13	0.05	0.07	-0.02
			LOC_Os01g22520	dihydrolipoamide dehydrogenase		0.57	0.89	0.48	-0.22	-0.59	-0.49	-0.64	-1.08	-1.32	-0.22	0.28	1.2	0.02	-0.6	0.08	-0.26	-0.02	-0.22
			LOC_Os01g14580	isocitrate dehydrogenase		-1.03	-0.93	-1.1	-0.03	0.21	-0.07	0.06	0.11	0.25	0.24	0.24	0.01	0.03	0.37	-0.01	0.01	-0.36	-0.15
			LOC_Os01g46610	isocitrate dehydrogenase		0.49	0.44	0.6	0.01	0.5	0.1	-0.13	-0.03	-0.29	0.24	0.11	2.78	-0.17	0.19	0.18	0.25	0.03	0.45
			LOC_Os04g42920	isocitrate dehydrogenase		-1.03	-0.95	-0.66	-0.16	-0.04	-0.21	0.44	0.37	0.31	0.22	0.18	0.73	0.04	0.31	0.06	-0.14	0	0.03
			LOC_Os01g16900	isocitrate dehydrogenase (NAD+)		0.65	0.85	0.79	0.07	0.64	0.57	0.01	0.03	-0.08	0.21	0.16	1.84	-0.17	0.13	0.31	0.34	0.17	0.14
			LOC_Os02g38200	isocitrate dehydrogenase (NAD+)		0.24	0.00877117	-0.05	-0.04	0.08	0.1	0.23	0.13	0.16	-0.01	-0.03	0.14	0.11	0.05	0.21	0.16	0.25	0.05
			LOC_Os04g40310	isocitrate dehydrogenase (NAD+)		1.87	2.53	2.28	0.24	1.51	1.61	-0.07	-0.14	-0.26	0.34	0.37	2.82	0.26	0.39	0.37	0.48	0.16	0.07
			LOC_Os01g46070	malate dehydrogenase		0.21	0.46	0.3	-0.36	-0.6	-0.57	-0.24	-0.12	-0.5	-0.22	-0.2	2.92	0.14	0.68	0.22	0.24	0.1	0.19
			LOC_Os01g61380	malate dehydrogenase		-0.51	-0.17	-0.29	-0.64	-0.41	0.19	-0.4	-0.01	-0.71	0.32	0.48	1.64	0.06	0.81	-0.13	-0.31	-0.07	-0.34
			LOC_Os03g56280	malate dehydrogenase		-1.22	-1.62	-2.27	-0.46	-1.41	-1.71	-0.53	-0.87	-0.76	-0.07	0.38	-1.66	-0.09	-0.5	-0.24	-0.11	-0.2	0.02
			LOC_Os05g49880	malate dehydrogenase		-0.41	-0.36	-0.61	-1.07	-1.85	-1.68	-1.03	-0.96	-1.39	-0.33	0.17	0.57	0.02	-0.49	0.16	-0.18	0.14	-0.21
			LOC_Os08g33720	malate dehydrogenase		1.76	1.21	1.33	-0.18	-0.21	-0.23	-1.47	-1.2	-1.76	0.07	0.05	4.39	0.41	2.74	0.9	1.42	0.61	0.67
			LOC_Os10g33800	malate dehydrogenase		0.89	0.6	0.26	-0.39	-0.72	-0.52	-0.44	-0.35	-0.75	0.11	0.41	1.7	-0.00780872	0.12	0.09	0.37	-0.03	0.09
			LOC_Os12g43630	malate dehydrogenase		-0.19	-0.14	0.14	0.05	1.75	1.55	0.39	0.21	0.01	0.26	0.19	0.74	0.18	0.02	0.61	0.43	0.48	0.39
			LOC_Os03g15050	phosphoenolpyruvate carboxykinase (ATP)		-0.47	-0.98	-1.08	-0.31	1.57	0.75	2.96	1.74	2.75	-0.23	-0.12	-0.8	0.06	-0.2	-0.04	0.29	0.3	0.21
			LOC_Os02g50620	pyruvate dehydrogenase E1 component subunit alpha		0.91	0.94	0.8	-0.49	-0.75	-0.7	-0.72	-0.82	-0.93	-0.23	-0.08	0.81	-0.09	-0.19	0.18	-0.05	0.11	-0.11
			LOC_Os04g02900	pyruvate dehydrogenase E1 component subunit alpha		-0.75	-0.98	-1.23	0.1	1.62	1.04	1.81	1.28	1.54	0.17	-0.15	-2.76	0.06	-0.21	-0.01	0.17	0.38	0.09
			LOC_Os06g13720	pyruvate dehydrogenase E1 component subunit alpha		1.14	2.07	1.35	1.09	3.25	3.2	-0.23	-0.87	-0.31	2.13	0.46	-0.13	-0.54	-1.37	-0.47	-0.74	-0.08	-0.42
			LOC_Os08g42410	pyruvate dehydrogenase E1 component subunit beta		-0.49	-0.45	-0.39	-0.13	-0.01	-0.13	-0.14	-0.22	-0.34	-0.1	-0.17	0.08	0.06	-0.09	0.3	0.51	0.15	0.34
			LOC_Os09g33500	pyruvate dehydrogenase E1 component subunit beta		1.3	1.29	1.66	-0.23	0.51	0.22	0.03	-0.16	-0.21	0.2	0.22	2.8	-0.16	0.3	0.12	-0.05	0.05	0.04
			LOC_Os12g42230	pyruvate dehydrogenase E1 component subunit beta		-1.26	-1.4	-1.33	-0.23	-1.12	-1.31	0.29	0.16	0.00779063	-0.44	-0.41	-0.1	-0.06	-0.13	0.28	-0.2	0.31	-0.06
			LOC_Os06g01630	pyruvate dehydrogenase E2 component		0.14	0.37	0.67	-0.17	-0.03	0.01	-0.11	-0.11	-0.23	0.04	0.07	-0.48	-0.000218063	-0.03	-0.05	0.05	-0.2	-0.15
			LOC_Os07g22720	pyruvate dehydrogenase E2 component		-0.19	0.07	0.02	-0.35	-0.25	-0.23	-0.03	-0.07	-0.18	0.22	0.00206499	0.99	-0.07	0.12	0.22	0.26	0.07	0.05
			LOC_Os12g08170	pyruvate dehydrogenase E2 component		-0.26	-0.65	0.22	-0.45	-1.05	-1.68	0.2	-0.08	0.01	-0.21	-0.33	-0.09	-0.42	-0.11	0.19	0	0.32	0.32
			LOC_Os07g04240	succinate dehydrogenase (ubiquinone) flavoprotein subunit		-0.35	0.01	0.02	0.06	0.71	0.52	0.09	0.18	-0.25	0.45	0.41	1.79	-0.00925555	0.52	0.33	0.58	0.2	0.41
			LOC_Os08g02640	succinate dehydrogenase (ubiquinone) iron-sulfur protein		0.74	0.91	0.84	0.02	0.15	0.3	0.11	-0.03	-0.23	0.11	-0.04	0.95	-0.15	0.18	0.39	0.37	0.45	0.31
			LOC_Os02g40830	succinyl-CoA synthetase beta subunit		1.09	0.83	1.13	-0.14	-0.32	-0.32	-0.33	-0.55	-0.33	-0.17	-0.1	1.15	-0.13	-0.02	0.26	-0.16	0.04	-0.25
		Oxidative phosphorylation	LOC_Os01g48300	ATP synthase protein I		1.35	1.1	1.01	0.38	0.65	-0.62	-0.76	-0.83	-0.69	0.13	0.09	1.9	-0.08	-0.28	-0.28	-0.48	0.03	-0.28
			LOC_Os01g42650	cytochrome c oxidase subunit Vb		0.16	0.21	0.21	-0.46	-0.47	-0.5	-0.04	0.02	-0.22	-0.12	-0.24	1.76	-0.00288929	0.45	0.31	0.18	0.36	0.17
			LOC_Os06g05080	cytochrome c oxidase subunit Vb		-0.61	-0.58	-0.38	-0.27	-0.5	-0.81	0.19	0.11	0.13	-0.25	-0.4	1.05	0.05	0.31	0.26	0.24	0.3	0.02
			LOC_Os03g56190	cytochrome c oxidase subunit VIa		-0.29	-0.41	-0.5	-0.17	-0.33	-0.61	0.06	-0.14	-0.09	-0.29	-0.53	1.91	-0.07	0.61	0.41	0.43	0.52	0.52
			LOC_Os04g42060	cytochrome c oxidase subunit VIb		-0.06	0.1	0.12	-0.12	-0.12	-0.36	0.11	0.04	-0.05	-0.05	0.03	1.84	0.41	0.51	0.35	0.69	0.09	0.25
			LOC_Os08g38720	cytochrome c oxidase subunit XV assembly protein		1.35	1.41	1.5	-0.02	1.39	0.23	0.14	0.31	0.56	-0.08	0.34	1.77	0.33	0.42	0.2	0.1	0.02	0.06
			LOC_Os01g58010	F-type H+-transporting ATPase subunit a		0.03	-0.31	-0.46	0.01	-0.14	0.01	-0.11	0.1	-0.09	-0.23	-0.14	-0.24	-0.24	-0.02	-0.29	0.08	-0.21	0.1
			LOC_Os03g17070	F-type H+-transporting ATPase subunit b		-0.31	-0.34	-0.51	-0.34	-1.13	-1.3	-0.68	-1.08	-0.74	-0.23	-0.31	-0.41	-0.37	-0.29	0.19	-0.32	0.14	-0.19
			LOC_Os01g49190	F-type H+-transporting ATPase subunit beta		0.11	0.45	0.4	0.01	-0.29	-0.16	0.1	-0.02	-0.22	-0.02	0.07	1.82	-0.28	0.24	0.15	0.4	0.13	0.2
			LOC_Os05g47980	F-type H+-transporting ATPase subunit beta		0.18	0.29	0.19	-0.35	-0.2	-0.43	-0.01	-0.04	-0.3	-0.33	0.14	1.12	-0.13	0.35	-0.09	0.04	-0.2	-0.1
			LOC_Os08g37320	F-type H+-transporting ATPase subunit d		0.21	0.45	0.71	-0.15	-0.1	0.01	-0.17	-0.18	-0.29	0.07	0.1	0.95	-0.2	0.11	0.33	0.2	0.05	0.02
			LOC_Os02g51470	F-type H+-transporting ATPase subunit delta		-1.18	-2	-3.3	-0.42	-1.4	-1.48	-0.93	-1.4	-1.2	-0.48	-0.43	-0.32	-0.08	-1.05	0.13	-0.02	0.57	0.24
			LOC_Os07g31300	F-type H+-transporting ATPase subunit delta		0.45	0.65	0.7	-0.43	-0.15	-0.44	-0.09	-0.21	-0.26	0.00214874	-0.35	1.2	0.1	0.43	0.25	0.21	0.23	0.14
			LOC_Os07g32880	F-type H+-transporting ATPase subunit gamma		-0.3	-0.61	-1.15	-0.52	-1.75	-1.6	-1.02	-1.49	-1.3	-0.34	-0.13	-0.3	-0.12	-0.68	-0.04	-0.53	0.35	-0.05
			LOC_Os10g17280	F-type H+-transporting ATPase subunit gamma		0.23	0.17	0.31	0.04	0.09	0.18	0.23	-0.06	-0.05	0.09	0.22	0.66	-0.11	-0.07	-0.06	0.07	0.01	-0.36
			LOC_Os01g73514	H+-transporting ATPase		0.12	0.14	-0.07	0.37	0.44	0.31	0.36	0.14	0.08	0.38	0.18	0.35	-0.11	0.02	-0.15	-0.15	-0.17	-0.22
			LOC_Os03g48310	H+-transporting ATPase		0.59	0.73	1.34	0.12	2.53	2.51	-0.26	-0.37	-0.34	1.1	0.78	-0.23	0.03	0.02	-0.11	-0.6	-0.13	-0.54
			LOC_Os04g56160	H+-transporting ATPase		0.27	0.41	0.24	-0.02	0.32	0.25	0.26	0.1	0.05	0.04	-0.16	0.72	0.15	-0.04	0.42	0.86	0.34	0.61
			LOC_Os07g09340	H+-transporting ATPase		2.23	2.59	2.5	0.87	1.29	1.38	0.01	-0.75	-0.41	0.36	0.41	1.02	0.16	-0.07	0.62	0.48	0.65	0.41
			LOC_Os12g44150	H+-transporting ATPase		-0.42	-0.67	-0.62	-0.83	-0.49	-0.48	-0.41	-0.19	-0.33	-0.18	0.0020284	0.05	-0.15	-0.25	-0.02	-0.33	0.08	-0.03
			LOC_Os01g64670	inorganic pyrophosphatase		0.52	0.29	0.34	0.42	0.34	0.87	-0.11	-0.1	-0.08	0.4	0.18	0.28	-0.18	0.15	-0.25	-0.49	-0.18	-0.39
			LOC_Os02g33490	inorganic pyrophosphatase		0.3	0.32	0.65	0.00474784	0.24	0.26	0.31	0.1	0.17	0.16	-0.05	0.57	0.21	0.1	0.2	0.4	-0.07	0.24
			LOC_Os02g47600	inorganic pyrophosphatase		1.23	1.41	1.46	-0.18	-0.23	-0.49	-0.68	-0.66	-0.66	-0.18	-0.04	0.64	-0.1	-0.14	0.2	-0.05	0.38	0.11
			LOC_Os02g52940	inorganic pyrophosphatase		-0.7	-1.06	-1.04	-0.45	-1.12	-0.95	-0.69	-0.61	-0.54	-0.21	0.1	-0.24	0.02	-0.26	0.19	-0.09	-0.04	-0.07
			LOC_Os04g59040	inorganic pyrophosphatase		-0.76	-0.35	0.06	-0.24	0.37	0.34	-0.07	0.02	-0.29	0.21	0.32	2.38	0.01	0.65	-0.15	0.51	-0.12	0.26
			LOC_Os05g02310	inorganic pyrophosphatase		0.38	0.6	1.23	-0.79	-2.09	-2.12	-1.15	-1.13	-1.71	-0.44	-0.17	1.44	-0.08	0.64	-0.06	0.18	0.16	-0.22
			LOC_Os06g08080	inorganic pyrophosphatase		-0.17	-0.00588541	-0.00574324	-0.49	-1.17	-1.48	-0.65	-0.76	-0.99	-0.3	-0.17	1.67	-0.24	0.49	0.23	0.65	0.41	0.78
			LOC_Os06g43660	inorganic pyrophosphatase		-0.16	-0.57	-0.44	0.39	-0.00121229	-0.14	0.03	-0.17	-0.23	0.03	-0.02	0.37	0.05	-0.08	0.07	0.2	0.07	0.1
			LOC_Os10g42840	NADH dehydrogenase		-0.17	-0.13	0.15	-0.17	-0.35	-0.14	-0.38	-0.42	-0.63	-0.17	-0.36	1.45	0.01	0.31	0.29	0.35	0.29	0.16
			LOC_Os05g26660	NADH dehydrogenase		3.84	3.4	3.38	0.18	0.08	0.03	-0.28	-0.17	-0.00374392	0.16	0.19	2.8	-0.08	0.5	0.96	0.41	0.49	0.2
			LOC_Os06g11140	NADH dehydrogenase		-0.32	-0.47	-0.64	-0.4	-0.27	-0.49	-0.52	-0.35	-0.6	-0.1	0.1	0.06	0.03	-0.23	0.07	-0.55	0.01	-0.18
			LOC_Os06g47000	NADH dehydrogenase		-0.05	0.03	0.15	-0.00123092	-0.15	-0.06	-0.05	-0.09	-0.16	-0.03	-0.1	-0.00990424	-0.19	-0.19	-0.19	-0.19	-0.38	-0.18
			LOC_Os05g40300	NADH dehydrogenase (ubiquinone) 1 alpha subcomplex 1		-0.16	-0.22	-0.3	-0.29	-0.58	-0.56	-0.4	-0.3	-0.56	-0.18	-0.33	1.32	-0.03	0.4	0.27	0.19	0.43	0.18
			LOC_Os04g24520	NADH dehydrogenase (ubiquinone) 1 alpha subcomplex 2		0.07	0.19	0.49	-0.28	-0.48	-0.7	-0.24	-0.13	-0.35	-0.31	-0.17	1.47	-0.07	0.11	-0.04	-0.24	0.03	-0.37
			LOC_Os03g19890	NADH dehydrogenase (ubiquinone) 1 alpha subcomplex 5		-0.43	-0.45	-0.16	-0.3	-0.03	0.06	-0.24	-0.2	-0.31	-0.05	0.37	1.53	0.11	0.54	0.07	-0.04	0.07	0
			LOC_Os07g44650	NADH dehydrogenase (ubiquinone) 1 alpha subcomplex 6		-0.17	-0.39	-0.43	-0.25	-0.26	-0.05	-0.3	-0.19	-0.46	0.02	0.22	2.11	-0.06	0.43	0.12	-0.01	-0.04	-0.06
			LOC_Os02g57180	NADH dehydrogenase (ubiquinone) 1 alpha subcomplex 9		-0.49	-0.65	-0.24	-0.25	-0.3	-0.13	-0.22	-0.14	-0.42	0.08	0.11	0.92	-0.17	0.26	0.08	-0.08	0.02	-0.05
			LOC_Os03g22950	NADH dehydrogenase (ubiquinone) 1 alpha/beta subcomplex 1		-0.03	0.19	0.19	-0.18	-0.37	-0.4	0.00472765	-0.11	-0.26	-0.34	-0.54	2.32	0.2	0.45	0.37	0.17	0.57	0.38
			LOC_Os07g12150	NADH dehydrogenase (ubiquinone) 1 alpha/beta subcomplex 1		-0.63	-0.77	-0.76	-0.51	-0.14	-0.11	-0.05	0.1	-0.07	8.50326e-05	0.04	1.42	0.1	0.17	0.21	0.1	0.4	0.17
			LOC_Os03g03770	NADH dehydrogenase (ubiquinone) 1 beta subcomplex 7		-0.24	-0.35	-0.39	-0.16	-0.17	-0.2	0.13	0.00912241	0.04	-0.31	-0.35	0.79	0.11	0.19	0.37	0.24	0.48	0.25
			LOC_Os03g50540	NADH dehydrogenase (ubiquinone) Fe-S protein 1		-0.39	-0.46	-0.56	-0.23	-0.12	0.08	-0.1	-0.05	-0.41	0.22	0.38	1.12	0.15	0.18	0.18	0.3	0.11	0.18
			LOC_Os07g39710	NADH dehydrogenase (ubiquinone) Fe-S protein 4		-0.13	-0.16	-0.11	-0.2	0.24	0.03	0.12	0.15	0.06	0.16	-0.00570093	1.66	0.09	0.19	0.14	0.07	0.27	0.01
			LOC_Os08g06430	NADH dehydrogenase (ubiquinone) Fe-S protein 6		-0.23	-0.03	0.22	-0.04	0.2	0.26	0.27	0.24	0.28	-0.05	0.04	1.03	0.16	0.12	0.17	0.06	0.16	0.11
			LOC_Os03g56300	NADH dehydrogenase (ubiquinone) Fe-S protein 8		0.32	0.21	0.1	-0.26	-0.24	-0.15	-0.14	-0.08	-0.22	0.21	0.2	1.5	-0.01	0.34	0.07	-0.07	0.04	-0.08
			LOC_Os07g45090	NADH dehydrogenase (ubiquinone) flavoprotein 1		0.13	0.04	0.39	-0.17	-0.1	-0.03	-0.17	-0.1	-0.37	0.13	0.28	1.83	0.06	0.46	0.64	-0.24	0.3	0.41
			LOC_Os05g43360	NADH dehydrogenase (ubiquinone) flavoprotein 2		-0.2	-0.14	-0.16	0.0077831	0.04	0.03	-0.07	-0.02	-0.16	0.01	-0.02	0.36	0.2	0.06	0.24	0.25	0.15	0.09
			LOC_Os01g34390	protoheme IX farnesyltransferase		-0.09	0.15	-0.02	0.11	0.12	-0.2	0.46	0.24	0.02	-0.02	0.03	1.26	0.14	0.4	0.38	0.41	0.47	0.32
			LOC_Os07g04240	succinate dehydrogenase (ubiquinone) flavoprotein subunit		-0.35	0.01	0.02	0.06	0.71	0.52	0.09	0.18	-0.25	0.45	0.41	1.79	-0.00925555	0.52	0.33	0.58	0.2	0.41
			LOC_Os08g02640	succinate dehydrogenase (ubiquinone) iron-sulfur protein		0.74	0.91	0.84	0.02	0.15	0.3	0.11	-0.03	-0.23	0.11	-0.04	0.95	-0.15	0.18	0.39	0.37	0.45	0.31
			LOC_Os01g70960	ubiquinol-cytochrome c reductase cytochrome c1 subunit		0.05	0.19	0.35	-0.11	0.08	0.16	-0.1	-0.03	-0.06	0.16	0.18	1.01	0.08	0.34	0.05	-0.02	0.09	0.05
			LOC_Os05g23620	ubiquinol-cytochrome c reductase cytochrome c1 subunit		0.09	0.12	0.47	-0.17	-0.26	-0.3	0.17	0.16	-0.03	-0.15	-0.14	1.52	-0.2	0.29	0.18	0.25	0.14	0.11
			LOC_Os02g32120	ubiquinol-cytochrome c reductase iron-sulfur subunit		0.26	0.36	0.36	0.1	0.27	0.37	0.24	0.06	-0.14	0.49	0.15	1.88	0.09	0.4	0.11	0.23	0.06	0.25
			LOC_Os04g32660	ubiquinol-cytochrome c reductase iron-sulfur subunit		0.5	0.61	0.5	-0.01	0.17	0.33	0.1	0.12	-0.02	0.12	0.11	1.65	0.00250398	0.3	0.13	0.08	0.28	0.02
			LOC_Os11g06340	ubiquinol-cytochrome c reductase subunit 6		-0.45	-0.25	-0.2	-0.01	-0.00209651	0.00164383	0.13	0.16	0.02	0.46	0.18	2.44	0.16	0.75	0.18	0.53	-0.07	0.01
			LOC_Os07g10500	ubiquinol-cytochrome c reductase subunit 7		0.63	0.38	0.37	0.01	-0.11	-0.12	-0.14	-0.19	0.02	-0.00693665	-0.1	-0.12	-0.17	0.00565289	-0.28	-0.31	-0.16	-0.14
			LOC_Os05g33210	ubiquinol-cytochrome c reductase subunit 9		0.01	0.08	-0.06	-0.24	-0.48	-0.24	-0.08	-0.11	-0.19	-0.26	-0.25	2.02	-0.03	0.55	0.35	0.2	0.3	-0.03
			LOC_Os02g34510	V-type H+-transporting ATPase 16kDa proteolipid subunit		-0.12	-0.26	-0.24	-0.41	-0.55	-0.5	-0.28	-0.48	-0.49	-0.61	-0.33	1.24	-0.11	0.00310624	0.13	-0.04	0.2	0.07
			LOC_Os05g01560	V-type H+-transporting ATPase 16kDa proteolipid subunit		-1.11	-1.35	-1.41	0.00334598	0.51	0.32	0.67	0.57	0.65	0.05	-0.04	0.47	0.19	0.33	-0.02	0.2	0.11	0.21
			LOC_Os11g06890	V-type H+-transporting ATPase 16kDa proteolipid subunit		-0.04	0.13	0.44	-0.03	0.48	0.6	0.25	0.09	0.07	-0.09	0.16	1.36	0.07	0.41	0.31	0.28	0.17	0.14
			LOC_Os12g07140	V-type H+-transporting ATPase 16kDa proteolipid subunit		0.4	0.57	0.73	0.39	0.74	0.76	0.11	-0.02	0.13	0.44	0.5	0.94	0.25	0.31	0.34	0.4	0.24	0.27
			LOC_Os01g42430	V-type H+-transporting ATPase 21kDa proteolipid subunit		-0.00708266	0.12	0.1	-0.04	0.29	0.36	0.04	-0.00370931	-0.2	-0.00227122	0.04	1.27	0.24	0.34	0.06	0.04	0.02	-0.01
			LOC_Os07g36470	V-type H+-transporting ATPase 54 kD subunit		-0.05	-0.2	-0.19	0.21	0.53	0.67	-0.25	-0.35	-0.44	0.49	0.5	1.07	0.09	0.02	0.04	0.17	-0.14	-0.02
			LOC_Os02g07870	V-type H+-transporting ATPase subunit A		-0.68	-0.93	-0.98	-0.6	-1.16	-0.96	-0.52	-0.28	-0.78	-0.12	-0.07	0.47	0.31	0.22	-0.39	-0.28	-0.44	-0.45
			LOC_Os06g45120	V-type H+-transporting ATPase subunit A		0.19	0.23	0.46	0.14	0.76	0.47	0.18	-0.08	-0.01	0.3	0.26	1.19	-0.17	0.32	-0.15	-0.1	-0.35	-0.23
			LOC_Os01g40470	V-type H+-transporting ATPase subunit AC39		-0.47	-0.72	-0.53	-0.01	-0.01	-0.02	-0.11	-0.18	-0.26	0.05	0.21	1.27	0.05	0.23	0.09	0.33	0.03	0.12
			LOC_Os01g51380	V-type H+-transporting ATPase subunit B		0.78	0.63	1.31	0.4	0.86	0.63	-0.36	-0.36	-0.37	0.13	0.35	1.13	-0.03	0.07	0.1	0.17	-0.04	0.13
			LOC_Os06g37180	V-type H+-transporting ATPase subunit B		0.35	0.24	0.15	0.15	1.03	0.77	0.27	-0.18	0.24	0.54	0.53	0.62	-0.22	0.11	0.05	0.23	-0.14	0.12
			LOC_Os05g51530	V-type H+-transporting ATPase subunit C		-0.12	0.02	0.38	-0.00419493	0.18	0.2	-0.11	-0.07	-0.24	0.16	0.26	0.71	-0.07	0.38	0.06	0.21	-0.16	0.14
			LOC_Os04g55040	V-type H+-transporting ATPase subunit D		0.73	0.91	0.69	0.13	0.59	0.51	0.04	-0.00995797	-0.06	0.04	0.1	1.5	-0.16	0.27	0.06	0.29	0.07	0.09
			LOC_Os01g12260	V-type H+-transporting ATPase subunit E		-1.82	-1.95	-2.3	-0.7	-0.95	-0.75	-0.29	-0.09	-0.34	-0.2	-0.06	-0.45	-0.11	-0.2	-0.59	-0.55	-0.5	-0.52
			LOC_Os01g46980	V-type H+-transporting ATPase subunit E		0.33	0.6	0.33	0.26	0.64	0.69	0.17	-0.03	0.13	0.38	0.36	0.98	0.23	0.23	0	0.2	-0.04	0.17
			LOC_Os04g51270	V-type H+-transporting ATPase subunit G		0.02	0.00494448	0.08	-0.16	0.18	0.36	-0.35	-0.28	-0.45	0.33	0.49	2.13	0.16	0.49	0.05	0.28	-0.32	-0.04
			LOC_Os03g14690	V-type H+-transporting ATPase subunit I		0.37	0.72	0.81	-0.29	-0.59	-0.06	-0.71	-0.59	-0.47	-0.32	0.26	0.58	-0.13	-0.73	0.16	-0.03	0.02	-0.01
	Chlorplast	Photosynthesis	LOC_Os01g48300	ATP synthase protein I		1.35	1.1	1.01	0.38	0.65	-0.62	-0.76	-0.83	-0.69	0.13	0.09	1.9	-0.08	-0.28	-0.28	-0.48	0.03	-0.28
			LOC_Os07g37030	cytochrome b6-f complex iron-sulfur subunit		-0.29	-0.58	-1.05	-0.14	-1.13	-1.31	-0.51	-1.32	-0.85	-0.18	-0.04	-1.73	-0.1	-0.43	-0.24	-0.51	0.09	-0.3
			LOC_Os07g38000	cytochrome c6		-1.57	-1.86	-1.83	-0.28	-1.46	-0.97	-1.05	-0.75	-0.92	-0.33	-0.2	1.29	-0.17	-0.55	0.05	-0.47	0.2	-0.16
			LOC_Os03g45710	ferredoxin		-0.13	-0.45	-0.57	-0.36	-0.85	-0.8	-0.12	-0.31	-0.05	-0.57	-0.53	-0.44	-0.13	-0.1	0.05	-0.18	0.23	0.12
			LOC_Os03g48040	ferredoxin		-0.41	-0.98	-1.45	-0.45	-1.55	-1.46	-0.8	-0.73	-0.84	-0.66	-0.07	0.00217274	-0.18	-1.01	0.02	-0.37	0.12	0.09
			LOC_Os04g33630	ferredoxin		-0.00808271	-0.22	-0.36	-0.63	-2.06	-1.8	-1.15	-0.85	-1.04	-1.37	-1.5	0.62	-0.24	-0.14	0.06	-0.78	0.33	-0.22
			LOC_Os08g01380	ferredoxin		-0.09	-0.81	-1.82	-0.3	-2.43	-1.81	-0.86	-1.64	-1.34	-0.89	-0.7	-1.27	0.07	-1.12	-0.05	-0.27	0.32	-0.31
			LOC_Os02g01340	ferredoxin--NADP+ reductase		-0.29	-0.78	-1.28	-0.06	-1.6	-1.77	-1.09	-1.38	-1.23	0.2	0.24	-1.53	-0.45	-0.72	-0.11	-0.25	0.05	-0.09
			LOC_Os03g57120	ferredoxin--NADP+ reductase		-0.94	-1	-0.82	-0.79	0.08	0.25	-0.71	-0.35	-0.74	0.69	0.8	1.59	0.38	0.57	-0.03	0.18	-0.08	-0.09
			LOC_Os06g01850	ferredoxin--NADP+ reductase		-0.03	-0.41	-1.53	0.01	-1.36	-1.97	-1.01	-1.13	-0.93	0.36	0.3	0.33	-0.2	-1.05	0.05	-0.33	-0.09	-0.23
			LOC_Os07g05400	ferredoxin--NADP+ reductase		-1.4	-0.31	-0.2	0.02	-0.04	-0.13	0.06	-0.04	-0.1	0.32	-0.08	-0.27	0.29	-0.26	0.04	0.04	-0.15	0.13
			LOC_Os03g17070	F-type H+-transporting ATPase subunit b		-0.31	-0.34	-0.51	-0.34	-1.13	-1.3	-0.68	-1.08	-0.74	-0.23	-0.31	-0.41	-0.37	-0.29	0.19	-0.32	0.14	-0.19
			LOC_Os02g51470	F-type H+-transporting ATPase subunit delta		-1.18	-2	-3.3	-0.42	-1.4	-1.48	-0.93	-1.4	-1.2	-0.48	-0.43	-0.32	-0.08	-1.05	0.13	-0.02	0.57	0.24
			LOC_Os07g32880	F-type H+-transporting ATPase subunit gamma		-0.3	-0.61	-1.15	-0.52	-1.75	-1.6	-1.02	-1.49	-1.3	-0.34	-0.13	-0.3	-0.12	-0.68	-0.04	-0.53	0.35	-0.05
			LOC_Os03g56670	photosystem I subunit III		-0.59	-1.22	-2.39	0.09	-2.1	-1.73	-0.93	-1.66	-1.18	-0.26	-0.76	-1.6	-0.19	-1	0.02	-0.39	0.25	-0.05
			LOC_Os12g08770	photosystem I subunit PsaN		-1.4	-2.56	-3.25	-0.1	-3.26	-1.77	-0.79	-1.71	-1.16	-0.06	-0.23	-2.8	0.05	-1.18	-0.61	-0.27	-0.67	-0.41
			LOC_Os09g30340	photosystem I subunit V		-1.24	-2.49	-2.79	-0.19	-3.39	-1.73	-0.94	-1.77	-1.22	-0.06	-0.23	-2.18	-0.67	-0.96	-0.48	-0.54	-0.32	-0.42
			LOC_Os07g05480	photosystem I subunit X		-0.18	-1.74	-2.13	0.05	-2.26	-1.23	-0.39	-0.86	-0.6	-0.32	-0.13	-2.48	-0.54	-1.33	-0.51	-0.75	-0.67	-1.07
			LOC_Os12g23200	photosystem I subunit XI		-0.55	-1.67	-2.12	-0.51	-1.64	-1.11	-0.48	-0.35	-0.91	0.08	0.00385028	-0.88	-0.02	-0.83	0.23	-0.07	0.05	0.14
			LOC_Os08g10020	photosystem II 10kDa protein		0.18	-0.46	-0.58	0.39	-0.13	0.05	-0.25	-0.73	-0.61	0.54	0.32	-1.57	-1.64	-1.46	-0.01	0.09	0.11	0.21
			LOC_Os01g64960	photosystem II 22kDa protein		0.6	-0.28	-0.3	-0.52	-3.06	-2.42	-1.84	-2.48	-1.99	-0.49	-0.25	-0.55	-0.01	-1.46	-0.23	-0.48	0.15	-0.29
			LOC_Os07g04840	photosystem II oxygen-evolving complex 23kDa protein		-0.92	-1.72	-2.16	-0.18	-1.97	-1.37	-0.76	-1.23	-0.99	0.07	0.06	-1.55	-0.49	-0.73	-0.15	-0.19	0	0.07
			LOC_Os07g01480	photosystem II oxygen-evolving enhancer protein		-0.01	-0.39	-0.3	0.19	0.25	-0.85	-0.26	-0.35	-0.31	-0.27	-0.17	-0.15	-0.01	-0.59	-0.3	-0.46	-0.07	-0.14
			LOC_Os07g36080	photosystem II oxygen-evolving enhancer protein		-0.88	-1.33	-1.92	-0.66	-2.69	-1.85	-1.29	-1.53	-1.87	-0.14	-0.64	-1.21	-0.27	-1.22	-0.11	-0.38	-0.02	-0.32
			LOC_Os01g56680	photosystem II PsbW protein		-0.07	-1.18	-1.37	-0.00542451	-2.45	-1.44	-0.6	-1.33	-0.87	-0.18	-0.12	-1.81	-1.27	-1.4	-0.31	-0.18	-0.46	-0.46
			LOC_Os08g02630	photosystem II PsbY protein		-0.52	-0.8	-1.09	-0.41	-0.52	-0.97	-0.6	-0.78	-0.75	0.03	-0.14	-0.95	-0.00972348	-0.34	0.22	-0.03	0.28	-0.21
			LOC_Os06g01210	plastocyanin		0.03	-0.91	-1.56	0.34	-1.13	-0.63	-0.39	-0.73	-0.55	0.38	0.04	-1.35	-1.67	-1.46	-0.1	-0.29	0.06	0.06
		Photosynthesis - antenna proteins	LOC_Os06g21590	light-harvesting complex I chlorophyll a/b binding protein 1		-0.71	-2.21	-2.36	0.13	-1.94	-0.78	-0.56	-1.08	-0.74	-0.05	0.12	-0.81	-0.87	-1.44	0.02	-0.31	0.04	-0.22
			LOC_Os07g38960	light-harvesting complex I chlorophyll a/b binding protein 2		-0.72	-1.38	-1.75	-0.07	-1.31	-0.82	-0.54	-1.16	-1	-0.14	-0.38	-1.1	-0.32	-0.56	-0.62	-0.79	-0.5	-0.58
			LOC_Os09g26810	light-harvesting complex I chlorophyll a/b binding protein 2		-0.66	-1.01	-1.51	-0.23	-0.95	-1.01	-0.88	-0.63	-0.86	-0.32	-0.42	-0.07	-0.51	-0.65	-0.16	-0.69	0.12	-0.25
			LOC_Os02g10390	light-harvesting complex I chlorophyll a/b binding protein 3		0.18	-0.09	-0.00129197	0.24	-0.01	-0.03	0.02	-0.15	-0.07	-0.00513315	-0.19	-0.37	-0.01	-0.1	-0.14	-0.34	0.05	-0.05
			LOC_Os08g33820	light-harvesting complex I chlorophyll a/b binding protein 4		-0.57	-2.58	-2.73	0.35	-2.49	-0.77	-0.63	-1.21	-0.96	0.38	0.23	-1.47	-0.65	-1.46	0	-0.26	-0.14	-0.5
			LOC_Os02g52650	light-harvesting complex I chlorophyll a/b binding protein 5		-1.13	-1.37	-1.8	-0.52	-1.89	-1.5	-0.91	-1.28	-1.06	-0.37	-0.42	-0.5	-0.16	-0.75	-0.01	-0.56	-0.13	-0.46
			LOC_Os07g37550	light-harvesting complex II chlorophyll a/b binding protein 3		-0.25	-1.07	-1.47	-0.05	-2.98	-1.57	-1.37	-2.11	-1.69	0.35	0.17	-0.59	-0.3	-0.99	-0.38	-0.13	-0.04	0.07
			LOC_Os07g37240	light-harvesting complex II chlorophyll a/b binding protein 4		-1.08	-3.02	-3.61	-0.33	-4.17	-2.42	-2.11	-3.08	-2.58	-0.52	-0.32	-1.55	0.01	-1.54	-0.35	-0.43	-0.08	-0.47
			LOC_Os11g13890	light-harvesting complex II chlorophyll a/b binding protein 5		-0.41	-1.35	-1.78	-0.16	-3.78	-1.8	-1.15	-2.03	-1.83	-0.17	-0.36	-1.65	-0.21	-1.7	-0.15	-0.47	-0.06	-0.32
		Carbon fixation in photosynthetic organisms	LOC_Os07g01760	alanine transaminase		0.15	-0.03	-0.69	-0.28	-1.83	-2	-1.01	-1.51	-1.51	-0.03	0.14	-0.74	0.2	-0.59	-0.2	-0.16	-0.29	-0.16
			LOC_Os10g25130	alanine transaminase		0.84	1.11	1.49	-0.08	2.63	2.11	0.18	0.28	-0.04	0.72	0.88	0.99	-0.00953454	-0.11	0.31	0.41	0.16	0.29
			LOC_Os01g55540	aspartate aminotransferase		0.63	1.1	1.7	-0.01	1.45	1.43	0.48	0.52	0.15	0.66	0.83	2.26	-0.18	0.38	-0.05	0.18	-0.17	-0.02
			LOC_Os02g14110	aspartate aminotransferase		0.02	0.55	0.33	-0.72	-0.21	-0.28	-0.19	-0.01	-0.3	0.17	0.09	0.32	-0.19	0.15	-0.02	-0.35	0.08	-0.34
			LOC_Os02g55420	aspartate aminotransferase		0.06	0.07	0.14	-0.34	-0.09	-0.23	-0.00742668	-0.28	-0.09	-0.01	-0.02	0.15	-0.19	0.05	0.26	0.18	0.17	0.26
			LOC_Os01g64660	fructose-1,6-bisphosphatase I		-1.24	-1.26	-1.14	-0.98	-2.86	-2.41	-1.18	-1.4	-1.22	-0.59	0.16	-1.34	-0.24	-1.6	-0.2	-0.38	-0.26	-0.43
			LOC_Os03g16050	fructose-1,6-bisphosphatase I		0.21	0.9	-0.18	-0.2	-0.29	0.45	-0.59	0.08	-0.03	-0.1	-1.44	-0.36	-1.07	-0.53	0.17	-0.06	0.17	0.02
			LOC_Os01g02880	fructose-bisphosphate aldolase, class I		0.5	0.75	1.4	-0.63	-0.56	-0.07	-0.43	-0.24	-0.54	0.32	0.2	2.56	-0.03	0.6	0.05	0.49	0.08	0.21
			LOC_Os06g40640	fructose-bisphosphate aldolase, class I		-0.89	-1.27	-1.7	0.16	-1.39	-1.09	-0.65	-1.17	-0.9	-0.13	-0.22	-1.24	-0.37	-0.84	-0.28	-0.04	-0.09	-0.01
			LOC_Os08g02700	fructose-bisphosphate aldolase, class I		2.1	2.34	1.31	1.67	1.58	1.64	0.03	0.15	0.02	0.44	0.23	1.35	0.53	0.52	1.01	0.81	-0.44	0.2
			LOC_Os11g07020	fructose-bisphosphate aldolase, class I		0.2	-0.1	-0.36	-0.02	-1.75	-0.56	-0.15	-0.51	-0.37	0.19	0.26	-1.08	-0.47	-1.26	-0.53	-0.93	-0.19	-0.95
			LOC_Os03g03720	glyceraldehyde-3-phosphate dehydrogenase (NADP+)		0.08	-0.81	-0.71	-0.74	-2.18	-1.93	-1.41	-2.05	-1.7	-0.38	0.03	-0.52	-0.78	-0.78	0.08	-0.13	0.3	-0.16
			LOC_Os04g38600	glyceraldehyde-3-phosphate dehydrogenase (NADP+)		-0.8	-1.21	-2.06	-1.24	-4.21	-2.47	-1.8	-2.93	-2.3	-0.91	-0.32	-0.19	-0.6	-1.83	0.15	-0.37	0.35	-0.49
			LOC_Os01g46070	malate dehydrogenase		0.21	0.46	0.3	-0.36	-0.6	-0.57	-0.24	-0.12	-0.5	-0.22	-0.2	2.92	0.14	0.68	0.22	0.24	0.1	0.19
			LOC_Os01g61380	malate dehydrogenase		-0.51	-0.17	-0.29	-0.64	-0.41	0.19	-0.4	-0.01	-0.71	0.32	0.48	1.64	0.06	0.81	-0.13	-0.31	-0.07	-0.34
			LOC_Os03g56280	malate dehydrogenase		-1.22	-1.62	-2.27	-0.46	-1.41	-1.71	-0.53	-0.87	-0.76	-0.07	0.38	-1.66	-0.09	-0.5	-0.24	-0.11	-0.2	0.02
			LOC_Os05g49880	malate dehydrogenase		-0.41	-0.36	-0.61	-1.07	-1.85	-1.68	-1.03	-0.96	-1.39	-0.33	0.17	0.57	0.02	-0.49	0.16	-0.18	0.14	-0.21
			LOC_Os08g33720	malate dehydrogenase		1.76	1.21	1.33	-0.18	-0.21	-0.23	-1.47	-1.2	-1.76	0.07	0.05	4.39	0.41	2.74	0.9	1.42	0.61	0.67
			LOC_Os10g33800	malate dehydrogenase		0.89	0.6	0.26	-0.39	-0.72	-0.52	-0.44	-0.35	-0.75	0.11	0.41	1.7	-0.00780872	0.12	0.09	0.37	-0.03	0.09
			LOC_Os12g43630	malate dehydrogenase		-0.19	-0.14	0.14	0.05	1.75	1.55	0.39	0.21	0.01	0.26	0.19	0.74	0.18	0.02	0.61	0.43	0.48	0.39
			LOC_Os10g35960	malate dehydrogenase (decarboxylating)		-0.05	-0.00837066	-0.05	-0.02	0.33	0.05	-0.01	-0.11	-0.1	0.09	-0.27	-0.28	-0.22	-0.2	0.18	-0.02	0.27	-0.08
			LOC_Os01g09320	malate dehydrogenase (oxaloacetate-decarboxylating)(NADP+)		0.37	0.17	-0.21	0.55	0.33	0.46	0.49	-0.08	0.56	0.09	-0.38	-0.82	-0.18	-0.26	-0.15	-0.14	-0.21	-0.33
			LOC_Os01g52500	malate dehydrogenase (oxaloacetate-decarboxylating)(NADP+)		0.87	0.42	0.66	0.37	1.63	0.7	0.65	0.4	0.44	0.07	0.01	0.64	0.35	0.17	0.23	0.64	0.08	0.45
			LOC_Os05g09440	malate dehydrogenase (oxaloacetate-decarboxylating)(NADP+)		0.53	0.63	0.28	-0.07	-1.13	-0.84	-0.22	-0.74	-0.82	-0.25	0.02	2.77	0.1	0.69	1.7	1.07	0.64	-0.07
			LOC_Os03g15050	phosphoenolpyruvate carboxykinase (ATP)		-0.47	-0.98	-1.08	-0.31	1.57	0.75	2.96	1.74	2.75	-0.23	-0.12	-0.8	0.06	-0.2	-0.04	0.29	0.3	0.21
			LOC_Os08g27840	phosphoenolpyruvate carboxylase		0.18	0.63	0.16	0.42	0.37	0.42	-0.73	-0.38	-0.94	0.35	0.31	1.52	0.00648586	0.09	0.6	1.05	0.2	0.44
			LOC_Os06g45710	phosphoglycerate kinase		0.03	0.25	0.12	0.94	3.02	3.6	0.33	0.66	0.57	2.92	2.44	0.59	0.03	-0.06	-0.27	0.03	-0.21	0.26
			LOC_Os02g47020	phosphoribulokinase		-1.03	-1.6	-2.18	-0.63	-3.07	-2.24	-1.32	-2.12	-1.51	-0.41	-0.1	-1.99	0.01	-1.22	0.21	-0.23	0.1	-0.03
			LOC_Os01g16960	pyruvate kinase		0.78	0.84	1.17	0.05	0.06	0.2	-0.09	0.00483238	0.06	0.21	0.03	2.01	-0.18	0.09	0.29	0.35	0.05	-0.06
			LOC_Os04g58110	pyruvate kinase		1.07	1.15	1.08	-0.04	0.42	0.57	-0.2	0.34	-0.26	0.1	0.07	1.12	0.27	0.21	0.14	0.06	0.08	0.08
			LOC_Os10g42100	pyruvate kinase		0.75	0.7	0.22	-0.22	-0.73	-0.51	-0.2	-0.36	-0.16	-0.01	-0.14	0.07	-0.11	1.27	0.28	0.01	0.6	0.09
			LOC_Os03g31750	pyruvate,orthophosphate dikinase		0.1	-0.39	-0.83	1.29	2.06	2.69	3.78	3.49	4.27	0.31	-0.5	-0.99	0.00677142	-0.46	-0.29	-1.57	-0.59	-0.76
			LOC_Os04g24140	ribose 5-phosphate isomerase A		0.18	0.23	-0.49	0.98	1.24	0.97	0.82	0.41	1.1	-0.96	-0.75	-2.31	-0.05	-0.08	0.08	0.03	0.24	-0.01
			LOC_Os07g08030	ribose 5-phosphate isomerase A		-0.62	-1.15	-1.26	-0.78	-1.71	-1.81	-1.49	-1.9	-1.78	-0.37	-0.07	-0.02	-0.1	-1.06	0.21	-0.38	0.27	-0.32
			LOC_Os12g19394	ribulose-bisphosphate carboxylase small chain		-0.35	-1.15	-2.11	-0.05	-1.68	-1.74	-0.88	-1.43	-1.23	-1.22	-1.17	-0.29	-0.82	-1.4	-0.02	-0.13	0	-0.24
			LOC_Os12g19470	ribulose-bisphosphate carboxylase small chain		-2.46	-4.23	-4.65	-0.7	-3.28	-2.19	-1.42	-3.05	-2.48	0.49	0.16	-2.2	-0.29	-1.85	-0.24	-0.26	-0.17	0.06
			LOC_Os03g07300	ribulose-phosphate 3-epimerase		-0.53	-0.69	-0.73	-0.29	-1.13	-1.35	-1.23	-1.03	-1.83	-0.42	-0.06	0.38	0.23	-0.57	-0.08	0.01	0.04	0.04
			LOC_Os09g32810	ribulose-phosphate 3-epimerase		-0.09	0.07	0.46	0.01	0.6	0.53	0.36	0.19	0.14	0.45	0.22	1.05	0.00164568	0.37	0.24	0.38	0.07	0.22
			LOC_Os04g16680	sedoheptulose-bisphosphatase		-0.58	-1.15	-1.75	-0.62	-2.42	-2.08	-1.28	-1.58	-1.44	-1.06	-0.71	-0.4	-0.03	-1.21	-0.16	-0.62	-0.24	-0.59
			LOC_Os04g19740	transketolase		0.97	2.4	1.55	0.2	1.84	2.26	-0.38	-0.17	-0.29	1.31	1.21	2.12	-0.22	0.5	-0.19	0.43	-0.26	0.09
			LOC_Os06g04270	transketolase		-0.14	-0.59	-1.03	-0.57	-0.74	-1.17	-0.43	-1.11	-0.73	-0.01	0.07	-0.25	-0.29	-0.96	0.48	0.31	0.15	0.08
			LOC_Os01g05490	triosephosphate isomerase (TIM)		0.02	-0.00132098	-0.1	-0.11	-0.09	0.1	-0.22	-0.37	-0.29	0.18	0.37	0.02	0.16	-0.11	-0.23	-0.16	-0.22	-0.11
			LOC_Os01g62420	triosephosphate isomerase (TIM)		0.24	0.12	0.05	-0.06	0.03	-0.00855631	-0.14	-0.06	-0.26	-0.04	-0.08	0.83	-0.08	0.11	-0.02	-0.24	-0.12	-0.2
			LOC_Os03g54240	triosephosphate isomerase (TIM)		-0.33	-0.56	-0.23	-0.17	0.51	-0.02	0.13	-0.53	0.35	0.13	-0.05	-0.13	-0.09	-0.26	-0.32	-0.47	-0.27	-0.35
			LOC_Os09g36450	triosephosphate isomerase (TIM)		-1.05	-0.81	-1.2	0.06	-0.27	-0.3	0.00656745	-0.53	-0.49	0.00105383	0.12	-0.97	-0.22	-0.92	-0.06	-0.32	-0.16	-0.33
		Porphyrin and chlorophyll metabolism	LOC_Os05g28200	chlorophyll synthase		0.89	1.04	1.13	-0.4	-1.08	-0.66	-0.86	-0.42	-0.88	-0.14	-0.01	0.38	0.23	0.1	-0.46	-0.64	-0.41	-0.35
			LOC_Os01g12710	chlorophyll(ide) b reductase		1.76	1.81	1.68	1.68	3	2.6	0.75	0.27	0.74	0.7	0.55	0.00338927	0.01	0.4	-0.07	-0.63	-0.13	0.07
			LOC_Os10g41780	chlorophyllide a oxygenase		0.21	-0.21	-0.74	-0.29	-2.46	-1.38	-0.33	-0.93	-0.82	-0.03	-0.08	-2.24	0.45	-1.16	-0.46	-0.38	-0.51	-0.51
			LOC_Os04g52130	coproporphyrinogen III oxidase		-0.47	-0.7	-0.88	-0.1	-0.46	-0.42	-0.09	-0.34	-0.18	-0.02	0.22	0.77	-0.16	-0.22	-0.01	-0.4	-0.33	-0.02
			LOC_Os08g38720	cytochrome c oxidase subunit XV assembly protein		1.35	1.41	1.5	-0.02	1.39	0.23	0.14	0.31	0.56	-0.08	0.34	1.77	0.33	0.42	0.2	0.1	0.02	0.06
			LOC_Os05g29760	ferrochelatase		0.68	0.73	0.92	0.2	0.31	-0.38	-0.12	-0.36	-0.29	0.28	0.23	-0.44	0.12	0.1	-0.15	-0.32	-0.15	-0.16
			LOC_Os09g12560	ferrochelatase		0.79	0.82	0.7	0.63	0.64	0.72	0.41	0.2	0.29	0.33	0.33	1.07	0.2	0.43	0.22	0.66	-0.11	0.21
			LOC_Os02g51080	geranylgeranyl reductase		-0.98	-2.11	-1.79	-0.53	-3.3	-1.18	-1.03	-1.94	-1.52	-0.04	0.05	-1.22	-0.13	-1.91	0	-0.74	0	-0.48
			LOC_Os08g41990	glutamate-1-semialdehyde 2,1-aminomutase		0.08	0.03	-0.27	-0.31	-0.87	-0.59	-0.39	-0.56	-0.49	-0.27	-0.2	1.32	-0.03	-0.11	-0.1	-0.62	-0.19	-0.52
			LOC_Os10g35840	glutamyl-tRNA reductase		-0.12	-0.87	-1.89	-0.3	-1.55	-1.08	-0.35	-1.29	-0.58	-0.3	-0.66	-1.07	-0.13	-1.27	0.07	-0.71	0.1	-0.76
			LOC_Os02g02860	glutamyl-tRNA synthetase		-1.35	-2.03	-1.91	-0.18	-0.81	-0.71	-0.37	-0.4	-0.35	-0.12	-0.18	1.4	0.03	0.06	0.05	-0.19	-0.05	0.17
			LOC_Os10g22380	glutamyl-tRNA synthetase		0.07	0.23	-0.11	-0.15	-0.00828296	-0.01	0.02	0.17	0.02	0.18	0.16	0.96	-0.01	0.25	0.11	0.07	-0.08	0.09
			LOC_Os06g40080	heme oxygenase		-0.52	-0.18	-0.35	0.15	1.15	0.99	0.25	-0.22	-0.37	0.34	0.17	-0.7	-0.08	-0.49	-0.11	-0.46	-0.01	-0.27
			LOC_Os02g07230	hydroxymethylbilane synthase		-0.42	-0.87	-0.8	-0.99	-2.06	-1.71	-1	-0.96	-1.2	-0.63	-0.05	1.44	-0.21	0.01	-0.02	-0.33	-0.19	0.03
			LOC_Os03g59640	magnesium chelatase subunit D		-0.18	-0.59	-0.66	-0.52	-1.43	-1.1	-0.67	-0.91	-0.73	-0.31	-0.05	0.19	0.08	-0.58	-0.09	-0.46	-0.2	-0.1
			LOC_Os03g20700	magnesium chelatase subunit H		-0.54	-0.65	-1.27	-0.26	-2.38	-1.32	-0.55	-1.08	-0.75	-0.24	-0.61	-1.92	-0.23	-0.95	-0.31	-0.52	-0.11	-0.55
			LOC_Os03g36540	magnesium chelatase subunit I		0.12	-1.93	-0.25	-0.33	-0.26	-0.29	-0.4	-0.34	-0.54	-0.14	0.06	0.46	-0.28	-0.43	-0.8	-1.44	-1.13	-1.05
			LOC_Os01g17170	magnesium-protoporphyrin IX monomethyl ester (oxidative) cyclase		-0.8	-1.28	-1.43	-0.74	-2.36	-1.68	-0.95	-1.61	-1.14	-0.19	-0.17	-2.36	-0.12	-1.57	-0.53	-1.16	-0.5	-1.18
			LOC_Os06g04150	magnesium-protoporphyrin O-methyltransferase		-0.07	-0.85	-0.74	-0.82	-1.97	-1.46	-1.21	-1.34	-1.21	-0.86	-0.89	1.39	-0.29	-0.83	0.15	-0.46	0.61	0.11
			LOC_Os03g05310	pheophorbide a oxygenase		1.09	1.59	1.7	0.67	2.35	1.72	1.45	1.24	1.11	1.36	0.84	1.25	0.29	0.84	0.06	0.65	-0.03	0.54
			LOC_Os01g72090	phytochromobilin:ferredoxin oxidoreductase		-0.81	-0.73	-1.07	-0.18	-0.43	-0.45	-0.17	-0.32	-0.27	-0.12	-0.21	0.01	-0.03	-0.11	0.14	-0.36	0.22	0.01
			LOC_Os06g49110	porphobilinogen synthase		-0.69	-0.65	-0.75	-0.41	-1.16	-0.22	0.01	-0.29	-0.00614169	0.06	0.16	-0.05	0.28	-0.39	-0.22	-0.79	-0.37	-0.8
			LOC_Os04g58200	protochlorophyllide reductase		-0.78	-2.51	-2.32	-0.6	-4.54	-1.04	-0.4	-1.24	-1.85	0.85	0.24	-0.32	-0.38	-1.62	-1.15	-1.29	-0.74	-1.15
			LOC_Os10g35370	protochlorophyllide reductase		0.3	-0.97	-1.09	-0.96	-2.24	-1.38	-1.03	-1.45	-1.16	0.36	0.00113994	1.23	-0.02	-0.99	-0.34	-0.88	-0.18	-0.63
			LOC_Os01g34390	protoheme IX farnesyltransferase		-0.09	0.15	-0.02	0.11	0.12	-0.2	0.46	0.24	0.02	-0.02	0.03	1.26	0.14	0.4	0.38	0.41	0.47	0.32
			LOC_Os01g43390	uroporphyrinogen decarboxylase		-0.7	-1.3	-1.61	-0.6	-0.9	-0.83	-0.7	-0.72	-0.72	-0.41	-0.33	0.53	-0.19	-0.23	0.07	-0.27	0.12	0.03
			LOC_Os03g21900	uroporphyrinogen decarboxylase		-0.94	-1.49	-1.55	-1.09	-2.32	-1.73	-1.09	-1.41	-1.1	-0.58	0.08	0.01	0.04	-0.78	-0.12	-0.8	-0.31	-0.72
			LOC_Os03g08730	uroporphyrinogen-III synthase		-0.24	-0.51	-0.26	-0.54	-0.75	-0.54	-0.19	-0.18	-0.11	-0.13	0.11	-0.61	0.14	0.16	-0.34	-0.6	-0.3	-0.32
	Peroxisome	Peroxisome	LOC_Os03g57220	(S)-2-hydroxy-acid oxidase		-0.94	-1.37	-1.49	0.27	-0.79	-1.22	-0.73	-1.52	-1.24	-0.34	0.03	-0.8	-1.2	-0.75	0.24	0.19	0.1	0.3
			LOC_Os04g53210	(S)-2-hydroxy-acid oxidase		-1.88	-2.17	-2.34	-0.2	1.44	1.52	0.18	0.13	-0.3	0.29	0.33	1.72	0.24	0.83	0.04	0.44	0.13	0.2
			LOC_Os07g05820	(S)-2-hydroxy-acid oxidase		-0.72	-0.87	-1.44	-0.04	-0.51	-0.89	0.05	-0.4	-0.35	-0.2	0.02	-1.83	-0.3	-0.3	0.13	0.08	0.01	0.3
			LOC_Os01g32080	2-hydroxyacyl-CoA lyase 1		0.09	0.13	0.13	0.31	0.74	0.19	0.07	-0.11	-0.11	-0.05	-0.07	-0.02	-0.18	-0.4	-0.54	-0.25	-0.56	-0.34
			LOC_Os02g57260	acetyl-CoA acyltransferase 1		-1.25	-0.78	-0.74	0.38	1.65	1.45	0.63	0.51	-0.01	0.46	0.38	2.95	-0.09	-0.07	0.1	0.71	-0.05	0.55
			LOC_Os10g31950	acetyl-CoA acyltransferase 1		-0.25	-0.22	-0.41	1.12	0.38	0.4	-0.11	-0.26	-0.31	0.07	0.21	2.36	0.22	2.22	0.56	1.08	0.17	0.59
			LOC_Os01g06600	acyl-CoA oxidase		-0.11	-0.04	0.74	0.26	1.12	0.75	0.09	0.83	0.04	0.27	0.31	-0.24	-0.26	0.12	-0.3	-0.01	-0.31	-0.03
			LOC_Os06g01390	acyl-CoA oxidase		0.51	0.3	0.24	0.18	0.23	0.18	-0.05	-0.19	-0.2	0.05	-0.07	0.5	0.19	0.12	-0.02	-0.07	0.11	-0.04
			LOC_Os06g24704	acyl-CoA oxidase		-0.25	0.00423769	0.47	0.65	2	1.62	0.75	0.42	0.56	0.26	0.53	1.16	-0.14	0.39	0.08	0.22	-0.24	0.18
			LOC_Os02g02400	catalase		0.31	-0.66	-0.31	0.41	-0.04	-0.77	0.2	-1.18	-2.29	-0.46	-0.52	3.84	0.00204866	0.19	-0.64	0.05	-0.47	0.03
			LOC_Os03g03910	catalase		-0.11	-0.31	-0.75	-0.39	-2.07	-1.36	-0.42	-1.54	-1.45	-0.25	0.08	-0.99	0.07	-0.16	0.34	0.09	0.5	0.37
			LOC_Os06g51150	catalase		-0.83	-1.08	-1.46	0.46	2.32	2.22	0.68	0.46	0.12	0.14	0.24	1.25	-0.15	0.02	0.21	0.76	0.12	0.62
			LOC_Os03g11960	Cu/Zn superoxide dismutase		-0.81	-1.39	-1.24	-0.47	-0.26	-0.23	0.29	-0.12	0.41	0.02	0.21	-0.88	-0.12	-0.21	0.33	0.1	0.23	0.05
			LOC_Os03g22810	Cu/Zn superoxide dismutase		-0.76	-0.39	-0.16	0.23	-0.12	0.02	0.00175297	-0.09	-0.31	0.43	0.36	0.61	-0.03	0.28	0.21	0.32	-0.24	-0.11
			LOC_Os08g44770	Cu/Zn superoxide dismutase		-0.6	-1.05	-1.73	0.04	-0.59	-0.29	-0.31	-0.66	-0.57	-0.02	0.15	0.51	-0.16	-0.19	0.06	0	0.21	0.24
			LOC_Os09g04730	dehydrogenase/reductase SDR family member 4		-0.69	-1.15	-1.12	0.09	0.39	0.07	0.04	-0.15	-0.07	0.09	0.19	1.51	0.06	0.09	0.23	0.17	0.08	0.02
			LOC_Os01g16350	hydroxymethylglutaryl-CoA lyase		-0.05	0.34	0.66	0.63	2.36	1.87	1.57	1.24	1.35	1.08	0.66	0.96	-0.18	0.07	0.1	0.1	0.21	0.13
			LOC_Os01g14580	isocitrate dehydrogenase		-1.03	-0.93	-1.1	-0.03	0.21	-0.07	0.06	0.11	0.25	0.24	0.24	0.01	0.03	0.37	-0.01	0.01	-0.36	-0.15
			LOC_Os01g46610	isocitrate dehydrogenase		0.49	0.44	0.6	0.01	0.5	0.1	-0.13	-0.03	-0.29	0.24	0.11	2.78	-0.17	0.19	0.18	0.25	0.03	0.45
			LOC_Os04g42920	isocitrate dehydrogenase		-1.03	-0.95	-0.66	-0.16	-0.04	-0.21	0.44	0.37	0.31	0.22	0.18	0.73	0.04	0.31	0.06	-0.14	0	0.03
			LOC_Os01g46750	long-chain acyl-CoA synthetase		0.36	0.64	0.61	-0.08	0.01	-0.05	-0.31	-0.3	-0.37	0.14	0.3	2.29	-0.15	0.24	-0.04	0.19	-0.28	0.03
			LOC_Os01g48910	long-chain acyl-CoA synthetase		-0.67	-0.69	-0.75	-0.15	0.18	0.09	-0.33	-0.31	-0.37	-0.06	0.12	1.02	-0.1	0.42	0.64	1.35	0	0.49
			LOC_Os03g62850	long-chain acyl-CoA synthetase		-0.62	-0.24	0.02	-0.34	-0.27	-0.15	-0.36	-0.09	-0.24	0.02	0.32	0.49	-0.1	0.09	-0.01	-0.02	-0.03	0.02
			LOC_Os06g06350	long-chain acyl-CoA synthetase		-1.05	-0.88	-0.29	0.17	0.23	0.12	0.36	0.25	0.1	-0.03	0.000607865	2.46	0.31	-0.04	0.42	1.02	-0.27	0.22
			LOC_Os12g07110	long-chain acyl-CoA synthetase		-0.5	-0.66	-1.14	-0.02	-1.33	-1.07	-0.47	-0.95	-0.61	-0.15	-0.2	-0.58	-0.25	-0.88	0.05	-0.23	0.1	-0.09
			LOC_Os10g18220	mevalonate kinase		-1.12	-1	-0.95	-0.19	-0.06	-0.21	-0.06	-0.14	-0.22	0.12	-0.01	0.41	0.19	0.15	-0.13	-0.05	-0.04	0.05
			LOC_Os07g41800	peroxin-10		-0.32	0.06	0.04	-0.23	0.09	0.04	0.13	0.06	0.29	0.13	0.31	0.02	0.01	0.01	0.01	-0.15	-0.09	-0.02
			LOC_Os10g32960	peroxin-12		0.64	0.86	0.86	-0.08	-0.01	-0.12	0.02	-0.09	0.03	-0.16	0.08	-0.19	-0.04	-0.02	-0.02	-0.26	0.17	0.01
			LOC_Os05g01090	peroxin-14		0.12	0.41	0.27	0.14	0.63	0.31	-0.11	-0.3	-0.56	0.1	0.12	-0.92	-0.15	-0.14	-0.2	0.07	-0.16	0.08
			LOC_Os02g03070	peroxin-16		0.88	0.69	0.61	0.3	0.71	0.42	0.41	0.23	0.33	0.1	0.34	0.3	0.08	-0.13	0.15	-0.1	0.07	-0.13
			LOC_Os05g19480	peroxin-2		0.12	-0.11	-0.13	-0.01	-0.19	-0.15	-0.19	-0.22	-0.17	-0.06	-0.18	0.43	-0.03	-0.1	-0.12	-0.15	0.03	0.06
			LOC_Os09g14510	peroxin-3		0.41	0.48	0.73	0.02	0.47	0.04	0.08	-0.01	0.12	-0.05	-0.14	-0.04	-0.16	-0.1	-0.05	-0.27	-0.06	-0.19
			LOC_Os08g39080	peroxin-5		0.82	0.81	0.87	0.37	1.28	0.77	0.65	0.08	0.4	0.06	-0.05	-0.07	-0.18	-0.3	-0.28	-0.26	-0.39	-0.15
			LOC_Os04g52690	peroxin-6		1.16	1.37	1.16	0.08	0.3	0.07	0.38	-0.05	0.28	0.1	0.17	-0.01	0.09	0.12	-0.07	-0.1	-0.2	-0.02
			LOC_Os02g14790	peroxin-7		0.35	0.43	0.55	0.1	-0.03	0.13	-0.21	-0.11	-0.2	-0.01	-0.15	0.41	0.11	-0.11	0	0.11	0.15	0.17
			LOC_Os04g52400	peroxisomal 2,4-dienoyl-CoA reductase		0.05	0.26	0.42	0.09	-0.14	-0.4	0.06	0.00969928	-0.08	0.07	0.2	0.61	-0.15	0.29	0.29	0.13	0.2	0.12
			LOC_Os01g12800	protein Mpv17		-0.52	-0.43	-0.49	-0.07	-0.39	-0.26	0.06	0.04	0.0017497	0.03	0.12	-0.00288461	0.03	-0.06	0.19	0.1	0.28	0.26
			LOC_Os03g15860	solute carrier family 25 member 17		-0.12	-0.15	0.06	0.16	1.57	1.19	0.56	0.43	0.42	0.18	0.28	2.09	0.15	0.41	-0.1	0.24	-0.17	-0.01
			LOC_Os06g10890	sterol carrier protein 2		-0.46	-0.35	0.21	0.07	0.1	-0.2	0.39	-0.37	-0.12	0.43	-0.07	-0.07	-0.25	-0.02	0.16	-0.76	-0.83	-0.37
			LOC_Os05g25850	superoxide dismutase, Fe-Mn family		-0.39	-0.47	-0.58	-0.15	1.46	1.29	0.14	0.31	-0.16	0.58	0.5	1.86	-0.25	0.41	0.15	0.15	0.16	0.26
			LOC_Os06g02500	superoxide dismutase, Fe-Mn family		-0.19	-0.77	-0.6	-0.38	-0.42	-0.57	-0.21	-0.27	-0.00108901	-0.4	-0.35	0.2	0.11	-0.16	-0.08	-0.83	-0.05	-0.22
	Apoplast	NADPH Oxidase	LOC_Os01g53294		OsRbohA	0.62	0.92	1.43	0.32	-0.13	0.1	-0.79	-0.49	-0.25	0.78	0.95	0.21	-0.22	-0.23	-0.42	-0.52	-0.25	-0.34
			LOC_Os05g38980		OsRbohD	-0.42	-0.38	-0.57	0.13	-0.23	-0.25	-0.14	-0.06	-0.05	-0.06	-0.09	-0.22	-0.08	-0.21	-0.54	-0.49	-0.5	-0.4
			LOC_Os01g61880		OsRbohE	0.57	0.09	0.59	0.64	-1.5	-1.45	-0.24	-0.9	-0.86	-0.46	-0.27	-0.64	-0.31	0.84	0.57	0.41	0.65	0.7
			LOC_Os09g26660		OsRbohG	0.36	0.4	0.6	0.08	0.08	0.29	0.08	0.08	0.17	0.11	0.04	0.26	-0.07	0.38	-0.03	0.77	0.01	0.56
		Germin	LOC_Os02g32980			-0.14	0.2	0.01	0.19	0.25	0.04	0.8	0.8	1.08	-0.28	0.23	1.84	0.68	0.52	0.4	0.88	0.06	0.04
			LOC_Os03g08150			0.41	0.58	1.06	0.02	0.03	0.37	-0.18	0.09	-0.06	0.06	0.14	0.48	-0.1	0.33	0.53	-0.37	0.85	0
			LOC_Os03g48780			-0.14	-0.08	0.18	0.37	0.28	0.63	0.11	0.21	-0.00941832	-0.05	0.4	-0.1	0.23	0.06	-0.61	0.31	-0.38	-0.28
			LOC_Os03g58980			0.39	-0.27	-0.27	-0.41	-0.01	-0.16	-0.05	-0.03	0.1	-0.05	-0.33	0.08	0.15	0.12	0.94	1.62	0.09	0.7
			LOC_Os08g09010			-0.11	-0.25	-0.33	0.03	-0.01	-0.01	0.45	0.33	0.48	-0.14	-0.08	0.41	0.11	0.31	2.18	3.06	-0.97	0.77
			LOC_Os08g13440			-1.05	-2.35	-2.84	-0.49	0.05	-0.94	1.32	1.29	1.76	0.53	-0.06	3.31	0.82	-0.17	0.75	1.56	-0.43	0.78
			LOC_Os08g35760			-1.64	-2.88	-3.69	-1.18	-3.7	-3.53	-0.92	-1.9	-1.73	-1.62	-2.53	-2.14	-0.27	-0.84	1.47	0.47	2.25	0.56
	Organelles	Superoxide dismutase	LOC_Os03g11960			-0.81	-1.39	-1.24	-0.47	-0.26	-0.23	0.29	-0.12	0.41	0.02	0.21	-0.88	-0.12	-0.21	0.33	0.1	0.23	0.05
			LOC_Os03g22810			-0.76	-0.39	-0.16	0.23	-0.12	0.02	0.00175297	-0.09	-0.31	0.43	0.36	0.61	-0.03	0.28	0.21	0.32	-0.24	-0.11
			LOC_Os04g48410			0.06	0.17	0.00618673	0.07	0.31	0.57	0.00835919	0.00670861	0.01	-0.01	-0.16	0.3	0.09	0.06	0.21	0.3	-0.17	0.25
			LOC_Os05g25850			-0.39	-0.47	-0.58	-0.15	1.46	1.29	0.14	0.31	-0.16	0.58	0.5	1.86	-0.25	0.41	0.15	0.15	0.16	0.26
			LOC_Os06g02500			-0.19	-0.77	-0.6	-0.38	-0.42	-0.57	-0.21	-0.27	-0.00108901	-0.4	-0.35	0.2	0.11	-0.16	-0.08	-0.83	-0.05	-0.22
			LOC_Os06g05110			-0.14	-0.19	-0.03	-0.46	0.03	-0.17	0.14	-0.00534753	0.03	-0.23	-0.07	0.01	-0.00865662	0.05	0.29	-0.39	0.07	0.15
			LOC_Os08g44770			-0.6	-1.05	-1.73	0.04	-0.59	-0.29	-0.31	-0.66	-0.57	-0.02	0.15	0.51	-0.16	-0.19	0.06	0	0.21	0.24
		Ascorbate Peroxidase	LOC_Os03g17690		OsAPX1	0.28	0.69	0.41	0.75	1.38	1.5	0.19	0.02	-0.03	0.79	0.53	2.43	0.23	0.59	0.21	0.56	0.15	0.39
			LOC_Os07g49400		OsAPX2	0.55	-0.35	-0.75	0.4	0.12	-0.01	-0.34	-0.2	-0.39	0.47	0.48	1.19	-0.2	-0.03	0.09	-0.04	0.03	-0.02
			LOC_Os08g43560		OsAPX4	0.72	0.89	0.88	-0.01	-0.49	-0.72	-0.68	-0.74	-0.7	-0.13	-0.00704933	0.58	0.02	-0.42	-0.25	-0.11	-0.21	-0.07
			LOC_Os12g07830		OsAPX5	-0.11	-0.15	-0.03	-0.08	0.09	-0.15	-0.05	-0.00525705	0.07	-0.11	-0.09	0.19	0.11	0.05	0.12	-0.07	0.22	0.35
			LOC_Os12g07820		OsAPX6	-0.71	-0.7	-0.43	-0.46	0.06	0.06	-0.26	0.02	-0.15	0.00160576	-0.14	1.75	-0.35	0.2	0.34	0.01	0.28	0.2
			LOC_Os04g35520		OsAPX7	-0.33	-0.48	-0.76	-0.16	0.17	0.37	-0.57	-0.29	-0.52	0.52	0.58	1.97	0.46	0.07	0.33	0.48	0.2	0.39
			LOC_Os02g34810		OsAPX8	-0.18	-0.42	-0.77	0.3	-0.37	-1.03	-0.88	-1.31	-1.25	0.07	-0.75	-1.04	-0.22	-1.02	-0.01	-0.03	0.16	0.16
			LOC_Os04g51300			-0.45	-0.53	-0.95	-0.55	-1.91	-1.32	-1.75	-1.62	-1.78	-0.33	-0.21	-0.47	-0.17	-1.62	-0.41	-0.71	-0.36	-0.79
			LOC_Os08g41090			-1.23	-0.88	-1.05	-0.89	-0.61	-0.81	0.12	-0.27	0.3	-0.34	-0.09	0.24	-0.23	0.21	0.09	-0.05	-0.41	0.12
			LOC_Os09g36750			0.54	0.9	1.01	0.36	1.52	0.87	0.94	0.63	0.86	-0.17	-0.31	0.36	0.06	0.2	-0.01	0.1	-0.04	0.18
		Catalase	LOC_Os02g02400		OsCATA	0.31	-0.66	-0.31	0.41	-0.04	-0.77	0.2	-1.18	-2.29	-0.46	-0.52	3.84	0.00204866	0.19	-0.64	0.05	-0.47	0.03
			LOC_Os03g03910			-0.11	-0.31	-0.75	-0.39	-2.07	-1.36	-0.42	-1.54	-1.45	-0.25	0.08	-0.99	0.07	-0.16	0.34	0.09	0.5	0.37
			LOC_Os06g51150		OsCATB	-0.83	-1.08	-1.46	0.46	2.32	2.22	0.68	0.46	0.12	0.14	0.24	1.25	-0.15	0.02	0.21	0.76	0.12	0.62
		Glutaredoxin	LOC_OS12g35340			-1.31	-1.37	-2.42	0.02	-0.76	-0.33	0.27	0.12	0.19	-0.37	-0.53	-0.56	-0.00159373	-0.4	-0.12	0	-0.05	-0.62
			LOC_OS05g48930			0.49	0.72	0.09	-0.19	-0.49	0.01	-0.94	0.58	0.51	-0.93	-0.68	0.76	0.26	0.45	0.49	1.17	0.33	0.25
			LOC_OS01g47760			-0.15	0.08	-0.72	0.87	0.22	-0.24	-0.27	0.08	0.68	-0.68	-0.63	0.08	0.00101493	0.23	-0.16	0.23	-0.36	-0.42
			LOC_OS11g43520			-3.05	-2.99	-3.39	0.38	-0.04	-0.06	1.09	1.4	1.43	-0.62	-1.02	-1.1	0.49	-0.56	-0.28	0.11	-0.73	-0.43
			LOC_OS01g09830			-0.16	-0.58	-0.55	-0.52	0.21	-0.13	-0.56	-0.16	0.03	-0.12	-0.1	0.44	-0.24	0.14	0.3	0.5	0.57	0.38
			LOC_OS08g45140			0.11	-0.11	-0.1	-0.47	-0.54	-0.83	-0.43	-0.38	-0.6	-0.4	0.14	0.87	-0.29	-0.08	0.01	-0.18	0.3	0.09
			LOC_OS06g44910			0.33	0.32	0.38	0.33	0.16	-0.13	0.1	-0.02	-0.02	-0.24	0.02	2.12	0.28	0.39	0.29	0.43	0.08	0.29
			LOC_OS02g43180			0.44	0.35	0.76	-0.2	0.19	-0.01	0.18	0.05	0.27	0.05	-0.06	0.64	-0.13	0.03	0.01	-0.26	-0.09	-0.24
			LOC_OS12g07650			-0.04	-0.64	-0.62	-0.29	-0.76	-0.7	-0.64	-0.82	-0.9	-0.09	-0.25	1.67	0.18	-0.16	0.05	-0.07	0.07	0.02
			LOC_OS03g63420			-0.4	-0.54	-0.86	-0.91	-1.06	-1.13	-0.9	-0.98	-1.05	-0.14	-0.45	0.57	0.01	-0.31	-0.12	-0.2	0.14	0.13
			LOC_OS10g35720			1.12	1.58	1.79	0.1	0.23	0.26	-0.01	-0.17	-0.31	0.12	-0.05	0.93	-0.25	-0.13	-0.25	0.01	-0.04	-0.25
			LOC_OS01g34620			0.28	0.85	0.66	-0.25	0.05	0.31	-0.07	-0.1	-0.03	0.24	-0.08	0.37	-0.13	0.18	0.58	-0.11	-0.06	0.45
			LOC_OS01g07950			0.29	0.68	1.3	0.15	1.82	1.53	1.01	0.74	0.88	0.81	0.61	1.15	0.18	0.36	0.16	0.05	0.12	0.17
			LOC_OS02g56850			0.05	-0.99	0.78	0.15	0.15	0.22	-0.24	0.00319463	0.1	0.07	0.08	-0.24	-0.12	0.07	0.01	0.29	-0.17	0.02
			LOC_OS10g28000			1.53	1.89	2.49	0.16	0.97	0.66	0.09	0.03	0.2	0.08	0.25	1.21	0.11	-0.14	0.12	0.25	0.1	0.03
			LOC_OS03g06740			-0.22	-0.29	-0.17	-0.46	-0.13	-0.13	-0.3	-0.51	-0.17	0.16	0.3	0.78	-0.05	-0.01	-0.01	-0.53	-0.06	-0.21
		Glutathion S-transferase	LOC_Os01g27360		OsGSTF1	-1.12	-1.29	-1.23	-0.84	-1.23	-0.21	-1.16	-0.87	-1.45	0.45	0.47	1.95	0.54	-0.24	0.2	0.83	0.17	-0.16
			LOC_Os01g55830		OsGSTF2	-0.57	-0.31	0.16	-0.07	-0.44	0.26	-0.34	-0.21	-0.28	0.63	0.92	2.35	-0.05	0.38	0.36	0.85	0.29	0.3
			LOC_Os03g04260		OsGSTF3	-1.03	-1.2	-1.15	-0.33	-0.63	-0.66	-0.03	-0.11	-0.1	-0.35	-0.02	-0.68	-0.03	-0.12	-0.02	-0.1	0.1	0.27
			LOC_Os01g70770		OsGSTF4	0.00360788	-0.21	-0.11	0.04	-0.24	0.02	-0.07	-0.09	-0.09	-0.14	-0.21	-0.11	-0.09	-0.03	1	1.58	0.42	0.7
			LOC_Os01g27210		OsGSTF5	1.94	2.58	2.29	0.35	1.66	1.83	0.25	-0.22	-0.49	1.3	0.6	3.78	0.5	0.79	0.42	1.18	0.34	0.23
			LOC_Os01g27480		OsGSTF13	1.24	0.47	0.00100516	0.08	0.1	-0.14	0.28	0.07	-0.12	0.01	-0.13	0.57	0.23	0.23	-0.13	0.31	-0.34	0.01
			LOC_Os03g04250		OsGSTF16	-0.06	-0.24	-0.4	-0.27	-1	-1.37	0.05	-0.22	-0.42	-0.88	-0.84	-0.36	0.11	0.02	-0.55	-0.53	-0.6	-0.73
			LOC_Os11g37730		OsGSTT1	-0.05	0.13	0.16	0.98	1.63	1.43	0.51	0.12	0.12	0.52	0.63	1.07	-0.16	0.48	0.08	0.33	-0.08	0.13
			LOC_Os09g20220		OsGSTU5	1.55	2.58	3.15	-0.08	-0.02	2.23	-0.26	-0.08	-0.64	0.64	0.00801795	4.32	0.03	0.24	0.66	0.03	0.25	-0.34
			LOC_Os01g37750		OsGSTU6	1.41	1.19	1.43	0.56	0.87	1.63	-0.15	-0.12	-0.21	0.12	-0.14	2.66	-0.14	0.45	1.18	1.7	0.55	1
			LOC_Os01g72120		OsGSTU7	-0.15	-0.26	-0.4	-0.02	-0.08	0.02	-0.07	-0.12	-0.1	0.05	-0.1	0.63	0.05	0.00893287	0.29	0.92	-0.15	0.16
			LOC_Os10g38590		OsGSTU9	1.36	1.56	2.03	-0.26	0.35	0.3	-0.15	0.04	-0.19	0.24	0.22	2.5	-0.13	0.43	-0.09	-0.02	-0.01	-0.14
			LOC_Os07g07320		OsGSTU11	1.19	0.9	0.89	0.44	0.9	0.24	-0.00178771	-0.31	-0.3	0.27	0.08	1.32	0.29	2.27	0.87	1.37	0.53	1.11
			LOC_Os10g38140		OsGSTU15	0.12	-0.13	0.12	-0.11	-0.55	-0.7	-0.25	-0.58	-0.28	-0.19	-0.14	0.12	0.16	-0.21	-0.21	-0.36	0.18	-0.4
			LOC_Os09g29200		OsGSTU17	-0.22	0.08	0.11	-0.13	0.88	0.24	0.16	0.32	0.2	0.74	0.72	3.31	1.45	1.05	0.37	1.51	-0.54	0.23
			LOC_Os10g38580		OsGSTU18	-0.32	-0.28	-0.41	0.06	-0.02	-0.67	0.25	-0.79	-0.6	-0.11	-0.15	-0.25	-0.35	-0.7	-0.29	-1.13	0.4	-0.68
			LOC_Os10g38340		OsGSTU19	0.59	0.35	0.3	-0.03	-0.16	-0.12	-0.14	-0.25	-0.17	-0.03	-0.12	1.18	-0.002703	-0.08	1.05	0.13	0.11	-0.12
			LOC_Os10g38150		OsGSTU21	0.3	0.44	0.61	-0.45	-0.02	-0.01	-0.3	-0.32	-0.01	0.36	1.01	1.93	0.11	0.25	-0.28	0.13	0.05	0.27
			LOC_Os10g38700		OsGSTU23	-1.38	-2.05	-2.14	0.41	-0.58	-0.89	0.34	0.33	0	-0.2	0.03	-0.5	0.71	0.28	0.14	0.45	0.04	-0.03
			LOC_Os10g38470		OsGSTU24	0.73	0.57	0.6	0.52	2.06	1.13	1.66	1.9	1.57	0.44	0.22	3.16	1.05	0.83	0.61	1.55	-0.4	0.74
			LOC_Os10g38489		OsGSTU29	0.12	0.33	0.4	0.02	0.68	0.77	-0.00626328	-0.18	-0.26	0.25	-0.12	0.08	0.04	0.63	0.37	1	0.31	0.43
			LOC_Os01g72130		OsGSTU35	-0.15	-0.26	-0.4	-0.02	-0.08	0.02	-0.07	-0.12	-0.1	0.05	-0.1	0.63	0.05	0.00893287	0.47	1.04	0.08	0.33
			LOC_Os01g72140		OsGSTU36	-0.07	-0.2	-0.25	0.03	-0.11	-0.08	-0.1	-0.04	-0.09	-0.04	-0.18	-0.000423948	0.00806679	-0.17	1.25	1.12	0.6	0.45
			LOC_Os01g49710		OsGSTU40	1.66	3.74	1.2	0.55	3.01	3.74	0.46	0.16	0.26	1.2	1.51	0.91	-0.02	0.15	0.59	0.24	0.32	0.18
			LOC_Os07g28480		OsGSTU46	0.37	0.43	-0.06	0.2	0.25	0.16	0.13	-0.49	-0.03	-0.14	-0.12	-0.35	0.22	0.18	-0.39	-0.13	-0.4	-0.03
			LOC_Os10g38740		OsGSTU50	3.36	2.84	2.94	-0.1	1.78	1.37	-1.23	-0.02	-0.27	0.91	1.35	3.71	0.44	0.27	-0.16	0.42	-0.18	-0.11
			LOC_Os12g10720		OsGSTZ1	-0.57	-0.51	-0.07	-0.19	0.01	-0.14	-0.03	-0.31	-0.23	-0.21	0.00920328	0.74	0.47	0.02	-0.06	-0.05	-0.29	-0.24
			LOC_Os02g35590		OsGSTZ3	-0.35	-0.19	-0.16	-0.01	0.55	0.71	0.17	0.08	0.19	0.65	0.55	-1.15	0.05	-0.07	-0.02	-0.14	-0.09	-0.16
			LOC_Os05g02530		OsDHAR1	-1.25	-1.68	-0.67	1.5	1.2	1.48	-0.94	-0.53	-1.09	1.37	1.06	0.16	-0.11	1.34	0.05	0.44	0.19	0.47
			LOC_Os06g12630		OsDHAR2	-0.41	-0.72	-0.8	-0.38	-0.9	-1.11	-0.99	-1.32	-1.2	-0.39	-0.28	1.05	0.0024654	-0.39	-0.09	-0.3	0.06	0.06
			LOC_Os04g35560		OsTCHQD1	0.13	0.33	-0.2	-0.29	-0.12	0.02	-0.07	-0.32	0.00397723	-0.12	-0.07	0.04	0.01	0.0011336	0.16	0.21	0.01	0.06
			LOC_Os02g12800		OsEF1G1	0.46	0.54	0.69	-0.05	-0.05	0.04	0.17	0.17	0.03	0.26	0.15	1.34	0.19	0.3	0.08	-0.04	-0.01	-0.03
			LOC_Os06g37440		OsEF1G2	0.39	0.39	0.49	-0.15	0.07	0.00954125	0.1	0.05	0.12	0.06	-0.2	0.64	-0.05	0.4	0.29	0.28	0.31	0.23
		Thioredoxin	LOC_Os01g07376		OsTrx01	-1.26	-1.11	-0.93	0.12	1.01	0.53	0.13	-0.01	-0.04	0.83	1.02	0.84	0.19	0.46	0.11	0.27	-0.07	0.2
			LOC_Os01g23740		OsTrx02	-0.25	0.15	0.33	0.33	0.38	0.16	0.43	0.31	0.21	0.76	0.57	2.92	-0.1	0.8	0.34	0.65	0.15	0.39
			LOC_Os01g68480		OsTrx03	-0.36	-1.09	-1.28	-0.34	-3.1	-2.28	-0.86	-1.11	-1.11	-0.64	-0.25	-0.91	0.7	-0.24	0.26	0.12	0.05	0.08
			LOC_Os02g01010		OsTrx05	-0.48	-0.14	0.17	-0.34	-0.47	-0.4	-0.11	0.16	-0.24	-0.29	-0.27	1.91	0.27	0.75	0.18	0.55	0.01	0.2
			LOC_Os02g42700		OsTrx08	-0.52	-0.46	-0.6	0.08	0.76	0.32	0.4	0.23	0.16	0.000623118	-0.08	0.18	0.14	-0.04	0.04	0.09	0.16	0.29
			LOC_Os03g17860		OsTrx09	0.32	0.3	0.52	-0.17	-0.2	-0.3	0.46	0.35	0.53	0.05	0.22	1.06	-0.02	0.5	0.03	0.14	-0.05	-0.08
			LOC_Os03g58630		OsTrx10	0.85	1.06	1.09	0.54	0.19	-0.04	0.13	-0.04	-0.09	0.63	0.18	1.33	0.38	0.3	0.39	0.65	0.21	0.17
			LOC_Os04g35290		OsTrx12	0.34	0.32	0.54	0.23	0.7	0.41	0.48	0.3	0.42	0.09	-0.02	0.55	-0.02	0.03	0.08	0.25	-0.07	0.2
			LOC_Os04g35600		OsTrx13	-0.16	-0.09	0.59	0.11	0.29	0.11	0.19	0.12	-0.00581475	0.11	0.11	0.04	0.04	0.38	0.02	-0.28	0.02	0
			LOC_Os04g44830		OsTrx14	-1.14	-0.93	-1.08	-0.05	-0.28	0.37	-0.14	-0.11	-0.11	0.63	0.56	0.13	0.16	0.05	0.11	0.6	0.11	1.05
			LOC_Os04g53740		OsTrx15	0.09	0.19	0.14	0.08	-0.03	0.000294301	0.03	-0.02	-0.07	-0.02	-0.03	-0.00947346	0.08	-0.05	-0.15	-0.13	-0.26	-0.17
			LOC_Os05g06430		OsTrx17	0.16	0.4	0.67	-0.16	-0.32	-0.37	0.00963537	-0.07	-0.4	0.35	0.4	3.47	0.08	1.06	0	0.5	-0.13	0.28
			LOC_Os05g07690		OsTrx18	-0.18	-0.11	-0.35	0.02	0.02	0.16	-0.05	-0.08	-0.000855109	0.1	-0.05	-0.06	-0.1	-0.07	0.2	0.31	-0.09	-0.07
			LOC_Os05g11090		OsTrx19	-0.14	-0.18	-0.08	-0.14	-1.17	-1.14	-0.54	-0.76	-0.72	-0.77	-0.77	0.09	-0.25	-0.43	0	0.12	0.28	0.29
			LOC_Os05g40190		OsTrx20	-0.14	-0.67	0.24	-0.00257052	-0.24	-0.02	0.44	-0.22	-0.000577778	-0.09	0.4	-0.36	-0.03	-0.16	-0.4	-0.44	-0.09	-0.17
			LOC_Os06g06790		OsTrx21	-0.25	0.06	0.24	-0.02	0.01	0.02	0.03	0.13	0.1	0.00650549	-0.02	0.08	-0.14	0.02	0.08	-0.46	-0.08	-0.19
			LOC_Os07g08840		OsTrx23	0.36	1.3	1.47	0.52	1.58	2.06	0.14	0.02	-0.03	1.12	0.58	0.98	0.14	0.15	-0.46	-0.42	-0.58	-0.48
			LOC_Os08g29110		OsTrx25	-0.09	-0.58	-0.13	-0.79	-1.54	-1.33	-0.71	-0.5	-0.54	-0.2	-0.00163793	1.27	0.09	0.04	-0.02	-0.57	0.15	0.17
			LOC_Os09g23650		OsTrx26	-0.32	-0.42	-0.32	0.03	0.44	0.41	0.07	0.05	-0.01	0.23	0.3	0.32	0.05	-0.05	0.02	-0.12	-0.07	-0.02
			LOC_Os09g27830		OsTrx27	-1.06	-1.01	-0.86	-0.11	-0.53	-0.59	-0.08	0.08	-0.22	-0.1	-0.1	1.15	0.05	0.51	0.56	1.33	-0.15	0.54
			LOC_Os11g09280		OsTrx28	0.96	1.07	1.07	-0.05	1.33	0.26	0.06	-0.01	-0.11	0.39	0.09	4.34	0.22	1.44	0.22	1.04	-0.01	0.38
			LOC_Os12g08730		OsTrx29	0.59	0.28	0.09	-0.11	-1.34	-1.65	-1.41	-1.63	-1.6	-0.73	-0.67	0.15	0.07	-0.6	-0.3	-0.54	0	-0.34
			LOC_Os12g18360		OsTrx30	-0.5	0.25	0.38	-0.01	0.35	-0.2	0.42	-0.41	-0.08	0.07	0.66	0.59	-0.08	-0.86	-0.2	0.22	-0.48	-0.11
	JA related	JA synthesis	LOC_Os03g55800	Allene oxide synthase (AOS)		-1.99	-2.07	-2.76	-0.8	-1.52	-1.54	-1.2	-0.94	-0.45	-1.48	-1.15	0.27	0.2	1.59	0.32	0.72	0.14	0.23
			LOC_Os02g10120	Lipoxiganase		-2.38	-3.25	-4.05	0.49	-0.35	-0.87	-4.69	-3.64	-4.8	1.79	1.73	-2.29	0.15	-1.25	-0.4	-0.21	-0.42	0.04
			LOC_Os03g08220	Lipoxiganase		-0.54	-0.81	-1.07	-0.02	-0.18	-0.31	-0.34	-0.4	-0.49	-0.06	-0.32	0.14	-0.29	-0.1	0.08	-0.32	0.24	0.2
			LOC_Os03g49380	Lipoxiganase		0.53	0.94	0.26	0.51	1.71	1.56	-0.06	0.23	0.71	0.45	0.09	1.14	0.23	0.49	1.25	1.64	0.51	0.65
			LOC_Os05g23880	Lipoxiganase		-0.57	-0.96	-1.24	-0.71	-1.64	-1.92	-0.52	-0.55	-0.45	-0.71	-0.39	0.08	-0.17	-0.54	0.06	0.25	0.1	0.25
			LOC_Os08g39850	Lipoxiganase		1.43	1.18	0.97	1.36	0.99	1.49	2.15	2.16	2.4	0.22	0.07	4.22	0.86	1.68	2.55	2.22	0.05	0.51
			LOC_Os12g37260	Lipoxiganase		0.41	0.19	-0.15	-0.83	-1.78	-0.95	-0.56	-1.31	-1.39	0.22	-0.79	2.13	-0.02	6.31	-0.15	3.09	-0.2	1.34
			LOC_Os01g27230	12-oxophytodienoate reductase		0.44	0.23	0.04	-0.48	0.76	0.27	0.28	-0.06	0.13	-0.31	-0.15	-0.04	0.22	-0.8	-0.47	-0.95	-0.01	-0.44
			LOC_Os02g35310	12-oxophytodienoate reductase		-0.77	-0.55	-0.36	-0.1	0.07	-0.2	-0.27	-0.05	-0.27	0.14	0.05	0.25	-0.12	0.44	0.47	-0.02	0.3	0.26
			LOC_Os06g11210	12-oxophytodienoate reductase		0.6	0.34	0.22	-0.08	0.19	-0.06	-0.11	-0.01	0.34	-0.01	-0.03	0.41	-0.04	-0.13	0.13	0.94	-0.58	0.33
			LOC_Os06g11290	12-oxophytodienoate reductase		0.17	0.23	0.06	-0.05	-0.19	-0.05	-0.11	-0.14	-0.13	-0.16	-0.21	-0.15	-0.13	-0.07	1.03	0.89	0.44	0.68
			LOC_Os08g35740	12-oxophytodienoate reductase		-0.02	-0.04	-0.28	0.22	-0.22	-0.14	-0.04	-0.09	-0.05	-0.1	-0.08	1.31	0.22	1.08	-0.08	0.43	-0.1	0
			LOC_Os02g57260	3-ketoacyl-CoA thiolase 2, peroxisomal precursor		-1.25	-0.78	-0.74	0.38	1.65	1.45	0.63	0.51	-0.01	0.46	0.38	2.95	-0.09	-0.07	0.1	0.71	-0.05	0.55
			LOC_Os10g31950	3-ketoacyl-CoA thiolase 2, peroxisomal precursor		-0.25	-0.22	-0.41	1.12	0.38	0.4	-0.11	-0.26	-0.31	0.07	0.21	2.36	0.22	2.22	0.56	1.08	0.17	0.59
			LOC_Os01g06600	Acyl-coenzyme A oxidase (ACX)		-0.11	-0.04	0.74	0.26	1.12	0.75	0.09	0.83	0.04	0.27	0.31	-0.24	-0.26	0.12	-0.3	-0.01	-0.31	-0.03
			LOC_Os05g07090	Acyl-coenzyme A oxidase (ACX)		0.6	1.24	1.43	0.74	2.42	1.92	1.66	1.27	1.19	0.98	0.6	1.15	0.18	0.56	-0.03	0.19	-0.14	0.13
			LOC_Os06g01390	Acyl-coenzyme A oxidase (ACX)		0.51	0.3	0.24	0.18	0.23	0.18	-0.05	-0.19	-0.2	0.05	-0.07	0.5	0.19	0.12	-0.02	-0.07	0.11	-0.04
			LOC_Os06g24704	Acyl-coenzyme A oxidase (ACX)		-0.25	0.00423769	0.47	0.65	2	1.62	0.75	0.42	0.56	0.26	0.53	1.16	-0.14	0.39	0.08	0.22	-0.24	0.18
			LOC_Os03g32314	Allene oxide cyclase (AOC)		-0.39	-0.65	-0.82	0.34	-0.41	-0.34	-0.31	-0.27	-0.46	-0.02	0.06	-0.16	-0.01	0.4	0.07	0.14	0.3	-0.01
			LOC_Os02g17390	Peroxisomal fatty acid beta-oxidation multifunctional protein (MFP2)		1.62	1.94	2.47	0.46	2.04	1.91	0.86	0.35	0.25	0.75	0.74	2.61	0.12	0.62	0.07	0.27	-0.35	0.04
			LOC_Os01g24680	Peroxisomal fatty acid beta-oxidation multifunctional protein (MFP2)		-0.13	-0.11	0.13	-0.03	0.77	0.37	0.27	0.04	0.11	0.18	0.08	1.1	-0.15	0.19	0.07	0.25	-0.1	0.22
			LOC_Os05g06300	Peroxisomal fatty acid beta-oxidation multifunctional protein (MFP2)		-0.98	-1.39	-1.61	-0.4	0.14	0.13	-0.13	0.07	0.11	0.34	0.74	0.35	-0.13	0.29	-0.29	-0.35	-0.09	-0.03
			LOC_Os05g29880	Peroxisomal fatty acid beta-oxidation multifunctional protein (MFP2)		-0.56	-0.5	-0.12	-0.25	-0.09	-0.0037395	-0.6	-0.29	-0.52	0.18	0.33	0	-0.08	0.4	-0.68	-0.56	-0.31	-0.26
			LOC_Os02g08100	4-coumarate--CoA ligase 1(OPCL1)		-0.73	-1.14	-1.15	-0.05	-0.75	-0.39	-0.56	-0.82	-1.08	0.18	-0.32	1.59	-0.15	0.77	0.43	1.36	0.02	0.34
			LOC_Os03g04000	4-coumarate--CoA ligase 1(OPCL1)		-0.89	-0.56	-1.14	-0.1	-1.32	-0.86	0.35	0.29	0.52	-0.5	-0.2	-0.17	0.39	0.22	-0.08	0.53	-0.23	0.15
			LOC_Os06g44620	4-coumarate--CoA ligase 1(OPCL1)		0.1	0.51	0.75	0.15	0.37	0.00635764	0.05	-0.01	0.13	-0.09	-0.03	-0.45	-0.23	-0.27	-0.2	0.03	-0.37	-0.01
			LOC_Os08g14760	4-coumarate--CoA ligase 1(OPCL1)		0.08	-0.24	0.29	-0.47	-0.97	-1.14	-0.33	-0.29	-0.41	-0.62	-0.14	0.02	-0.27	-0.1	-0.03	0.08	0.18	0.12
		Tify	LOC_Os03g08320			-0.1	0.00366337	-0.88	0.03	2.05	3	-1.67	-0.35	-0.43	-0.05	0.49	5.66	1.1	4.44	1.88	2.9	1.26	1.07
			LOC_Os03g08330			-1.82	-1.64	-2.48	-1.26	-1.22	-1.28	-1.91	-1	-0.09	-2.29	-1.71	0.02	0.38	1.97	1.74	1.69	0.41	0.36
			LOC_Os03g28940			-0.53	-0.27	-0.56	-0.15	-0.16	-0.21	-0.26	-0.21	-0.08	0.01	-0.11	0.00641886	-0.2	0.21	1.27	1.7	0.29	0.78
			LOC_Os04g55920			0.22	0.07	-0.00343676	0.58	-0.52	-0.54	0.03	-0.39	-0.23	-0.4	-0.09	-0.66	0.29	1.36	0.08	0.36	-0.03	0.03
			LOC_Os07g42370			0.03	-0.22	-0.97	0.5	-0.7	-0.76	-0.26	-0.72	-0.47	-0.6	-0.32	0.91	0.00113207	2.86	1.29	2.17	0.76	1.22
			LOC_Os09g23650			-0.32	-0.42	-0.32	0.03	0.44	0.41	0.07	0.05	-0.01	0.23	0.3	0.32	0.05	-0.05	0.02	-0.12	-0.07	-0.02
			LOC_Os09g23660			0.5	0.62	0.23	-0.16	-0.57	-0.42	-0.02	-0.35	0.52	-0.44	0.04	-0.49	0.05	0.88	0.61	0.81	0.32	0.22
			LOC_Os09g26780			0.32	0.05	-0.48	0.31	0.19	0.000828832	-0.44	-1.11	-1.29	-0.49	-0.26	2.15	0.03	3.48	0.95	1.68	0.84	1.26
			LOC_Os10g25230			-0.97	-1.69	-2.07	-0.28	-1.34	-1.13	-1.13	-0.89	-1.06	-0.22	-0.66	-0.42	0.08	-0.61	0.96	0.73	-0.24	-0.24
			LOC_Os10g25290			-0.9	-0.68	-1.35	0.27	0.08	0.1	-1.49	0.14	0.49	-2.21	-0.96	1.51	1.08	3.69	2.28	2.51	0.34	0.5
	Transcription factor	AP2-EREBP	LOC_Os01g04020			1.75	1.3	1.35	0.02	0.06	0.13	0.00801541	-0.07	0.11	0.04	-0.08	0.33	0.22	0.04	-0.16	-0.31	0.07	-0.36
			LOC_Os01g04800			-3.89	-2.17	-2.2	-1.23	-0.03	-0.35	1.06	1.45	-0.04	-1.16	-1.26	0.69	0.72	-0.1	0.59	1.39	-0.01	0.85
			LOC_Os01g07120			1.57	1.09	0.54	1.02	1.41	1.03	0.24	0.4	1.06	0.09	0.26	1.04	0.24	0.47	0.36	0.86	0.11	0.63
			LOC_Os01g12440			1.39	2.06	2.17	-0.55	-0.25	0.4	-0.96	-0.3	-0.41	0.3	0.25	0.54	-0.43	1.07	0.37	0	0.77	0.25
			LOC_Os01g21120			0.87	-0.17	0.14	-0.15	0.31	0.1	-0.04	0.1	-0.16	-0.04	0.07	-0.3	-0.1	-0.11	-0.24	-0.12	-0.36	0.01
			LOC_Os01g58420			0.53	1.22	1.24	0.71	1.38	1.68	-0.12	-0.15	1.27	-0.01	0.43	-1.99	0.08	0.09	0.34	1.25	0.28	0.13
			LOC_Os02g29550			-0.34	0.04	-0.08	-0.1	-0.6	-0.52	-0.57	-1.05	-0.99	-0.19	-0.04	-1.42	0.12	-0.52	-0.05	-0.11	-0.14	-0.39
			LOC_Os02g43790			-3.17	-2.29	-3.75	-0.74	-1.21	-1.17	-1.04	-0.13	0.1	-0.92	0.31	1.6	0.77	1	3.16	2.89	0.47	0.68
			LOC_Os02g51670			0.58	0.53	0.11	0.35	0.4	0.2	0.72	-0.13	0.7	0.39	-0.26	0.05	0.2	-0.09	-0.16	0.16	0.05	-0.39
			LOC_Os02g52670			0.02	0.56	-0.54	-0.09	0.26	0.3	-0.28	0.32	0.06	-0.15	-0.07	0.14	0.05	0.28	-0.12	0.14	0.33	-0.14
			LOC_Os02g54160			0.54	0.9	0.76	0.09	1.06	1.03	-0.01	0.03	0.07	0.39	0.32	1.35	-0.05	0.35	0.21	0.33	-0.02	0.21
			LOC_Os03g08460			-0.67	-0.66	-0.83	-0.17	0.4	0.12	0.96	1.23	1.26	0.05	-0.16	0.5	0.08	-0.02	1.15	1.5	0.19	0.64
			LOC_Os03g08470			1.85	1.67	0.81	-0.45	1.47	0.96	0.41	1.37	0.74	-0.45	-0.82	0.02	-0.21	0.46	0.81	0.35	0.68	0.67
			LOC_Os03g08490			-0.12	-0.01	-0.3	-0.17	0.16	0.17	-0.02	0.47	-0.18	-0.14	-0.44	-0.16	0.25	0.59	0.03	0.74	0.03	0.2
			LOC_Os03g08500			-1.17	-0.88	-1.09	0.19	0.54	0.34	0.3	-0.43	-0.33	-0.00104459	-0.00750794	-0.03	0.21	-0.53	-0.04	-0.16	-0.09	-0.21
			LOC_Os03g22170			-0.1	-0.86	-0.8	-1.84	-0.19	-0.67	-0.6	0.44	0.34	-0.87	-0.88	0.59	-0.52	-0.89	-0.01	0.77	0.05	0.37
			LOC_Os03g60120			1.13	0.86	0.83	0.08	0.68	0.76	0.6	0.45	0.73	0.66	0.54	-1.34	0.1	-0.00348833	-0.06	-0.15	-0.07	0.02
			LOC_Os04g32620			0.89	1.63	1.8	1.34	3.06	2.95	0.3	0.3	0.35	1.02	0.89	2.44	-0.23	0.55	0.18	0.31	0.15	0.22
			LOC_Os04g44670			1.36	0.54	0.48	1.25	0.15	0.19	-0.05	0.0044703	0.21	0.06	0.04	-0.13	-0.02	-0.03	0.17	0.13	0.3	-0.21
			LOC_Os04g46400			0.35	0.19	0.45	-1.13	-1.14	-0.76	-1.23	-0.97	-1.15	-0.37	0.23	0.64	-0.42	0.16	0.17	0.79	1.14	0.53
			LOC_Os04g46440			0.69	0.98	0.75	-0.87	0.31	0.5	-1.05	-0.88	0.1	0.14	0.92	0.1	-0.64	-0.39	0.69	0.35	0.94	0.27
			LOC_Os04g55520			-0.71	-0.78	-0.83	0.48	0.15	0.02	0.00293441	0.34	-0.06	-0.09	-0.49	-0.49	0.18	-0.07	-0.6	-0.06	-0.15	-0.15
			LOC_Os04g55560			-0.22	-0.14	-0.18	-0.01	-0.04	-0.07	0.04	-0.05	0.0085134	0.00538167	-0.11	-0.07	-0.25	-0.01	-0.2	-0.2	-0.02	-0.01
			LOC_Os04g57340			-0.36	0.15	-0.37	-0.09	0.3	0.52	0.15	0.00641202	0.89	-0.47	0.58	-1.34	0.2	0.27	0.43	0.52	0.56	0.32
			LOC_Os05g25260			-0.000826587	0.07	-0.06	0.4	0.56	0.19	0.78	1.16	1.03	-0.07	-0.31	0.2	0.02	0.35	0.11	0.15	0.35	0.13
			LOC_Os05g27930			-0.02	-0.14	-0.06	0.1	0.39	0.32	0.13	0.21	0.2	-0.03	-0.23	0.42	-0.21	-0.2	-0.11	-0.11	-0.03	-0.05
			LOC_Os05g32270			0.4	0.3	0.34	0.2	-0.09	0.34	-0.14	0.04	0.14	-0.34	-0.22	-0.52	0.17	-0.37	-0.17	-0.91	-0.09	-0.31
			LOC_Os05g37640			-0.37	-0.57	-0.96	0.04	0.1	-0.01	0.08	0.04	-0.09	-0.52	-0.9	-0.35	0.03	-0.17	-0.07	-0.13	0.18	0
			LOC_Os05g39590			-0.81	-0.72	0.21	0.3	0.45	-0.13	0.43	-0.57	-0.07	0.49	0.33	-0.64	-0.22	0.22	0.38	-0.36	0.47	0.43
			LOC_Os05g41780			-0.44	0.24	0.19	-0.3	0.45	0.51	-0.14	-0.08	1.14	-0.48	0.29	-1.12	-0.13	0.52	0.46	1.26	0.38	0.31
			LOC_Os06g07030			-1.15	-0.99	-0.92	2.26	2.03	1.77	0.94	0.97	0.16	0.89	0.13	0.65	0.85	0.59	-0.11	0.47	-0.36	-0.22
			LOC_Os06g09390			0.79	0.67	0.57	0.15	0.31	0.1	-0.11	-0.25	-0.05	-0.07	0.05	1.67	-0.25	0.08	0.17	0.06	0.19	0.14
			LOC_Os06g11860			-0.43	0.00356517	-0.09	-0.02	-0.31	-0.01	1.88	1.28	1.8	-0.08	-0.16	1.15	0.05	1.09	-0.01	0.73	-0.3	-0.34
			LOC_Os07g13170			0.44	0.64	0.29	0.19	0.1	0.37	-0.28	-0.11	-0.21	0.46	0.42	-0.27	0.04	-0.03	-0.3	-0.61	-0.23	0.2
			LOC_Os07g22730			-0.25	-0.49	-0.8	-0.26	-0.51	-0.21	-0.41	-0.19	-0.38	-0.34	-0.24	-0.39	-0.36	-0.25	2.17	1.98	0.6	0.89
			LOC_Os07g42510			-1.43	-0.94	-1.26	-0.03	0.27	-0.05	0.25	0.38	0.17	-0.07	-0.34	0.2	-0.09	-0.09	0.19	0.42	-0.27	0.19
			LOC_Os08g07440			0.28	-0.17	-0.13	0.09	0.12	0.22	0.06	-0.01	0.05	0.19	-0.03	0.14	-0.07	0.02	0.05	-0.13	0.02	-0.1
			LOC_Os08g31580			1.76	1.66	1.19	2.81	2.29	2.27	0.33	0.19	2.45	0.69	1.24	0.41	0.35	0.53	-0.11	-0.26	-0.41	-0.42
			LOC_Os08g34360			-1.27	-0.85	-1.29	-0.3	-1.31	-0.58	1.32	1.06	1.4	-0.74	-0.7	-1.1	-0.54	-1.1	-0.81	-0.29	-0.21	-0.11
			LOC_Os08g42550			-0.99	-0.71	-0.56	0.37	1.53	1.37	1.44	1.57	1.66	0.11	-0.2	0.34	-0.15	0.92	0.06	0.32	0.12	0.47
			LOC_Os09g11460			-0.09	0.04	-0.25	-0.14	0.05	0.28	0.84	-0.5	-0.02	0.19	-0.17	0.11	-0.37	-0.46	0.3	-0.09	0.24	-0.25
			LOC_Os09g11480			-1.27	-1.99	-0.47	0.48	1.44	0.83	2.55	2.07	2.23	-0.89	-1.26	-0.15	0.12	-0.17	-0.56	-0.64	-0.71	-0.37
			LOC_Os09g13940			3.17	2.78	2.51	0.13	-0.00759275	0.06	-0.03	-0.11	0.01	0.16	0.07	0.03	0.25	-0.05	0.05	-0.17	0.06	-0.01
			LOC_Os09g20350			0.38	0.21	0.17	-0.07	0.12	-0.02	0.35	0.53	1.07	0.2	0.72	0.04	-0.15	-0.01	-0.14	0.18	0.04	-0.25
			LOC_Os09g25600			-0.00208207	-0.71	-0.52	-0.34	0.12	0.8	-0.48	-0.23	-0.39	0.29	0.38	-0.19	-0.11	-0.05	-0.25	-0.41	0.05	-0.46
			LOC_Os09g26420			-0.41	-0.07	0.15	-0.17	0.23	-0.05	0.35	0.45	0.46	0.18	0.11	0.69	0.01	-0.18	-0.26	0.35	-0.15	0.21
			LOC_Os09g35010			-3.91	-3.63	-4.52	-3.93	-0.94	-0.32	-1.51	-1.59	1.33	-1.15	0.37	-1.19	0.52	0.09	0.52	0.03	-0.32	-0.94
			LOC_Os09g35030			-4.85	-4.42	-5.2	-2.86	-0.85	-0.28	-2.34	-1.06	-1.15	-1.57	-0.12	-2.04	0.81	-1.79	0.07	-0.61	-0.78	-1.72
			LOC_Os10g41330			-2.04	-0.74	-2.28	-2.07	-1.4	-0.52	0.18	0.05	1.61	-0.71	0.44	1.37	0.81	0.73	3.36	2.31	0.17	1.39
		WRKY	LOC_Os01g08710			-0.37	-0.39	-0.27	0.4	0.25	0.35	0.31	0.21	0.14	-0.25	0.09	0	0.2	-0.12	-0.47	-0.6	-0.42	-0.64
			LOC_Os01g09100			-0.09	-0.33	-0.23	0.17	-0.06	-0.13	0.00063639	-0.11	-0.00779843	-0.39	-0.8	-0.48	0.15	-0.07	-0.25	0.08	-0.26	-0.05
			LOC_Os01g14440			1.28	1.38	1.15	1.1	1.61	1.73	-0.14	0.08	2.4	0.03	0.79	2.87	0.34	0.98	0.65	1.25	-0.14	0.46
			LOC_Os01g40260			3.1	3.49	3.13	1.46	0.41	0.54	0.54	0.81	1.19	0.88	0.24	3.88	1.13	0.56	1.8	2.24	-0.28	0.36
			LOC_Os01g43550			-0.25	-0.71	-0.95	-0.03	0.14	-0.01	-0.1	-0.02	0.25	-0.13	-0.12	-0.00218922	0.06	-0.17	-0.26	-0.71	0.1	-0.51
			LOC_Os01g53260			0.21	-0.03	-0.02	0.07	0.29	0.3	0.05	-0.07	0.09	-0.15	-0.25	0.36	-0.09	-0.06	1.1	0.45	1.41	0.95
			LOC_Os01g54600			-0.73	-0.08	-0.36	0.4	0.62	0.37	0.17	0.6	0.55	-0.25	0.13	0.63	0.14	0.24	0.04	0.62	0.1	0.13
			LOC_Os01g60640			-0.9	-0.29	-0.92	-1.73	0.35	-0.22	-2.64	-1.52	0.01	-0.05	1.19	1.01	0.08	0.87	1.88	2.51	-0.74	0.71
			LOC_Os01g61080			-0.95	-0.18	-0.73	-1.36	-0.89	-0.86	-0.59	0.07	2.36	-1.24	0.29	2.18	0.74	0.37	1.04	1.48	-0.63	-0.02
			LOC_Os02g08440			-1.13	-0.91	-2.05	0.18	0.02	-0.48	-1.06	-0.01	1.51	-1.38	0.16	-0.74	1.13	1.99	0.96	1.69	-0.6	0.2
			LOC_Os02g16540			0.02	-0.3	-0.5	-0.19	-0.17	-0.43	0.15	0.01	0.5	0.09	0.06	-0.74	-0.06	-0.07	-0.08	-0.45	-0.09	-0.1
			LOC_Os02g26430			2.11	2.44	1.72	2.73	1.78	2.13	-1.55	-0.58	1.55	0.46	1.1	2.91	0.31	0.2	1.23	1.14	-0.69	0.39
			LOC_Os03g21710			-0.1	-0.02	-0.07	-0.01	0.05	-0.06	-0.01	0.06	0.09	-0.05	-0.04	1.52	0.19	-0.14	0.62	2.72	-0.26	1.29
			LOC_Os03g55080			1.24	0.87	0.85	0.73	0.82	0.65	-0.45	0.21	1.07	0.13	0.27	1.02	0.37	0.26	-0.02	0.4	-0.34	0.5
			LOC_Os04g21950			1.27	1.01	1.09	0.05	0.55	0.36	-0.23	0.15	0.58	0.28	-0.000293171	-0.29	-0.3	0.13	0.43	0.48	0.3	0.19
			LOC_Os04g46060			-0.43	-0.16	-0.04	-0.1	0.08	0.01	0.11	0.28	0.35	-0.01	-0.11	0.07	0.03	-0.16	0.1	-0.11	0.05	0.34
			LOC_Os04g51560			0.54	0.4	0.09	0.05	0.08	-0.04	-0.4	-0.16	0.65	-0.12	-0.08	-0.72	0.14	-0.84	0.07	0.06	0.39	0.27
			LOC_Os05g09020			0.1	-0.23	-0.47	0.11	0.44	0.17	0.26	0.03	0.59	-0.31	-0.29	-0.11	0.5	0.26	0.42	0.56	-0.01	0.06
			LOC_Os05g25770			0.69	0.98	-0.31	-0.82	-0.68	-0.76	-1.2	-0.64	-0.28	-0.67	0.1	1.45	0.88	1.65	1.49	3.25	-0.58	1.34
			LOC_Os05g49620			1.06	1.22	0.74	-0.58	0.72	-0.07	-1.11	-0.13	1.06	0.64	1.3	3.5	3.17	1.42	1.62	3	-0.69	0.52
			LOC_Os06g44010			-2.17	-1.91	-3.14	-1.67	-1.28	-1.65	-1.1	-0.26	1.55	-1.19	-0.44	2.24	0.52	0.99	2.6	2.83	-0.44	0.4
			LOC_Os07g39480			0.89	1.42	1.46	0.16	0.71	0.55	0.42	0.13	0.09	0.01	0.02	-0.35	-0.22	-0.19	-0.29	-0.41	-0.24	-0.08
			LOC_Os07g48260			-0.59	-0.79	-2.46	-0.5	-0.28	-0.75	0.83	1.34	2.18	0.11	-0.54	1.53	1.43	1.31	0.18	0.61	-0.32	-0.35
			LOC_Os08g09900			-0.45	-0.18	-0.32	0.02	0.49	0.32	0.71	0.28	0.54	0.38	0.51	0.59	0.21	0.85	0.04	0.41	-0.31	0.03
			LOC_Os08g17400			0.43	0.5	0.9	0.32	0.67	0.51	0.3	-0.02	-0.00712192	0.04	0.07	-0.4	-0.00930051	0.04	0.26	-0.12	0.15	0.25
			LOC_Os08g29660			-0.53	0.26	-0.07	-1.09	-0.27	-0.42	-0.32	-0.12	2.06	-0.22	0.96	2.72	0.67	-0.09	1.42	1.66	-0.27	0.41
			LOC_Os08g38990			-0.5	0.15	0.25	0.69	2.17	1.12	0.37	0.48	0.26	0.29	0.44	-0.1	-0.1	-0.22	-0.45	-1.08	-0.61	-0.35
			LOC_Os09g16510			-0.7	-0.23	-0.3	-0.75	-0.25	-0.49	0.18	0.00858203	0.93	-0.37	0.12	0.8	-0.17	0.17	0.22	0.53	-0.44	-0.07
			LOC_Os09g25060			1.82	0.01	-1.24	-0.92	-0.2	-0.56	-1.04	-0.14	0.1	-0.05	-0.15	1.96	0.88	1.21	2.53	4.96	-1.45	2.59
			LOC_Os09g25070			0.37	-0.11	-0.46	-0.35	-0.00340732	-0.29	0.66	0.38	0.25	0.06	-0.2	1.35	-0.28	1.06	2.67	3.9	0.66	1.18
			LOC_Os09g30400			-0.76	-0.49	-0.53	0.09	-0.09	-0.24	0.04	-0.09	-0.15	-0.27	-0.35	-0.32	-0.05	-0.05	0.03	0	0.2	0.16
			LOC_Os10g42850			0.13	0.01	-0.27	0.02	-0.1	0.1	-0.06	-0.17	-0.13	0.26	-0.12	-0.19	0.0091258	-0.27	-0.79	-0.81	-0.61	-0.61
			LOC_Os11g02480			1.38	1.29	1.51	0.59	1.01	0.75	0.04	-0.23	0.06	0.18	-0.01	0.54	-0.1	0.16	0.33	0.41	0.06	0.33
			LOC_Os11g29870			-0.61	-0.85	-0.79	0.83	2.1	2.23	0.49	0.89	0.98	0.39	0.64	3.58	1.58	1.43	0.82	1.17	-0.06	-0.36
			LOC_Os12g01180			0.11	0.03	-0.12	0.18	0.29	0.27	0.32	0.24	0.28	-0.02	0.02	-0.68	0.00337857	-0.06	-0.48	-0.81	-0.58	-0.79
			LOC_Os12g02440			-0.76	-0.75	-0.94	0.18	-0.29	-0.12	0.6	-0.3	-0.06	0.07	0.18	0.76	0.51	1.71	-0.21	0.69	-0.33	-0.41
			LOC_Os12g40570			-0.11	0.16	-0.03	0.06	0.8	0.52	0.36	0.3	0.34	0.12	0.02	0.61	-0.1	0.34	0.14	0.48	-0.02	0.17
	PR protein	PR_02	LOC_Os01g44090	beta-1,3-glucanase		-0.29	-0.31	-0.3	-0.25	-0.84	-0.86	-0.28	-0.31	-0.55	-0.49	-0.7	0.24	-0.38	-0.06	-0.36	-0.22	0.16	-0.56
			LOC_Os01g53750	beta-1,3-glucanase		-0.92	-0.64	-0.76	-0.11	-0.26	0.1	-0.17	0.05	-0.05	0.11	-0.01	0.12	0.2	-0.05	-0.06	0.04	0.28	0.19
			LOC_Os01g56510	beta-1,3-glucanase		-1.08	-0.97	-0.97	-0.19	-0.07	-0.56	-0.33	-0.4	-0.36	0.03	0.08	0.04	-0.2	-0.07	-0.07	-0.12	-0.11	0
			LOC_Os01g64170	beta-1,3-glucanase		2.13	3.27	2.88	0.59	2.29	2.19	-0.06	-0.24	0.18	0.71	0.42	1.96	0.14	0.97	0.05	-0.07	0.13	0.08
			LOC_Os01g71340	beta-1,3-glucanase	Gns5	1	2.07	1.75	0.14	0.61	0.83	3.08	1.62	2.03	1.77	1.39	1.91	4.99	5.02	2.91	2.82	0.44	0.81
			LOC_Os01g71350	beta-1,3-glucanase	Gns6	-2.32	-2.18	-2.83	0.13	0.44	-0.17	3.04	2.34	2.14	0.12	0.14	3.18	0.69	2.52	0.85	2.33	0.22	1.42
			LOC_Os01g71670	beta-1,3-glucanase	Gns4	0.95	0.8	1.18	0.81	3.2	3.45	1.33	0.83	0.49	2.38	2.33	1.63	-0.04	0.64	-0.08	1.62	-0.91	-0.16
			LOC_Os01g71690	beta-1,3-glucanase	Gns2	1.28	0.8	0.9	2.01	2.48	2.35	0.36	0.41	0.01	1.52	0.74	3.62	0.77	-0.03	1.3	1.35	0.17	0.52
			LOC_Os01g71930	beta-1,3-glucanase		-0.07	-0.2	0.05	-0.05	0.1	-0.13	0.33	-0.02	0.09	-0.03	-0.03	-0.22	-0.16	-0.05	-0.35	-0.42	-0.48	-0.24
			LOC_Os02g53200	beta-1,3-glucanase	Gns9	-0.59	-0.2	-0.1	-1.04	-1.9	-0.93	-0.5	-0.58	-0.6	-0.38	-0.51	-1.72	-0.4	-0.41	-0.17	0.26	0.3	0.16
			LOC_Os03g12140	beta-1,3-glucanase		-0.93	-0.91	-1.19	-0.46	-0.81	-0.73	-0.44	-0.05	-0.72	-0.18	-0.41	0.08	-0.07	-0.04	-0.66	-0.91	-0.7	-0.75
			LOC_Os03g25790	beta-1,3-glucanase		0.08	-0.16	-0.14	0.69	1.61	2.07	0.24	0.29	0.34	0.16	-0.13	0.7	-0.24	-0.16	-0.4	0.04	-0.23	-0.14
			LOC_Os03g46660	beta-1,3-glucanase		0.37	0.34	0.62	0.34	0.6	0.47	0.19	-0.13	0.05	0.33	-0.03	0.65	-0.04	0.46	0.3	0.55	0.47	0.4
			LOC_Os03g61780	beta-1,3-glucanase		-0.61	-0.47	-0.59	0.15	0.000159089	0.11	0.32	0.41	0.39	-0.05	-0.23	0.11	-0.11	-0.07	-0.57	-0.39	-0.56	-0.15
			LOC_Os05g31140	beta-1,3-glucanase	Gns1	-4.53	-4.32	-4.82	-0.55	-0.08	-0.6	2.36	2.06	0.95	-1.19	-1.77	-2.72	0.84	-0.64	-2.73	-1.27	-2.67	-1.58
			LOC_Os05g41610	beta-1,3-glucanase	Gns8	2.07	1.91	1.08	0.43	1.02	1.27	-0.93	-1.29	-0.72	-0.34	-0.1	0.94	0.44	-0.34	0.34	0.15	0.59	0.22
			LOC_Os05g45860	beta-1,3-glucanase		-0.31	-1.7	0.04	0.11	-0.08	-0.1	-0.15	-0.1	-0.16	-0.29	0.06	0.06	-0.19	-0.35	0.23	0.01	0.11	0.55
			LOC_Os06g34660	beta-1,3-glucanase		0.25	0.14	0.47	-0.3	-0.46	-0.6	-0.00145171	0.07	0.12	-0.25	-0.26	-0.5	-0.1	0.05	-0.01	-0.19	0.29	0.16
			LOC_Os07g32600	beta-1,3-glucanase		-0.2	-0.000567122	-0.06	-0.4	-0.53	-0.52	0.03	-0.37	-0.25	-0.09	0.08	0.13	-0.2	0.18	-0.18	-0.15	0.33	-0.05
			LOC_Os07g35560	beta-1,3-glucanase		-0.93	-1.61	-2.56	0.5	0.08	-1.44	3.07	1.87	2.11	-0.7	-0.75	3.92	3.52	1.81	1.11	3.07	-0.88	1.15
			LOC_Os07g43940	beta-1,3-glucanase		-0.76	-0.91	-0.82	0.66	-0.04	-0.05	0.03	-0.33	-0.45	0.1	-0.03	-0.2	0.00716657	-0.39	0.01	-0.16	0.41	0.12
			LOC_Os08g04140	beta-1,3-glucanase		0.05	0.22	-0.07	0.26	-0.07	0.05	0.00332368	0.04	-0.02	-0.25	0.16	0.01	-0.02	-0.1	-0.02	-0.24	-0.15	-0.18
			LOC_Os08g12800	beta-1,3-glucanase		-0.11	-0.07	-0.08	-0.12	-0.26	-0.25	-0.09	-0.3	-0.24	-0.2	-0.33	0.12	-0.06	-0.32	-0.02	-0.12	0.28	-0.2
			LOC_Os11g47820	beta-1,3-glucanase		0.74	1.07	0.46	0.19	0.22	0.24	-0.15	-0.28	-0.35	0.04	-0.32	1.67	0.2	0.03	0.02	-0.03	0.26	0.06
		PR_03	LOC_Os01g18400	Chitinase		-0.5	-1.15	-1.45	-0.008578	-1.36	-2.14	-0.2	-0.32	0.00424678	0.06	-0.21	-0.45	-0.06	0.42	-0.25	0.15	-0.26	0.44
			LOC_Os03g04060	Chitinase		-0.47	-0.24	-0.55	-0.23	-0.96	-0.84	0.74	0.6	1.33	-0.18	-0.78	1.81	0.92	0.29	1.09	1.85	-0.06	1.39
			LOC_Os06g51050	Chitinase		-0.24	-0.06	-0.38	-0.06	-0.28	0.07	-0.13	0.32	0.000471197	-0.24	-0.02	-0.13	-0.04	0.03	1.53	2.17	0.46	0.97
			LOC_Os06g51060	Chitinase		0.65	1.22	1.52	0.42	2.33	2.85	0.15	-0.02	-0.65	1.57	1.65	4.72	0.42	1.97	1.41	1.67	0.39	0.72
			LOC_Os10g39680	Chitinase		0.24	0.34	-0.02	0.3	0.01	-0.39	-0.05	-0.56	-0.32	-0.19	-0.11	2.8	1.51	0.03	2.87	2.25	1.49	0.78
			LOC_Os10g28050	Chitinase		-1.16	-0.93	-1.26	0.11	-0.15	-0.07	0.6	-0.1	-0.07	-0.00832668	-0.09	1.46	0.23	0.41	0.29	0.65	-0.56	-0.3
			LOC_Os10g28120	Chitinase		-1.89	-2.54	-2.45	-0.18	1.94	2.75	1.13	1.02	0.48	-0.08	0.77	0.24	0.11	0.28	-1.1	-0.18	-0.77	0.76
			LOC_Os08g41100	Chitinase		0.21	0.29	0.71	-0.09	-0.82	-0.84	-0.34	-0.7	-0.66	-0.06	-0.24	1.33	-0.36	0.7	0.07	0.23	0.13	0.44
			LOC_Os09g32080	Chitinase		0.64	0.67	0.85	-0.19	-1.35	-1.05	-0.55	-0.78	-0.7	-0.12	0.17	0.71	-0.27	0.3	0.18	0.55	0.65	0.18
		PR_05	LOC_Os01g62260	Thaumatin		-0.26	-0.3	-0.53	0.41	0.76	0.72	0.81	0.62	0.77	-0.73	-0.87	0.21	0.11	0.02	0.29	0.13	0.46	0.48
			LOC_Os03g14030	Thaumatin		-0.41	-0.53	-0.76	-0.25	-1.39	-1.56	-0.33	-0.57	-0.6	-0.38	-0.81	0.16	-0.17	-0.01	0.15	-0.22	0.66	0.21
			LOC_Os03g14050	Thaumatin		1.46	2.28	1.48	1.41	2.03	1.99	1.1	0.52	1.07	0.82	0.94	0.42	-0.38	0.17	-0.04	0.47	0.33	0.72
			LOC_Os03g46060	Thaumatin		-0.76	-0.09	0.39	0.26	2.65	3.62	-0.23	-0.45	-1.02	1.19	0.55	4.11	1.03	0.98	0.78	1.29	0.64	0.53
			LOC_Os08g43510	Thaumatin		0.4	0.56	0.42	0.25	-0.05	0.00308488	-0.08	-0.11	-0.04	0.07	-0.02	0.32	-0.19	-0.04	0.02	0.34	0.24	-0.06
			LOC_Os09g36580	Thaumatin		-0.09	-0.28	0.37	-0.18	-0.36	-0.3	0.05	-0.16	-0.53	-0.1	-0.14	0.5	-0.4	-0.66	-0.71	-0.91	-0.27	-0.54
			LOC_Os10g05660	Thaumatin		-2.05	-1.82	-2.17	-0.39	-1.47	-1.1	0.08	0.33	1.26	-1.56	-1.08	-0.16	0.6	0.37	-0.18	-0.18	0.19	-0.16
			LOC_Os12g38170	Thaumatin		-1.1	-1.46	-1.91	2.9	1.62	0.72	1.39	0.26	-0.6	-0.11	-0.12	0.5	0.31	2.53	0.54	1.61	0.25	0.99
			LOC_Os12g43430	Thaumatin		0.07	0.79	0.31	-0.36	1.41	1.21	1.82	1.67	1.4	0.94	-0.23	3.94	-0.26	0.93	0.8	2.47	-0.99	-0.32
			LOC_Os12g43440	Thaumatin		-0.46	-0.41	-0.25	0.32	1.35	1.75	0.87	0.61	-0.28	0.74	0.39	3.63	2.46	2	0.19	0.53	-0.46	-0.01
		PR_07	LOC_Os02g10520	Subtilisin	OsSub12	-0.07	-0.28	-0.07	0.05	-0.26	0.05	-0.25	0.1	-0.09	-0.21	-0.02	0.00417367	0.05	-0.29	-0.13	0.12	0.89	-0.27
			LOC_Os06g06810	Subtilisin	OsSub49	0.62	0.95	0.8	0.16	0.53	0.65	0.23	0.07	0.31	0.22	0.32	0.28	-0.2	-0.02	-0.05	0.03	-0.16	0.02
			LOC_Os06g48650	Subtilisin	OsSub52	0.23	0.38	0.49	0.05	0.44	0.5	-0.12	-0.13	-0.15	0.23	0.01	0.17	-0.24	0.03	-0.08	-0.13	0.37	0.18
			LOC_Os04g45960	Subtilisin	OsSub42	0.25	0.81	0.93	0.00939196	0.09	0.24	0.18	0.35	0.5	0.32	0.51	0.04	-0.56	0.01	-0.81	-0.02	-0.25	0.45
			LOC_Os03g06290	Subtilisin	OsSub27	-0.53	-0.63	-0.34	-0.3	-0.18	-0.13	-0.2	-0.18	-0.53	-0.34	-0.16	0.28	0.19	0.43	-0.18	-0.81	-0.15	-0.31
			LOC_Os03g02750	Subtilisin	OsSub25	-0.61	-1.4	-1.51	-0.99	-0.59	-0.96	0.45	0.17	0.21	-1.45	-0.26	-1.98	0.44	0.69	-0.22	-0.64	-0.1	-0.35
			LOC_Os03g40830	Subtilisin	OsSub30	-0.79	-1.04	-1.42	-0.51	-1.34	-1.22	-0.77	-0.49	-0.64	-0.58	-1.17	-1.19	-0.08	1.25	0.13	-0.11	0.47	0.24
			LOC_Os04g35140	Subtilisin	OsSub41	0.09	-0.01	0.04	-0.05	0.18	-0.16	0.77	0.4	0.2	0.01	0.22	1.13	0.04	1.33	-0.62	0.59	-0.49	0.4
			LOC_Os02g53970	Subtilisin	OsSub24	-1.08	0.64	0.43	0.58	0.08	0.75	-0.19	1.43	-0.11	0.29	-0.55	0.07	-0.75	0.05	0.19	0.17	0.16	-0.21
			LOC_Os02g53860	Subtilisin	OsSub22	-0.78	-0.85	-0.91	0.12	-0.73	-0.13	0.37	-0.07	0.03	0.03	0.28	0.05	-0.07	-0.27	-0.34	-0.38	-0.21	-0.25
			LOC_Os03g55350	Subtilisin	OsSub31	0.44	0.94	1.13	-0.78	-0.71	-0.65	-0.86	-0.61	-0.73	-0.05	-0.06	0.34	-0.05	0.06	-0.25	-0.45	0.38	0.07
			LOC_Os01g56320	Subtilisin	OsSub4	-0.00493889	-0.25	0.02	0.00722757	0.13	-0.31	-0.15	-0.17	-0.02	-0.13	-0.16	0.12	-0.21	-0.19	-0.01	-0.3	0.6	-0.16
			LOC_Os04g03796	Subtilisin	OsSub37	-0.05	-0.17	-0.09	0.11	0.06	0.05	0.04	0.07	0.1	-0.02	-0.08	-0.09	-0.12	0.56	-0.05	-0.23	-0.3	-0.25
			LOC_Os05g36010	Subtilisin	OsSub47	0.1	-0.23	-0.19	0.32	-1.7	-1.77	-0.23	-0.75	-0.78	-0.79	-0.54	0.43	-0.26	-0.22	-0.22	-0.12	0.17	0.24
			LOC_Os01g58290	Subtilisin	OsSub9	-0.57	-1.08	-1.36	-0.24	1.62	0.93	1.44	0.77	1.59	1.32	0.86	3.83	-0.33	0.95	-0.38	3.85	-0.45	0.56
			LOC_Os01g58280	Subtilisin	OsSub8	1.54	0.3	0.35	-0.35	0.78	-0.17	-0.11	0.51	0.04	0.02	0.4	4.17	0.28	1.89	0.93	2.48	-0.56	0.89
			LOC_Os01g58240	Subtilisin	OsSub5	-0.01	-0.17	-0.24	0.05	0.08	-0.11	0.1	-0.01	-0.04	-0.07	-0.19	0.13	-0.02	0.00589355	0.19	1.02	-0.18	0.23
			LOC_Os10g38080	Subtilisin	OsSub61	0.05	-0.18	-0.15	-0.06	0.25	0.29	-0.84	-0.11	-0.05	0.21	0.06	-0.00952966	-0.06	-0.04	-0.64	-0.8	0.17	-0.78
			LOC_Os04g03810	Subtilisin	OsSub38	0.33	0.44	0.21	-0.00715881	0.00710045	-0.3	-0.57	-0.9	-1.35	-0.07	0.36	0.07	0.02	0.14	-0.11	-0.02	-0.32	0.39
			LOC_Os01g52750	Subtilisin	OsSub3	-0.14	0.13	0.03	-0.6	-0.58	-0.94	0.78	0.62	0.71	-0.53	-0.27	-1.72	-0.17	-0.58	-0.32	-0.27	-0.2	0.04
		PR_08	LOC_Os01g47070	Chitinase		-0.17	0.13	-0.86	0.05	0.25	-0.09	1.42	1.11	1.16	0.62	-0.67	4.74	1.95	1.06	1.73	2.81	-1.04	1.38
			LOC_Os01g64110	Chitinase		-0.1	-0.08	-0.47	0.02	-0.00287127	-0.03	0.01	-0.01	0.00553628	0.05	-0.07	0.18	-0.06	0.01	0.23	1.3	-0.64	0.66
			LOC_Os05g15770	Chitinase		-0.19	-0.52	-0.8	0.59	2.32	3.03	0.92	0.82	0.45	1.04	1.36	0.49	0.41	1.27	-0.38	1.1	-0.14	0.43
			LOC_Os11g47500	Chitinase		-0.26	-0.43	-0.47	0.06	0.6	0.4	0.25	0.23	0.21	-0.08	-0.01	0.46	-0.17	-0.18	-0.63	0.67	-0.72	0.14
			LOC_Os11g47600	Chitinase		0.16	-0.25	0.11	0.58	2.54	2.42	0.25	-0.03	-0.06	1.04	0.08	2.72	0.4	0.34	1.86	2.3	-0.17	0.17
		PR_10	LOC_Os08g28670	pathogenesis-related Bet v I family protein		-2.28	-2.16	-2.16	-0.59	0.83	0.43	-1.15	-0.33	-0.8	-0.01	-0.12	-0.23	0.09	-0.49	0.02	-0.92	0.16	-0.4
			LOC_Os12g36830	pathogenesis-related Bet v I family protein		-0.5	-0.49	-0.54	0.08	-0.21	-0.23	-0.12	-0.11	-0.41	-0.15	-0.01	1	-0.02	-0.02	0.62	2.83	-0.82	0.78
			LOC_Os12g36850	pathogenesis-related Bet v I family protein		-0.89	-0.8	-1.2	0.08	0.51	0.3	1.65	1.86	0.75	0.04	-0.29	4.8	2.46	1.29	1.49	2.57	-0.71	0.19
			LOC_Os12g36880	pathogenesis-related Bet v I family protein		1.31	2.18	3.02	-0.01	1.08	1.16	1.47	3.32	1.1	2.58	1.13	7.14	5.82	4.01	0.39	2.47	-1.16	0.43
		PR_14	LOC_Os11g02424	ns_lipid transfer	OsLTP14	-0.35	-0.6	-0.72	-0.16	-0.29	-0.25	-0.1	-0.29	-0.19	-0.11	-0.24	-0.08	-0.09	-0.01	0.15	-0.15	0.17	0.14
			LOC_Os11g02400	ns_lipid transfer	OsLTP13	-0.76	-1.16	-1.37	-1.1	-1.01	-0.27	-1	-0.97	-0.57	0.52	0.35	1.08	0.18	0.32	-0.8	0.08	-0.77	-0.64
			LOC_Os12g02310	ns_lipid transfer	OsLTP19	0.41	0.39	0.33	-0.25	-1.02	-1.11	-0.25	-1.02	-0.76	-0.14	0.31	2.75	0.39	-0.03	-0.27	-0.03	0.06	-0.12
			LOC_Os11g24070	ns_lipid transfer	OsLTP15	-0.34	-0.59	-0.09	-0.33	1.79	2.31	-0.52	-0.77	-0.43	2.21	1.77	2.29	0.45	-0.13	0.2	0.37	0.18	0.56
			LOC_Os01g62980	ns_lipid transfer	OsLTP3	-0.74	-0.64	-0.4	0.51	2.06	2.03	-0.73	-0.69	-1.05	1.46	1.6	0.06	-0.39	-0.41	-0.03	0.31	0.28	-0.08
					Log2Ratio	-3		0		3
